# Supplementary material for: Genetic Adaptations of the Tibetan Pig to High-Altitude Hypoxia on the Qinghai–Tibet Plateau
Source: Int J Mol Sci. 2024 Oct 21;25(20):11303. doi: 10.3390/ijms252011303 (PMC11508817; doi:10.3390/ijms252011303)
Supplement: Supplementary file 1 [file ijms-25-11303-s001.zip]

Archive with 2 entries (2 files):
- TBP.S.10.17(1).pdf
- TBP.S.T.10.17(1).xlsx
