# Supplementary material for: Genetic Adaptations of the Tibetan Pig to High-Altitude Hypoxia on the Qinghai–Tibet Plateau
Source: Int J Mol Sci. 2024 Oct 21;25(20):11303. doi: 10.3390/ijms252011303 (PMC11508817; doi:10.3390/ijms252011303)
Supplement: Supplementary file 1 [file ijms-25-11303-s001.zip › TBP.S.T.10.17(1).xlsx]

## Sheet: S.T1
Supplementary Table S1 the information of WGS smaples
Studies	Accession codes	Sample size	Data_type	Depth
Study 1	SRA096093	22	WGS	30X
Study 2	CRA001606	11	WGS	3~5X
Study 3	PRJEB1683	26	WGS	10-20X
Study 4	PRJNA186497	36	WGS	3-10x
Study 5	PRJNA260763	15	WGS	10-20x
This study	-	30	WGS	10-21x
Total		140	-	-
Note: the stduy1-5: Huashui Ai et al.,2014;Yun-Fei Ma.,2019;Martien A.et al.,2012,Mingzhou L et al.,2013;Eukaryota et al., 2014.
SRA096093(17 Tibetan pigs and 5 Yorkshire)
CRA001606(11 Tibetan pigs)
PRJEB1683(16 Duroc+10 other )
PRJNA186497(36 Tibetan pigs)
PRJNA260763 (15 Yorkshire)

## Sheet: S.T2
Supplementary Table S2 the informations of 2449 TBPSSs
Chromosome	rsID	A1	A2	DAF	PBS	Ihs	XPEHH	CMS	ANN	GENEs
1	rs338238792	G	A	-0.5746	0.582138	-1.22686	1.66945	2.34862e-06	intergenic_variant
1	rs343359757	C	T	-0.55082	0.588351	-1.13322	1.79981	2.41856e-06	intergenic_variant
1	rs338772117	T	A	-0.55779	0.59012	-2.47174	1.66025	3.43792e-07	intergenic_variant
1	rs331069011	G	T	0.5368	0.542972	3.55577	1.72466	1.34945e-07	intergenic_variant
1	rs337190687	C	T	-0.70502	0.67822	-0.627449	1.35612	9.54648e-08	intron_variant
1	rs321274213	T	C	0.7136	0.570912	1.77775	0.415995	1.08272e-06	intron_variant	PDE10A
1	rs343488118	T	G	0.6682	0.593558	1.26128	0.665004	2.6158e-06	intergenic_variant
1	rs328138454	C	T	0.6793	0.612844	1.15363	0.678031	1.59991e-06	intergenic_variant
1	rs321965146	A	G	-0.7089	0.649026	-0.939034	0.176485	8.03514e-07	regulatory_region_variant
1	rs328740589	A	G	0.669	0.643418	0.984823	0.554093	1.24784e-06	intergenic_variant
1	rs334642685	T	C	0.76736	0.512994	-1.10872	1.26594	5.82485e-07	intergenic_variant
1	rs321492005	C	A	0.77599	0.521625	0.868602	0.291689	2.27667e-06	intergenic_variant
1	rs329949334	C	T	0.79729	0.538747	0.808233	0.291721	8.56005e-07	intergenic_variant
1	rs339805305	C	G	0.69089	0.421477	-1.36712	1.95974	1.97514e-06	regulatory_region_variant
1	rs1109700058	T	G	-0.8079	0.518302	-0.367404	1.26941	3.41613e-07	intergenic_variant
1	rs330319053	G	A	-0.7972	0.559006	-0.201724	1.22717	3.66139e-07	intergenic_variant
1	rs321943131	C	T	-0.8054	0.563939	0.0787211	1.14594	2.99323e-07	intergenic_variant
1	rs332869841	T	C	-0.8049	0.577349	0.176915	1.11763	2.23605e-07	intergenic_variant
1	rs332993544	G	A	-0.80727	0.617547	0.212236	0.98569	1.00923e-07	intergenic_variant
1	rs324783421	C	T	-0.8027	0.550458	0.0169997	1.05669	5.51437e-07	intergenic_variant
1	rs339655639	C	T	-0.81768	0.613321	0.155738	1.33215	4.22709e-08	intergenic_variant
1	rs329861167	G	A	0.7116	0.550678	1.3168	1.20427	1.05991e-06	intergenic_variant
1	rs1111766289	G	A	-0.47732	0.497977	-2.23648	2.13002	2.0723e-06	intron_variant	PACRG
1	1:5193462	A	G	0.70599	0.59414	1.51947	0.341823	1.27574e-06	intron_variant	PACRG
1	1:5193879	C	T	0.72	0.63352	0.857532	0.27917	1.02635e-06	intron_variant	PACRG
1	rs344947317	G	A	0.7919	0.592019	0.812729	0.777278	2.05065e-07	intron_variant	PRKN
1	rs335458838	G	A	0.5733	0.493218	-3.62879	1.14359	4.91498e-07	intron_variant	PRKN
1	rs321048735	C	T	0.6038	0.523048	-3.48002	0.858765	4.63462e-07	intron_variant	PRKN
1	rs336057895	G	A	0.7194	0.632113	-0.0813306	0.512878	2.35389e-06	intron_variant	PRKN
1	rs321272394	A	G	0.7229	0.616798	-0.372763	0.73166	1.7578e-06	intron_variant	PRKN
1	rs334134887	T	G	0.7409	0.645217	-0.282724	0.797538	5.27352e-07	intron_variant	PRKN
1	rs340339869	T	C	0.76187	0.633145	-0.276353	0.800345	4.2745e-07	intron_variant	PRKN
1	rs341441742	T	C	0.63375	0.582516	-0.505356	1.88122	2.03672e-06	intron_variant	MAP3K4
1	rs327044139	T	C	0.62969	0.584753	-0.645626	1.89075	1.66722e-06	intron_variant	MAP3K4
1	rs335684204	A	C	0.57758	0.475922	-1.25707	2.57345	1.67289e-06	intron_variant	PNLDC1
1	rs325420434	C	T	0.60586	0.481126	-1.50504	2.09994	2.26795e-06	intron_variant	TCP1
1	rs345441803	T	C	0.70966	0.639252	0.993047	0.0775051	1.06098e-06	intron_variant	WTAP
1	rs328870394	G	C	0.76394	0.617126	0.00557096	0.376304	1.42995e-06	intergenic_variant
1	rs327369689	A	C	0.7021	0.431129	0.88437	2.21259	1.74677e-06	intergenic_variant
1	rs337762583	T	C	0.6771	0.605881	0.897196	2.31293	1.37965e-07	intergenic_variant
1	rs334050562	G	A	0.67304	0.502255	0.455186	2.67121	7.59563e-07	intergenic_variant
1	rs344179190	G	A	0.6042	0.525348	-0.859727	2.52719	1.22459e-06	intergenic_variant
1	rs343775117	C	T	0.76564	0.308321	0.794963	2.40599	8.07715e-07	intergenic_variant
1	rs320187269	A	T	0.75638	0.278369	1.81635	2.18566	4.59013e-07	intergenic_variant
1	rs330987914	G	A	-0.794	0.305111	-1.0277	2.26004	2.99417e-07	intergenic_variant
1	rs319125335	G	A	0.63477	0.526811	0.676897	2.21777	2.12744e-06	intergenic_variant
1	rs330206771	C	A	-0.7979	0.224807	-0.119778	2.34408	1.27099e-06	intergenic_variant
1	rs334981522	T	C	0.65197	0.565913	-0.184968	2.00237	2.52577e-06	intergenic_variant
1	rs337604203	C	T	0.78417	0.364616	-0.853	2.47515	2.18115e-07	intergenic_variant
1	rs335492222	G	A	0.81987	0.419685	0.629892	2.74782	1.96017e-08	intergenic_variant
1	rs337424655	A	G	0.57699	0.0750631	-1.96218	3.43815	7.34251e-07	intergenic_variant
1	rs332813232	C	A	0.78898	0.347283	0.338995	2.52276	3.86e-07	intergenic_variant
1	rs333803749	G	A	0.7708	0.306261	0.365145	2.93529	3.07224e-07	intron_variant	FNDC1
1	rs80859097	C	T	0.72407	0.256475	0.85927	2.97214	6.63116e-07	synonymous_variant	FNDC1
1	rs330987713	T	C	0.79044	0.319491	1.0487	2.37471	2.34309e-07	splice_polypyrimidine_tract_variant&intron_variant	FNDC1
1	rs327893715	C	T	0.72659	0.31311	1.24768	2.23954	1.6204e-06	intron_variant	FNDC1
1	rs338862760	C	T	0.72647	0.331809	1.21023	2.20736	1.60394e-06	intron_variant	FNDC1
1	rs322383567	G	A	-0.7537	0.275132	-1.11656	2.2092	1.414e-06	intron_variant	FNDC1
1	rs320655842	A	G	-0.72621	0.571547	1.14943	0.599893	1.70837e-06	intron_variant	SNX9
1	rs342095581	T	C	0.6987	0.696986	-1.58093	1.75019	5.21875e-09	downstream_gene_variant	ARID1B
1	rs338460588	G	A	0.7126	0.666245	0.671756	1.68648	6.39237e-08	intron_variant	ARID1B
1	rs710327189	G	A	0.7766	0.644253	0.93916	0.441906	1.22782e-07	intergenic_variant
1	rs335045455	T	C	-0.7102	0.429608	1.94503	1.51255	1.23094e-06	intergenic_variant
1	rs342180189	C	T	-0.74981	0.393014	1.90476	1.25787	1.219e-06	intergenic_variant
1	rs1112373543	G	C	-0.6825	0.422318	2.29277	1.18746	2.34113e-06	intergenic_variant
1	rs1107946359	G	A	-0.6769	0.414796	2.42962	1.39544	1.54141e-06	intergenic_variant
1	rs344492904	A	G	0.67297	0.632447	0.847514	0.942773	1.14759e-06	intron_variant	TIAM2
1	rs338576708	G	A	0.6764	0.657212	-0.12047	0.779876	1.73222e-06	intron_variant	OPRM1
1	rs335053006	G	A	-0.7241	0.618325	-0.91065	1.40295	2.50561e-07	intergenic_variant
1	rs342995034	C	G	0.5325	0.501688	-3.71628	0.131334	2.17268e-06	intergenic_variant
1	rs703704874	T	C	0.7238	0.688887	0.200554	0.922757	1.49123e-07	upstream_gene_variant	MYCT1
1	rs337673316	C	T	0.6995	0.692257	0.381687	0.9326	1.68216e-07	upstream_gene_variant	MYCT1
1	rs338273362	T	C	0.76605	0.442379	-0.505587	1.47143	2.48798e-06	upstream_gene_variant	MYCT1
1	rs320243174	T	C	0.76605	0.442379	-0.505587	1.47143	2.48759e-06	upstream_gene_variant	MYCT1
1	rs322755953	T	C	0.6607	0.614433	-0.626371	1.15747	2.18935e-06	upstream_gene_variant
1	rs341670735	A	G	0.4422	0.372308	3.45667	2.13448	1.29778e-06	intron_variant
1	rs343664253	T	G	0.7273	0.69899	0.402577	0.764121	8.29291e-08	intron_variant	ESR1
1	rs1111057623	G	A	0.64496	0.598687	1.02625	1.69788	8.32525e-07	intron_variant	ESR1
1	rs342703840	T	A	0.6714	0.675162	-0.302087	1.12638	4.59594e-07	intron_variant	ESR1
1	rs331743794	A	G	0.6038	0.519497	1.73242	1.97203	1.25506e-06	intron_variant	ESR1
1	rs344017391	T	C	0.7474	0.634168	0.0646989	0.422734	1.30314e-06	intron_variant	AKAP12
1	rs1110771454	A	G	0.64829	0.527994	-0.63944	2.38379	1.23159e-06	upstream_gene_variant	PLEKHG1
1	rs335862867	A	T	0.63791	0.521942	-0.390048	2.41772	2.06102e-06	intergenic_variant
1	rs321757592	A	G	0.64785	0.532407	-0.475063	2.40813	1.36764e-06	intergenic_variant
1	rs703344356	A	G	0.655	0.565527	1.75375	1.05665	1.49885e-06	downstream_gene_variant
1	rs711148479	A	G	-0.6244	0.555781	0.755939	1.89701	2.65495e-06	intergenic_variant
1	rs346336051	C	T	-0.6227	0.496981	0.806874	2.38672	2.20912e-06	intergenic_variant
1	rs333402697	A	G	-0.627	0.546618	0.810346	2.28822	1.20685e-06	intergenic_variant
1	rs328769520	C	A	-0.6146	0.461131	-0.77355	2.73173	1.72352e-06	intergenic_variant
1	rs325804297	T	C	-0.6458	0.540114	-0.483052	2.7465	5.21557e-07	intergenic_variant
1	rs331118148	A	C	-0.663	0.497728	-0.284521	2.74892	9.69625e-07	intergenic_variant
1	rs330874205	T	C	-0.6222	0.474996	-0.31105	2.81881	1.92847e-06	intergenic_variant
1	rs326660961	T	C	-0.6915	0.548371	0.0648096	3.13714	1.02147e-07	intergenic_variant
1	rs332612781	C	T	-0.6848	0.54223	0.0648096	3.13714	1.28164e-07	intergenic_variant
1	rs324100766	T	G	-0.5106	0.34391	0.953343	3.42893	1.28593e-06	intergenic_variant
1	rs335231189	C	T	0.56181	0.511438	-0.476405	2.83991	1.89668e-06	intergenic_variant
1	rs336448026	A	G	-0.4848	0.345875	1.01622	3.30431	2.38381e-06	downstream_gene_variant	PPP1R14C
1	rs338257508	A	G	-0.652	0.52941	0.407535	2.89719	4.00494e-07	3_prime_UTR_variant	PPP1R14C
1	rs324464660	T	C	-0.6315	0.483569	0.240325	2.86312	1.44864e-06	3_prime_UTR_variant	PPP1R14C
1	rs335752732	A	G	-0.7075	0.598827	0.23649	1.74304	7.63697e-07	intron_variant	PPP1R14C
1	rs332268621	C	T	0.7094	0.555921	0.389313	1.50218	2.25747e-06	intron_variant	PPP1R14C
1	rs345834497	C	T	0.54909	0.496638	1.49335	2.54844	1.30787e-06	downstream_gene_variant
1	rs332670799	T	G	0.6214	0.571898	0.854702	2.48347	4.80829e-07	downstream_gene_variant
1	rs334415675	A	G	0.49759	0.429284	1.33076	2.86742	2.63548e-06	downstream_gene_variant
1	rs343448302	T	C	0.49759	0.429284	1.33076	2.86742	2.63539e-06	downstream_gene_variant
1	rs329315366	G	A	0.5198	0.454152	1.02069	2.88206	2.49043e-06	downstream_gene_variant
1	rs340184687	T	C	0.4841	0.415142	1.66509	2.84671	2.20323e-06	downstream_gene_variant
1	rs322838412	G	A	0.4824	0.421439	1.66103	2.78094	2.54121e-06	downstream_gene_variant
1	rs334240148	C	T	0.62069	0.569822	0.937568	2.65509	2.89439e-07	downstream_gene_variant
1	rs324649126	G	A	0.6696	0.627655	0.0768636	2.64435	1.20719e-07	downstream_gene_variant
1	rs321812182	T	G	0.49575	0.441684	1.25098	2.97332	1.92109e-06	downstream_gene_variant
1	rs335495898	G	A	0.5979	0.53961	1.44282	2.88304	1.6571e-07	downstream_gene_variant
1	rs341502996	T	G	0.4899	0.416831	-1.4747	2.9421	2.06286e-06	downstream_gene_variant
1	rs340044999	G	T	0.5559	0.488039	1.10981	2.94145	8.1787e-07	downstream_gene_variant
1	rs335558933	A	C	0.5595	0.493226	1.15797	2.94257	6.82958e-07	downstream_gene_variant
1	rs343026632	C	T	0.5803	0.518951	1.01124	2.92449	4.88241e-07	downstream_gene_variant
1	rs318871057	T	A	0.63769	0.59022	-0.206	1.9475	2.10532e-06	upstream_gene_variant	PCMT1
1	rs328421041	T	C	-0.77652	0.237358	2.10123	1.13205	1.59749e-06	downstream_gene_variant	TAB2
1	rs330486300	G	A	0.6571	0.630039	0.00247742	1.32006	2.51201e-06	intergenic_variant
1	rs344807901	T	C	0.6747	0.454937	-4.02611	0.189481	3.07308e-07	intergenic_variant
1	rs323211721	G	C	0.6977	0.622683	-0.748316	1.07165	8.95891e-07	intergenic_variant
1	rs1108518748	C	T	0.675	0.608262	-1.36543	1.47269	3.78191e-07	intergenic_variant
1	rs345840518	G	A	0.7043	0.668557	-1.65728	1.5651	1.99647e-08	intergenic_variant
1	rs337948023	G	A	0.6789	0.61821	-1.26139	1.69902	2.07662e-07	intergenic_variant
1	rs324437245	C	G	0.673	0.559697	-1.39507	1.76034	5.8688e-07	intergenic_variant
1	rs328515068	C	T	0.6713	0.578699	-0.837518	1.6179	1.274e-06	intergenic_variant
1	rs1109148381	C	T	0.6872	0.635824	-0.175144	1.20474	1.29623e-06	intergenic_variant
1	rs346127794	T	C	0.69594	0.639894	-0.254049	0.626401	2.16578e-06	regulatory_region_variant
1	rs343776101	T	C	-0.65271	0.681754	0.481393	1.3704	2.51518e-07	downstream_gene_variant
1	rs329699317	T	C	-0.7043	0.530031	-1.32845	1.01133	2.38311e-06	non_coding_transcript_exon_variant
1	rs1111651927	T	C	-0.62048	0.639574	-0.78557	0.988879	2.1168e-06	intergenic_variant
1	rs345742628	C	A	0.7398	0.622031	0.497275	1.63347	1.856e-07	intergenic_variant
1	rs345766522	C	T	0.7937	0.739645	0.360891	1.82711	1.4995e-10	downstream_gene_variant
1	rs330671742	A	T	0.7096	0.599607	1.66329	1.83943	7.35026e-08	downstream_gene_variant
1	rs335661497	A	C	0.7171	0.600756	-0.29138	1.64466	6.77754e-07	downstream_gene_variant
1	rs337592077	G	A	0.64478	0.603362	0.923977	1.86961	6.22657e-07	downstream_gene_variant
1	rs329733284	C	T	0.7006	0.574429	0.199121	1.48431	2.51598e-06	non_coding_transcript_exon_variant
1	rs319102794	G	A	0.7294	0.588977	-0.585213	1.14717	1.11355e-06	intergenic_variant
1	rs340062945	C	T	0.7574	0.593496	-0.98354	0.646828	5.99909e-07	intergenic_variant
1	rs344812854	C	G	0.758	0.588489	-0.89153	0.95862	4.77536e-07	intergenic_variant
1	rs336877916	A	T	0.7366	0.561702	-0.798059	1.26239	9.69519e-07	intergenic_variant
1	rs81349658	A	T	0.6505	0.691778	-0.401434	0.647995	5.96062e-07	intron_variant	SAMD5
1	rs321591791	C	T	0.6082	0.555067	-0.665265	2.49607	1.00818e-06	intron_variant	STXBP5
1	rs329850282	C	G	0.6501	0.643949	-0.453879	1.48532	8.06733e-07	intron_variant	STXBP5
1	rs322331711	A	G	0.7825	0.567678	-0.843894	1.48417	1.43292e-07	intergenic_variant
1	rs342435435	G	A	0.7668	0.61896	-0.0772731	0.661438	8.12492e-07	downstream_gene_variant
1	rs344327983	A	G	-0.73236	0.496069	0.434012	1.68261	2.36731e-06	intergenic_variant
1	rs325180515	A	G	0.68275	0.636107	0.889591	0.155714	2.13506e-06	intron_variant	RAB32
1	rs330680457	A	C	0.5946	0.573253	1.22274	1.62923	2.40236e-06	intergenic_variant
1	rs341968886	A	G	-0.3958	0.400415	4.81499	0.594627	1.2801e-06	intron_variant	GRM1
1	rs329091490	T	C	-0.30948	0.350548	5.12701	0.302268	2.34125e-06	intron_variant	GRM1
1	rs340755187	G	A	0.6085	0.546452	-3.04543	0.229747	1.42548e-06	intron_variant	GRM1
1	rs345552619	C	A	0.6118	0.515819	-3.04543	0.266353	2.15807e-06	intron_variant	GRM1
1	rs335916588	C	T	0.5828	0.522338	-3.10744	0.216694	2.65815e-06	intron_variant	GRM1
1	rs321902993	T	C	0.5941	0.510795	-3.18478	0.294954	2.20617e-06	intron_variant	GRM1
1	rs338988253	T	G	0.6051	0.540808	-3.24777	0.190947	1.17581e-06	intron_variant	GRM1
1	rs320469364	G	A	0.3429	0.332158	-4.84081	0.768857	2.39432e-06	intron_variant	GRM1
1	rs332855607	G	A	0.5026	0.472005	-4.4197	0.257993	8.97341e-07	intron_variant	GRM1
1	rs324631359	T	A	0.3911	0.347607	-4.66038	1.14522	1.32189e-06	intron_variant	GRM1
1	rs319141471	G	T	0.3363	0.336709	-4.75889	1.12684	1.65229e-06	intron_variant	GRM1
1	rs344281114	A	G	0.576	0.53847	-4.11807	1.13477	9.28047e-08	intron_variant	GRM1
1	rs343865671	A	G	0.6409	0.557985	-5.05112	1.88241	8.7377e-10	intron_variant	GRM1
1	rs334876541	G	A	0.6256	0.559696	-4.39332	1.45955	1.04422e-08	intron_variant	GRM1
1	rs329397150	C	G	0.682	0.569529	-3.69802	1.18951	2.38702e-08	intergenic_variant
1	rs342139699	G	T	0.4811	0.426308	-4.39707	0.848785	9.29019e-07	intergenic_variant
1	rs344164336	C	A	0.72143	0.461695	-1.22422	1.99134	7.90478e-07	intron_variant	SHPRH
1	rs330595806	G	A	0.6685	0.69642	0.55565	1.0299	1.62288e-07	intron_variant	SHPRH
1	rs335504512	C	T	0.72059	0.461575	-1.42024	1.30419	2.27195e-06	downstream_gene_variant	SHPRH
1	rs318752893	C	T	0.72059	0.461575	-1.42024	1.30419	2.27182e-06	downstream_gene_variant	SHPRH
1	rs342077367	G	A	0.72673	0.469047	-1.52051	1.28749	1.61407e-06	downstream_gene_variant	SHPRH
1	rs320560966	A	T	0.72673	0.469047	-1.52051	1.28749	1.61397e-06	downstream_gene_variant	SHPRH
1	rs324809710	T	G	0.73743	0.482512	-1.71081	1.60828	4.32051e-07	intergenic_variant
1	rs327929116	G	A	0.67339	0.453424	-2.08104	2.08436	4.82927e-07	intergenic_variant
1	rs337532320	A	G	0.68988	0.448492	-2.11169	2.13253	3.27582e-07	intergenic_variant
1	rs319686157	T	C	0.68544	0.441759	-2.11169	2.13253	3.82149e-07	intergenic_variant
1	rs335555066	G	T	0.68544	0.441759	-1.95239	2.15464	4.71246e-07	intergenic_variant
1	rs708863767	A	C	0.73115	0.504207	-2.51346	2.20029	3.00978e-08	intergenic_variant
1	rs695942262	C	T	0.73115	0.504207	-2.51346	2.20029	3.00954e-08	intergenic_variant
1	rs334184117	C	T	0.66209	0.402239	-1.29812	2.8108	5.81313e-07	intergenic_variant
1	rs326940390	C	T	0.6667	0.342144	-0.646516	2.91982	1.75067e-06	intergenic_variant
1	rs337793123	T	C	0.68423	0.416004	-1.58472	2.96618	1.39547e-07	intergenic_variant
1	rs328008718	A	G	0.6862	0.5837	-2.23431	0.626414	5.37222e-07	intergenic_variant
1	rs326202260	T	C	0.7049	0.606152	-2.21472	0.133578	4.05172e-07	upstream_gene_variant	FBXO30
1	rs321269924	T	C	0.6719	0.555395	-2.08115	0.13663	2.61567e-06	upstream_gene_variant	FBXO30
1	rs319597508	C	T	0.7188	0.626933	-2.22706	0.0744433	1.86738e-07	upstream_gene_variant	FBXO30
1	rs321821024	A	G	0.6867	0.595686	-2.22706	0.073424	7.52715e-07	missense_variant	FBXO30
1	rs340063138	C	T	0.6762	0.563802	-1.99638	0.0715753	2.53231e-06	intron_variant	FBXO30
1	rs343978026	A	C	0.7009	0.592164	-2.27758	0.0545368	5.79351e-07	intron_variant	FBXO30
1	rs327516627	A	G	0.6967	0.599003	-2.27758	0.0545368	5.43285e-07	intron_variant	FBXO30
1	rs337445657	T	A	0.6889	0.592569	-2.28278	0.220069	6.16737e-07	3_prime_UTR_variant	FBXO30
1	rs338835912	T	C	0.75651	0.478585	-2.39104	1.05535	2.50562e-07	downstream_gene_variant	FBXO30
1	rs319711651	G	T	0.74569	0.465436	-2.24502	1.05324	5.0468e-07	downstream_gene_variant	FBXO30
1	rs331194913	A	G	0.5404	0.43733	-4.58222	1.36728	1.31195e-07	downstream_gene_variant	FBXO30
1	rs328754423	C	A	0.72531	0.4507	-1.18791	1.50243	2.32006e-06	intergenic_variant
1	rs321011499	T	C	0.6454	0.509093	-3.68726	1.82308	3.7601e-08	intergenic_variant
1	rs329512859	C	T	0.7016	0.617757	-3.70225	1.00042	7.82932e-09	intergenic_variant
1	rs324141129	A	G	0.4993	0.488431	-4.12983	0.568863	9.93047e-07	upstream_gene_variant	EPM2A
1	rs342822434	G	A	0.539	0.517662	-4.12983	0.506727	4.79509e-07	upstream_gene_variant	EPM2A
1	rs341037410	T	C	0.2658	0.107906	-6.15768	0.54783	6.34395e-07	intron_variant	EPM2A
1	rs341854462	C	T	0.2833	0.129603	-5.87466	0.676228	1.04788e-06	intron_variant	EPM2A
1	rs330996295	A	G	0.2514	0.0906359	-5.76538	0.60074	2.33707e-06	intron_variant	EPM2A
1	rs319780727	A	G	0.2781	0.12166	-5.89238	0.766707	9.35732e-07	intron_variant	EPM2A
1	rs322008862	G	T	0.3015	0.173693	-5.60718	0.425117	2.11018e-06	intron_variant	EPM2A
1	rs338592585	G	A	0.6443	0.535993	-4.96998	1.52665	2.91069e-09	intron_variant	EPM2A
1	rs341270223	T	C	0.7426	0.528112	-5.32099	1.03065	5.23442e-10	intron_variant	EPM2A
1	rs323125595	T	C	0.616	0.422678	-4.01509	0.72276	5.99226e-07	intron_variant	EPM2A
1	rs330706037	G	A	0.6426	0.461777	-4.19614	0.714115	1.85967e-07	intron_variant	EPM2A
1	rs342800260	C	T	0.6329	0.419854	-4.21314	0.707652	3.35965e-07	intron_variant	EPM2A
1	rs333439143	T	C	0.6214	0.41031	-4.09906	0.762787	5.05998e-07	intron_variant	EPM2A
1	rs344291442	T	C	0.6286	0.375354	-4.22424	0.749046	5.02775e-07	intron_variant	EPM2A
1	rs344377394	C	T	0.6207	0.361066	-3.73091	1.14153	9.13375e-07	intron_variant	EPM2A
1	rs326410671	G	A	0.6038	0.337755	-3.73091	1.14153	1.39345e-06	intron_variant	EPM2A
1	rs329125098	C	T	0.6789	0.491104	-5.61314	1.49425	7.08958e-10	intron_variant	EPM2A
1	rs319113238	A	G	-0.6109	-0.0527692	4.79486	1.59176	3.76564e-07	intron_variant	EPM2A
1	rs344644957	T	A	0.463	0.419563	-4.21521	1.10988	1.13794e-06	intron_variant	EPM2A
1	rs331177419	G	C	0.4047	0.25308	-6.14945	1.0117	6.62464e-08	intron_variant	EPM2A
1	rs343447044	T	C	0.4686	0.265963	-6.08178	0.923276	5.49054e-08	intron_variant	EPM2A
1	rs344331685	C	T	0.3969	0.242008	-6.24181	0.982639	5.18823e-08	intron_variant	EPM2A
1	rs323734043	C	T	0.458	0.268237	-6.33771	0.967033	2.40473e-08	intron_variant	EPM2A
1	rs339584280	C	G	0.4375	0.22629	-5.75378	0.873544	2.43575e-07	intron_variant	EPM2A
1	rs328481160	G	A	0.4008	0.243768	-5.61022	0.879223	4.1566e-07	intron_variant	EPM2A
1	rs343867727	A	G	0.3985	0.226708	-5.74982	0.562769	5.03239e-07	intron_variant	EPM2A
1	rs321039820	G	A	0.4925	0.288177	-5.92884	0.633891	8.89677e-08	intron_variant	EPM2A
1	rs323596730	G	A	0.4136	0.228291	-5.33798	0.828771	9.20181e-07	intron_variant	EPM2A
1	rs329475132	T	C	0.4259	0.256351	-5.10526	0.228468	2.56283e-06	intron_variant	EPM2A
1	rs321783907	C	T	0.3489	0.188196	-5.64534	1.01905	5.88533e-07	intron_variant	EPM2A
1	rs328549741	C	T	0.4036	0.236691	-5.82587	0.911558	2.19226e-07	intron_variant	EPM2A
1	rs334331255	A	G	0.4436	0.280719	-5.84303	0.854898	1.29549e-07	intron_variant	EPM2A
1	rs336909162	A	C	0.4485	0.271203	-5.45921	0.614238	5.22248e-07	intron_variant	EPM2A
1	rs320795493	T	A	0.4485	0.271203	-5.45921	0.614238	5.2088e-07	intron_variant	EPM2A
1	rs329592848	C	T	0.4555	0.221148	-5.32697	0.680667	8.85041e-07	intron_variant	EPM2A
1	rs336341024	G	C	0.4437	0.262315	-5.47512	0.664754	5.23849e-07	intron_variant	EPM2A
1	rs323327103	C	T	0.4096	0.244547	-5.35658	0.680201	1.00851e-06	intron_variant	EPM2A
1	rs332831259	A	G	0.4217	0.229892	-5.37038	0.684778	9.77932e-07	intron_variant	EPM2A
1	rs80914294	G	A	0.3903	0.216339	-5.5979	0.748823	6.7252e-07	intron_variant	EPM2A
1	rs338095359	A	G	0.4139	0.228776	-5.54456	0.844684	5.28724e-07	intron_variant	EPM2A
1	rs340948767	G	T	0.4148	0.233074	-6.03359	1.30557	6.12468e-08	intron_variant	EPM2A
1	rs343689252	C	T	0.3551	0.208934	-6.43355	1.39979	2.06421e-08	intron_variant	EPM2A
1	rs321602318	T	C	0.3739	0.175215	-6.1074	1.40897	7.39966e-08	intron_variant	EPM2A
1	rs325813092	G	A	0.4993	0.330091	-5.22749	1.02576	2.18319e-07	intron_variant	EPM2A
1	rs80840468	C	T	0.3799	-0.0490528	-5.70024	1.00161	1.10547e-06	intron_variant	EPM2A
1	rs335404868	T	C	0.7217	0.446115	-4.75601	0.610138	1.77267e-08	3_prime_UTR_variant	EPM2A
1	rs338052333	A	C	0.7082	0.40065	-4.48297	0.616262	7.01321e-08	3_prime_UTR_variant	EPM2A
1	rs340576648	A	G	-0.7293	0.439756	4.58792	0.871542	1.60714e-08	downstream_gene_variant	EPM2A
1	rs322342618	C	G	-0.748	0.422042	5.52179	1.3238	6.35026e-10	downstream_gene_variant	EPM2A
1	rs322714832	G	C	0.6654	0.321024	-5.28331	1.07953	2.45516e-08	downstream_gene_variant	EPM2A
1	rs327305811	G	A	0.7401	0.428547	-6.16143	1.2874	1.21005e-10	downstream_gene_variant	EPM2A
1	rs346066703	G	A	0.6823	0.336058	-5.19666	0.849939	2.86384e-08	downstream_gene_variant	EPM2A
1	rs326443992	G	A	-0.37486	0.33674	5.61356	0.412163	4.66227e-07	intergenic_variant
1	rs345044262	C	A	-0.7279	0.39433	5.20022	0.415345	1.21966e-08	intergenic_variant
1	rs328178448	G	A	0.6532	0.409866	-3.45574	0.534423	1.51182e-06	intergenic_variant
1	rs339470789	C	T	0.6341	0.471652	-4.18836	0.0454942	3.92939e-07	regulatory_region_variant
1	rs341561335	T	C	0.5985	0.434978	-4.14222	0.272035	8.72728e-07	intergenic_variant
1	rs334499776	C	T	-0.3447	-0.0397398	5.62123	1.03955	1.66238e-06	intergenic_variant
1	rs329229597	T	G	-0.3674	-0.0428306	5.62123	1.01171	1.46599e-06	intergenic_variant
1	rs326776938	C	G	-0.6825	0.0593652	5.07489	1.51319	7.3534e-08	downstream_gene_variant
1	rs335439138	T	C	0.7617	0.44087	-4.70455	0.714401	6.61156e-09	intergenic_variant
1	rs341798263	C	T	0.6788	0.30112	-4.8256	1.23076	4.89374e-08	intergenic_variant
1	rs326291648	C	T	0.6609	0.266451	-3.29889	1.42401	1.38684e-06	intergenic_variant
1	rs331550947	G	A	0.6471	0.207036	-3.89539	1.40202	8.30618e-07	intergenic_variant
1	rs325637201	C	G	-0.3857	-0.0306971	5.5381	1.08332	1.67996e-06	intergenic_variant
1	rs320921720	C	G	-0.3678	-0.0400253	5.42177	1.12287	2.13761e-06	regulatory_region_variant
1	rs80963342	G	A	0.6381	0.25479	-4.53104	1.7355	9.9279e-08	regulatory_region_variant
1	rs710213330	A	G	0.618	0.250161	-4.12153	1.4162	6.03053e-07	intergenic_variant
1	rs326834200	A	C	0.68	0.335694	-4.60897	1.1395	7.07408e-08	intergenic_variant
1	rs335259134	T	G	0.7118	0.358421	-4.7428	1.13985	2.38142e-08	intergenic_variant
1	rs336547229	T	A	0.6505	0.462393	-3.27554	1.09632	5.42072e-07	intergenic_variant
1	rs337435593	G	A	0.6828	0.387624	-4.49559	1.05555	6.4768e-08	intergenic_variant
1	rs318646436	C	T	0.6241	0.488746	-3.38214	1.10548	4.62101e-07	intergenic_variant
1	rs331692994	G	C	0.6268	0.347021	-4.21653	1.10746	3.79549e-07	intergenic_variant
1	rs322550316	T	A	0.6611	0.491206	-3.27742	0.997535	3.72763e-07	intergenic_variant
1	1:19988404	G	A	0.68	0.519522	-4.50496	1.18018	1.12824e-08	intergenic_variant
1	1:19994353	C	A	0.6526	0.541749	-3.48157	0.644709	2.28081e-07	intergenic_variant
1	1:19994530	C	T	0.6438	0.406638	-3.48157	0.63619	1.51885e-06	intergenic_variant
1	1:20000383	C	T	0.6441	0.539404	-5.45623	2.04338	3.03915e-10	intergenic_variant
1	1:20002001	C	A	0.6619	0.529534	-5.60666	2.09055	1.67807e-10	intergenic_variant
1	1:20004637	C	T	0.6867	0.548352	-4.2149	1.43025	7.54436e-09	intergenic_variant
1	1:20006671	T	G	0.6237	0.44169	-2.85127	1.15913	1.97483e-06	intergenic_variant
1	1:20008465	T	C	0.6477	0.340785	-3.73958	1.05485	8.3143e-07	intergenic_variant
1	1:20009474	G	A	0.6584	0.523194	-3.7919	1.23183	6.18378e-08	intergenic_variant
1	1:20010197	A	G	0.6762	0.533076	-4.05707	1.18198	2.51664e-08	intergenic_variant
1	1:20010217	T	C	0.6971	0.56502	-4.05792	1.16255	1.01231e-08	intergenic_variant
1	1:20011235	T	C	0.6777	0.561339	-4.18187	1.28847	9.61693e-09	intergenic_variant
1	1:20012153	G	A	0.6464	0.512826	-3.80337	1.12001	1.03545e-07	intergenic_variant
1	1:20012154	A	G	0.6464	0.512826	-3.80337	1.12001	1.03536e-07	intergenic_variant
1	1:20047525	C	T	-0.3568	0.35619	4.87495	0.506723	2.37082e-06	intergenic_variant
1	1:20066275	G	A	0.6975	0.544866	-3.63689	0.914235	5.01465e-08	intergenic_variant
1	rs325236976	G	A	-0.3474	0.341848	4.95863	0.78673	1.6163e-06	intergenic_variant
1	rs341725025	C	A	-0.3793	0.29035	5.25377	0.10647	2.19747e-06	downstream_gene_variant
1	rs335360336	C	A	0.6464	0.540976	-4.53843	1.10511	1.47367e-08	non_coding_transcript_exon_variant
1	rs338917368	A	C	0.6032	0.333743	-3.96524	1.23884	7.64786e-07	upstream_gene_variant
1	rs330170887	G	T	0.5438	0.425099	-4.96413	1.11952	9.32648e-08	upstream_gene_variant
1	rs327768706	T	C	-0.5967	0.0569267	5.07521	0.919695	7.68848e-07	intergenic_variant
1	rs334006353	G	A	0.6082	0.445216	-3.11227	1.05557	1.75342e-06	downstream_gene_variant
1	rs337560124	G	T	0.6464	0.506692	-2.45832	0.951384	1.71603e-06	upstream_gene_variant
1	rs323123525	C	A	0.7012	0.543524	-3.26075	0.770818	1.19694e-07	intergenic_variant
1	rs327520760	T	C	0.6611	0.528734	-3.31971	0.703976	3.09031e-07	intergenic_variant
1	rs340319986	C	T	0.6446	0.486252	-2.7878	0.868893	1.52511e-06	intergenic_variant
1	rs327968687	T	C	0.6402	0.485224	-2.7878	0.868893	1.64709e-06	intergenic_variant
1	rs336011913	G	A	0.539	0.502684	-3.92732	0.640397	7.53271e-07	non_coding_transcript_exon_variant
1	rs338148495	T	C	0.7009	0.548572	-3.95402	0.342179	4.94875e-08	intergenic_variant
1	rs343676538	G	A	0.7146	0.590706	-4.43246	1.08121	2.19412e-09	intergenic_variant
1	rs322688326	A	T	0.6138	0.499275	-3.29103	1.324	3.74091e-07	intergenic_variant
1	rs344695776	A	G	0.6124	0.476963	-3.2812	1.33497	5.12267e-07	intergenic_variant
1	rs336223968	G	C	0.669	0.534478	-4.35194	1.32354	1.16615e-08	intergenic_variant
1	rs319556670	C	A	0.6762	0.526234	-4.52561	1.35878	7.62077e-09	intergenic_variant
1	rs328876541	C	T	0.6413	0.441909	-3.38365	1.38192	3.9198e-07	intergenic_variant
1	rs341644262	G	A	0.627	0.460848	-3.38365	1.38365	3.86906e-07	intergenic_variant
1	rs332729744	T	C	0.6231	0.489878	-4.31768	1.62301	2.82808e-08	intergenic_variant
1	rs345494460	C	T	0.6214	0.491365	-3.74611	1.65578	8.47867e-08	intergenic_variant
1	rs329123063	A	G	0.6248	0.493771	-3.22359	1.11663	5.65308e-07	intergenic_variant
1	rs325721893	A	G	0.6297	0.489585	-3.61328	1.692	9.36595e-08	intergenic_variant
1	rs343295788	C	T	0.6865	0.513203	-4.31496	1.61174	7.60524e-09	intergenic_variant
1	rs325860645	T	C	0.6862	0.546528	-4.41343	1.53954	4.13571e-09	intergenic_variant
1	rs332837898	T	G	0.6656	0.510383	-3.50021	1.41641	8.44807e-08	intergenic_variant
1	rs341337478	A	G	0.6869	0.541714	-4.08132	1.57874	8.32278e-09	non_coding_transcript_exon_variant
1	rs327301951	T	C	0.6571	0.49867	-3.77065	1.89728	2.63879e-08	intergenic_variant
1	rs333753473	C	T	0.6682	0.514961	-3.95853	1.89799	1.19349e-08	intergenic_variant
1	rs345365939	A	T	0.655	0.514678	-3.82964	1.93214	1.80828e-08	intergenic_variant
1	rs337553029	A	G	0.6649	0.491234	-4.08011	2.06658	9.7994e-09	intergenic_variant
1	rs345745391	C	T	0.6099	0.490248	-4.22396	2.24445	1.13495e-08	regulatory_region_variant
1	rs345837251	G	A	0.6827	0.560993	-4.11098	2.09178	2.11612e-09	intergenic_variant
1	rs1111318719	G	A	0.6758	0.517862	-2.82739	1.33607	2.49153e-07	intergenic_variant
1	rs1113086088	T	C	0.6845	0.489862	-2.88386	1.61102	1.70854e-07	intergenic_variant
1	rs1110656065	C	T	0.6383	0.457614	-2.63404	1.59216	8.763e-07	intergenic_variant
1	rs1109900783	T	G	0.6735	0.513398	-2.24628	1.08943	1.13175e-06	intergenic_variant
1	rs341759200	G	A	0.6656	0.531049	-3.5337	1.80826	2.69998e-08	intergenic_variant
1	rs324416944	T	C	0.6783	0.540232	-3.9544	1.77934	8.58439e-09	intergenic_variant
1	rs345665467	C	G	0.7009	0.563171	-3.97702	1.72183	4.04216e-09	intergenic_variant
1	1:20363952	G	A	0.6869	0.528905	-3.30835	1.33526	7.22975e-08	intergenic_variant
1	rs328346826	T	C	0.6715	0.543778	-2.94644	1.05332	2.32259e-07	intergenic_variant
1	rs326206359	G	A	0.6656	0.510383	-2.47461	1.10704	9.03422e-07	intergenic_variant
1	rs343204961	C	T	0.636	0.464985	-2.384	1.19667	2.61716e-06	intergenic_variant
1	rs328953987	C	T	0.6548	0.481945	-2.44253	1.18181	1.47945e-06	intergenic_variant
1	rs1107767465	C	G	0.7009	0.535345	-2.43508	0.967975	4.33442e-07	intergenic_variant
1	rs320970874	C	T	0.6904	0.556862	-2.86371	1.22717	1.13074e-07	intergenic_variant
1	rs341779274	G	A	0.6228	0.622695	-1.37818	0.558637	2.52955e-06	intergenic_variant
1	rs697584157	G	A	0.6578	0.644966	-1.45383	0.387309	8.61239e-07	intergenic_variant
1	rs707655159	T	G	0.6292	0.628069	-1.45383	0.283472	2.41346e-06	intergenic_variant
1	rs331630631	G	A	0.6541	0.648834	-1.63306	0.267229	6.98123e-07	intergenic_variant
1	rs1108311713	C	T	0.6762	0.673523	0.64027	0.500027	7.3e-07	intergenic_variant
1	rs1109565399	G	A	0.6881	0.649633	0.414316	0.157077	2.53978e-06	intergenic_variant
1	rs318435807	A	G	0.6381	0.562358	-2.90642	0.432117	7.34725e-07	3_prime_UTR_variant	UTRN
1	rs318807149	A	G	0.6238	0.557179	-3.93491	0.498755	1.32915e-07	intron_variant	UTRN
1	rs323154574	A	G	-0.54907	0.165952	4.54601	1.01748	1.85497e-06	intron_variant	UTRN
1	rs322599602	T	C	0.569	0.466586	-3.59276	0.656009	1.65793e-06	intron_variant	UTRN
1	rs337705432	T	C	0.569	0.450565	-4.04556	0.14816	1.4363e-06	intron_variant	UTRN
1	rs343425934	A	C	0.5755	0.494546	-4.04708	0.122813	7.78598e-07	intron_variant	UTRN
1	rs196950307	C	T	0.58	0.496321	-3.40523	0.124752	2.5145e-06	intron_variant	UTRN
1	rs338008206	G	C	0.6666	0.543074	-3.60577	0.141361	2.45649e-07	intron_variant	UTRN
1	rs319503632	A	G	0.6452	0.572526	-3.6204	0.159059	1.92825e-07	intron_variant	UTRN
1	rs337453733	T	C	0.592	0.492179	-3.51126	0.28669	1.62398e-06	intron_variant	UTRN
1	rs330426074	T	C	0.5682	0.477275	-3.15499	1.72091	5.35303e-07	intron_variant	UTRN
1	rs346148135	T	G	0.6113	0.558614	-3.29616	1.384	1.32332e-07	intron_variant	UTRN
1	rs326836393	C	A	0.6158	0.549978	-3.26493	1.34212	1.67022e-07	intron_variant	UTRN
1	rs341499696	C	A	0.6085	0.53316	-3.22044	1.22768	3.2553e-07	intron_variant	UTRN
1	rs328926879	G	T	0.6526	0.542809	-3.22044	1.2279	1.45933e-07	intron_variant	UTRN
1	rs325855270	C	A	0.6023	0.507283	-3.55129	1.06465	3.75429e-07	intron_variant	UTRN
1	rs334962972	C	T	0.5798	0.503252	-3.79028	1.38597	1.87748e-07	intron_variant	UTRN
1	rs318610761	T	G	0.639	0.555187	-3.51159	1.36754	6.58574e-08	intron_variant	UTRN
1	rs342307093	G	A	0.6113	0.538837	-3.64237	1.38439	9.73064e-08	intron_variant	UTRN
1	rs321591075	T	C	0.6009	0.529444	-3.5307	1.38341	1.623e-07	intron_variant	UTRN
1	rs322264457	T	C	0.5908	0.503846	-3.65698	1.46575	1.82827e-07	intron_variant	UTRN
1	rs330896203	C	T	0.5869	0.531888	-3.93914	1.49462	6.76677e-08	intron_variant	UTRN
1	rs333968067	A	G	0.6188	0.558176	-3.47093	1.39377	8.59701e-08	intron_variant	UTRN
1	rs346033476	C	G	0.6158	0.563267	-3.51806	1.45604	6.64097e-08	intron_variant	UTRN
1	rs318904172	G	A	0.6094	0.560077	-3.20005	1.21233	2.14497e-07	intron_variant	UTRN
1	rs333669624	G	C	0.619	0.52627	-3.38357	1.20866	2.40711e-07	intron_variant	UTRN
1	rs1111900630	G	T	0.5696	0.494484	-2.68031	2.1407	4.06281e-07	upstream_gene_variant	UTRN
1	rs321745228	A	G	0.649	0.595272	0.892592	1.746	9.29277e-07	intron_variant	UTRN
1	rs331023899	A	C	0.6357	0.565651	1.00314	1.754	1.7424e-06	intron_variant	UTRN
1	rs343547799	A	C	0.5691	0.501691	2.21984	1.84122	1.49465e-06	intron_variant	UTRN
1	rs332121263	A	C	0.5711	0.491028	1.99352	1.8319	2.49311e-06	intron_variant	UTRN
1	rs329584922	T	C	0.5954	0.549948	1.80773	1.89817	8.76345e-07	intron_variant	UTRN
1	rs334898092	G	A	0.6413	0.599851	1.10847	1.97457	4.29549e-07	synonymous_variant	UTRN
1	rs345959147	T	C	0.6635	0.60997	1.12197	1.97743	2.32441e-07	synonymous_variant	UTRN
1	rs328870876	C	G	0.6661	0.627859	0.54029	1.75871	5.2344e-07	intron_variant	UTRN
1	rs344468648	G	A	0.6667	0.625747	0.526691	1.63768	7.0644e-07	intron_variant	UTRN
1	rs710935999	C	T	0.6349	0.596026	0.325199	1.92065	1.76596e-06	intron_variant	UTRN
1	rs320075666	A	G	0.6461	0.58937	0.319461	2.08032	1.23739e-06	intron_variant	UTRN
1	rs324832779	C	T	0.6278	0.602403	0.044682	1.90594	2.42002e-06	intron_variant	UTRN
1	rs345402852	A	C	0.6531	0.608979	0.0185679	1.9236	1.40808e-06	intron_variant	UTRN
1	rs340117436	G	A	0.6273	0.577291	0.630264	1.93404	1.8758e-06	splice_region_variant&intron_variant	UTRN
1	rs340530086	G	C	0.4835	0.419326	-2.96286	2.23582	1.16452e-06	intron_variant	UTRN
1	rs325416799	C	T	0.6375	0.600472	0.0938486	2.19304	1.13539e-06	intron_variant	UTRN
1	rs323618759	G	A	0.6854	0.635404	0.251661	2.02904	2.50026e-07	splice_donor_5th_base_variant&intron_variant	UTRN
1	rs81349953	G	A	0.6941	0.672373	-0.00571099	2.01939	8.75499e-08	synonymous_variant	UTRN
1	rs324353802	C	T	0.6529	0.627802	0.0759581	2.01819	6.71576e-07	intron_variant	UTRN
1	rs320730158	G	A	0.6532	0.569232	1.15908	2.02598	5.60793e-07	synonymous_variant	UTRN
1	rs330175413	T	C	0.6158	0.57767	0.738818	1.96867	1.73196e-06	intron_variant	UTRN
1	rs343530351	C	T	0.6409	0.559356	0.842612	1.9909	1.4157e-06	intron_variant	UTRN
1	rs322854922	C	T	0.6857	0.65107	0.367415	1.98275	1.48964e-07	intron_variant	UTRN
1	rs318380236	C	A	0.6474	0.598305	0.390698	1.76471	1.76338e-06	intron_variant	UTRN
1	rs327022456	G	T	0.7022	0.66434	-0.0762077	1.80207	1.43124e-07	intron_variant	UTRN
1	rs319147979	C	T	0.6608	0.665064	-0.111681	1.80627	2.81347e-07	intron_variant	UTRN
1	rs328830942	G	A	0.6664	0.604937	0.627399	1.91711	5.93039e-07	intron_variant	UTRN
1	rs323473653	T	C	0.7024	0.645961	0.373647	1.91171	1.4501e-07	intron_variant	UTRN
1	rs334567296	T	C	0.673	0.633814	0.262237	1.90489	4.1923e-07	intron_variant	UTRN
1	rs320456613	G	A	0.6553	0.598489	0.970338	1.58562	9.63911e-07	intron_variant	UTRN
1	rs334834729	C	A	0.6691	0.610342	0.378019	1.55641	1.42588e-06	intron_variant	UTRN
1	rs334393234	G	A	0.6648	0.633724	0.345779	1.17118	1.75519e-06	intron_variant	UTRN
1	rs339392426	C	T	0.6854	0.636643	0.122706	1.07424	1.72086e-06	intron_variant	UTRN
1	rs333409948	T	C	0.6854	0.638496	1.15122	1.07142	3.94263e-07	intron_variant	UTRN
1	rs334885705	G	C	0.6451	0.605318	1.66781	1.1037	8.02415e-07	intron_variant	UTRN
1	rs345099162	C	T	0.6602	0.603756	1.68722	1.10786	6.29176e-07	intron_variant	UTRN
1	rs333563201	T	C	0.6607	0.607703	1.42192	1.08666	8.86719e-07	intron_variant	UTRN
1	rs337148410	C	T	0.6568	0.616713	1.37795	1.03906	8.75884e-07	intron_variant	UTRN
1	rs319329457	G	A	0.6484	0.64133	1.51318	1.03981	4.08044e-07	intron_variant	UTRN
1	rs336064811	G	A	0.6879	0.649714	-0.386787	0.779537	1.27805e-06	intron_variant	UTRN
1	rs335348604	G	T	0.6683	0.356518	-2.78779	1.12844	2.65941e-06	synonymous_variant	UTRN
1	rs326953933	C	T	0.6707	0.361617	-2.78689	1.12753	2.44843e-06	missense_variant	UTRN
1	rs338428473	G	A	0.6707	0.361617	-2.78689	1.12753	2.44836e-06	synonymous_variant	UTRN
1	rs340653721	C	T	0.7186	0.403855	-2.76953	1.1138	7.10258e-07	intron_variant	UTRN
1	rs328190847	C	T	0.6711	0.624336	-0.203062	1.62172	1.06084e-06	intron_variant	UTRN
1	rs334900380	T	C	0.6544	0.60459	-0.0448892	1.64295	2.62556e-06	intron_variant	UTRN
1	rs343906863	G	A	0.6524	0.592758	0.377226	1.68868	2.16859e-06	intron_variant	UTRN
1	rs345378684	C	T	0.6464	0.59701	-0.211596	2.28125	7.71702e-07	intron_variant	UTRN
1	rs343924683	T	C	0.7321	0.602323	-0.0391905	2.38353	1.30992e-07	intron_variant	UTRN
1	rs342375994	A	T	0.658	0.588545	-0.0508345	2.45825	6.10861e-07	intron_variant	UTRN
1	rs329054250	A	C	0.6354	0.616828	-0.431572	2.51021	2.52256e-07	intron_variant	UTRN
1	rs320355995	C	T	0.6301	0.57242	0.104817	2.35312	1.57596e-06	intron_variant	UTRN
1	rs324378005	A	G	0.6397	0.601855	-0.152314	2.20566	9.72587e-07	intron_variant	UTRN
1	rs341296618	G	T	0.6293	0.579734	-0.188259	2.42029	1.06373e-06	intron_variant	UTRN
1	rs342688155	T	G	0.6707	0.629215	-0.433995	2.51176	1.0224e-07	intron_variant	UTRN
1	rs330423841	T	A	0.6474	0.58565	-0.260279	1.92803	1.95001e-06	intron_variant	UTRN
1	rs320594212	C	A	0.6429	0.633003	-0.35816	1.56294	1.22259e-06	intron_variant	UTRN
1	rs330990079	T	C	0.6758	0.664794	-0.290042	1.49234	3.30496e-07	intron_variant	UTRN
1	rs334101891	G	A	0.6544	0.60459	-0.370409	1.51006	2.30996e-06	intron_variant	UTRN
1	rs346316075	A	G	0.6544	0.612	-0.453533	1.52749	1.67561e-06	intron_variant	UTRN
1	rs318863895	A	G	0.6687	0.619158	-0.252277	1.70859	1.0028e-06	intron_variant	UTRN
1	rs326258274	A	G	0.664	0.627072	-0.230632	1.49898	1.3642e-06	intron_variant	UTRN
1	rs335435399	T	C	0.6648	0.626522	-0.249736	1.49702	1.34709e-06	intron_variant	UTRN
1	rs338346840	C	T	0.6685	0.636198	-1.0165	2.41855	4.71719e-08	intron_variant	UTRN
1	rs322346363	A	C	0.636	0.583436	-0.538587	2.46015	5.16294e-07	intron_variant	UTRN
1	rs332534638	C	T	0.6536	0.617423	-0.126498	1.72117	1.52968e-06	intron_variant	UTRN
1	rs344384772	A	G	0.6635	0.609437	-0.264138	1.57073	1.80048e-06	intron_variant	UTRN
1	rs335676208	A	G	0.6696	0.61796	-0.400415	1.55233	1.14419e-06	intron_variant	UTRN
1	rs337199143	T	C	0.6562	0.641289	-0.764876	0.562451	2.24728e-06	intron_variant	UTRN
1	rs337735485	T	C	0.7039	0.630294	-0.384221	0.602722	2.16268e-06	intron_variant	UTRN
1	rs319285712	G	A	0.6753	0.490039	-1.59285	1.76179	1.24729e-06	intron_variant	STX11
1	rs328699609	C	T	0.6602	0.489136	-1.59285	1.76259	1.62137e-06	intron_variant	STX11
1	rs334239948	C	T	0.6711	0.485509	-1.38484	1.63569	2.49601e-06	intron_variant	STX11
1	rs333725879	G	A	0.7062	0.522425	-0.384559	1.81707	2.3285e-06	intergenic_variant
1	rs340320565	A	G	0.6518	0.564871	-0.715102	1.95609	1.40474e-06	upstream_gene_variant	PLAGL1
1	rs337853463	T	G	0.6707	0.585493	-0.462279	1.85335	1.19576e-06	intron_variant	ZC2HC1B
1	rs1111604983	A	G	0.6672	0.61576	-0.445522	1.25033	2.07244e-06	downstream_gene_variant	PHACTR2
1	rs333441826	A	G	0.7036	0.607677	-0.966702	1.60765	3.17592e-07	intron_variant	PHACTR2
1	rs320296202	T	A	0.6733	0.596461	-0.445546	1.32679	2.56275e-06	intron_variant	PHACTR2
1	rs318951691	T	A	0.738	0.555459	-0.0149021	2.10098	5.60735e-07	intron_variant	PHACTR2
1	rs319305312	T	C	0.7227	0.49847	0.478725	2.09561	1.14848e-06	intron_variant	PHACTR2
1	rs343860322	C	T	0.78659	0.605972	-0.114868	1.75034	8.84777e-08	intron_variant	PHACTR2
1	rs318292723	A	G	0.7627	0.597108	-0.381028	1.81385	1.46759e-07	intron_variant	PHACTR2
1	rs1113145543	A	G	0.747	0.586458	-0.270594	1.66619	4.47789e-07	intron_variant	PHACTR2
1	rs326490440	T	C	0.7152	0.523089	-0.22187	2.01111	1.56343e-06	intron_variant	PHACTR2
1	rs81350101	A	G	0.7335	0.549507	-0.119619	1.96848	8.25505e-07	intron_variant	PHACTR2
1	rs1112085092	C	T	0.7444	0.586591	0.0377795	0.967817	2.18736e-06	intron_variant	PHACTR2
1	rs1111067560	C	T	0.7437	0.573418	-0.288069	1.04454	1.92725e-06	intron_variant	PHACTR2
1	rs1113051661	T	C	0.7544	0.590306	-0.398746	1.04429	8.98793e-07	intron_variant	PHACTR2
1	rs326203512	G	A	0.6669	0.388406	-1.26816	2.37279	1.96713e-06	intron_variant	PHACTR2
1	rs340722268	T	A	0.73649	0.440188	-1.06473	2.32801	4.39153e-07	intron_variant	PHACTR2
1	rs342227903	G	T	0.7335	0.520376	-0.0481328	2.29194	7.17452e-07	intron_variant	PHACTR2
1	rs341121221	G	A	0.78676	0.497374	-0.35274	2.28001	1.50705e-07	intron_variant	PHACTR2
1	rs705723011	G	A	0.7558	0.499145	0.157532	1.5549	2.21493e-06	intron_variant	PHACTR2
1	rs691570352	A	C	0.7558	0.499145	0.157532	1.5549	2.21467e-06	intron_variant	PHACTR2
1	rs327619857	A	G	0.7782	0.540357	-0.27448	1.55766	5.13753e-07	intron_variant	PHACTR2
1	rs339584346	C	T	0.7518	0.515672	-0.0958296	1.54863	2.12208e-06	intron_variant	PHACTR2
1	rs344628062	C	A	0.7542	0.468438	-0.729139	1.43285	2.08599e-06	intron_variant	PHACTR2
1	rs320171661	G	T	0.7368	0.443846	-0.784149	2.19404	8.55569e-07	intron_variant	PHACTR2
1	rs325002084	G	A	0.7775	0.510077	-0.350313	2.67164	6.62504e-08	intron_variant	PHACTR2
1	rs342354860	C	T	0.733	0.473954	0.14082	2.62812	5.52924e-07	intron_variant	PHACTR2
1	rs326928663	T	G	0.752	0.495887	0.0496636	2.46738	4.16304e-07	intron_variant	PHACTR2
1	rs345154339	G	A	0.7793	0.511388	-0.0585076	2.28231	2.26393e-07	intron_variant	PHACTR2
1	rs331150064	T	C	0.7438	0.476219	-0.349941	2.48558	4.55867e-07	intron_variant	PHACTR2
1	rs324603259	G	C	0.84373	0.461963	-0.613278	2.70497	4.53201e-09	intron_variant	PHACTR2
1	rs346129250	C	T	0.84373	0.461963	-0.613278	2.70497	4.51486e-09	intron_variant	PHACTR2
1	rs323158565	T	A	0.83813	0.477342	-0.205119	2.71994	8.37399e-09	intron_variant	PHACTR2
1	rs344553857	A	G	0.77353	0.361936	-0.0993772	2.74001	4.41905e-07	intron_variant	PHACTR2
1	rs327395241	C	A	0.76933	0.356675	-0.0993772	2.74001	5.30183e-07	intron_variant	PHACTR2
1	rs337947463	T	C	0.77573	0.364425	0.176386	2.73436	3.76737e-07	intron_variant	PHACTR2
1	rs329264884	G	A	0.74803	0.327161	-0.248674	2.94112	5.78002e-07	intron_variant	PHACTR2
1	rs325919354	G	A	0.80123	0.400639	-0.60327	2.91209	3.50916e-08	intron_variant	PHACTR2
1	rs335308673	C	A	0.75263	0.337747	-0.162113	2.7382	9.404e-07	intron_variant	PHACTR2
1	rs321480917	C	A	0.77993	0.39436	-0.169629	2.11637	1.11995e-06	intron_variant	PHACTR2
1	rs324396476	T	A	0.74409	0.426726	-0.060068	2.61194	8.30527e-07	intron_variant	PHACTR2
1	rs318768722	T	C	0.7736	0.550815	-0.521468	2.56109	4.1427e-08	intron_variant	PHACTR2
1	rs321901453	G	A	0.7121	0.440517	-0.333808	2.4236	1.71731e-06	intron_variant	PHACTR2
1	rs335980655	C	G	0.7083	0.441359	-0.333808	2.4236	1.8462e-06	intron_variant	PHACTR2
1	rs322321774	G	A	0.78409	0.497583	0.100769	1.647	8.28585e-07	intron_variant	PHACTR2
1	rs341609460	T	C	0.7617	0.479584	0.0663208	1.64304	2.26917e-06	intron_variant	PHACTR2
1	rs340909578	G	C	0.785	0.536242	-0.167407	0.713564	2.06365e-06	intron_variant	PHACTR2
1	rs80977776	C	T	0.6633	0.579507	-1.34974	1.27647	1.25105e-06	intron_variant	PHACTR2
1	rs346043184	C	G	0.6329	0.631822	-1.05967	0.984874	1.50514e-06	intron_variant	PEX3
1	rs80800716	C	T	0.7118	0.599082	-0.730709	1.53685	5.29335e-07	intron_variant	PEX3
1	rs330414675	G	T	0.6583	0.633312	-1.86331	1.51226	1.12011e-07	intron_variant	PEX3
1	rs331565785	C	T	0.6955	0.645907	-1.61314	1.46043	6.53724e-08	intron_variant	PEX3
1	rs327590407	C	T	0.6458	0.633711	-1.41575	1.2474	4.3839e-07	intron_variant	PEX3
1	rs332985758	A	G	0.6329	0.631822	-1.47629	1.41071	3.81855e-07	intron_variant	PEX3
1	rs329031477	A	G	0.6529	0.63806	-1.20236	1.35641	3.87712e-07	intron_variant	PEX3
1	rs339110216	G	A	0.646	0.613678	-0.488551	1.34512	2.43904e-06	intron_variant	PEX3
1	rs338252435	G	T	0.6605	0.642675	-0.721489	1.46255	5.04663e-07	intron_variant	PEX3
1	rs341493936	C	T	0.7225	0.682039	-0.579422	1.13638	8.94116e-08	intron_variant	PEX3
1	rs341904473	T	C	0.63067	0.582279	1.17766	1.38874	2.0822e-06	intron_variant	ADGRG6
1	rs329508055	T	C	0.67	0.699405	-0.177021	1.30467	1.3646e-07	intergenic_variant
1	rs332478866	T	A	0.636	0.624294	1.48132	1.70118	2.54064e-07	intergenic_variant
1	rs329709982	A	G	0.70346	0.592683	1.94303	1.44634	1.35189e-07	non_coding_transcript_exon_variant
1	rs340016938	A	C	0.68339	0.63691	1.63347	0.798828	3.1435e-07	intron_variant	REPS1
1	rs324718399	G	A	0.6898	0.66563	-0.392356	0.980085	5.3728e-07	intron_variant	ARFGEF3
1	rs326980424	C	T	0.6931	0.641074	0.306173	0.416143	2.65606e-06	intron_variant	ARFGEF3
1	rs323368443	C	T	0.62978	0.578818	2.29541	0.556168	1.46709e-06	intron_variant	IL20RA
1	rs328841887	A	G	0.7229	0.579127	1.18826	0.849569	1.05297e-06	intron_variant	IL20RA
1	rs342849628	G	A	-0.6066	-0.046706	-3.75438	2.17974	1.15247e-06	intergenic_variant
1	rs320875473	A	T	-0.5908	-0.045265	-3.51836	2.17397	2.30049e-06	intergenic_variant
1	rs338682132	A	C	-0.6023	-0.0458095	-3.51482	2.16843	2.01785e-06	intergenic_variant
1	rs336171041	T	C	-0.6123	-0.038165	-3.63285	2.24243	1.29484e-06	intergenic_variant
1	rs321113783	G	A	-0.6009	-0.0473135	-3.59948	2.26196	1.40213e-06	intergenic_variant
1	rs320160941	A	C	-0.6232	-0.0396215	-3.13489	2.26374	2.65685e-06	intergenic_variant
1	rs344061942	C	T	-0.3307	0.287762	-3.00522	2.84682	2.02491e-06	intergenic_variant
1	rs330489832	T	C	-0.2682	0.208009	-3.79377	2.7148	1.55906e-06	intergenic_variant
1	rs342352412	T	C	0.4845	0.41117	4.41988	2.5942	3.10051e-08	intergenic_variant
1	rs324568368	A	C	-0.5825	0.410928	-3.83836	2.57515	3.99579e-08	intergenic_variant
1	rs332692286	C	T	-0.5786	0.421102	-3.62738	2.57941	5.6288e-08	intergenic_variant
1	rs338419110	C	G	-0.5986	0.439339	-3.62136	2.58472	3.60428e-08	intergenic_variant
1	rs345672361	C	T	-0.6089	0.441123	-3.62136	2.57845	3.14566e-08	intergenic_variant
1	rs332455574	C	T	0.5902	0.411975	2.64482	2.09091	9.84206e-07	non_coding_transcript_exon_variant
1	rs343486937	A	C	0.6054	0.411383	2.60352	2.10301	8.52848e-07	non_coding_transcript_exon_variant
1	rs339197593	C	T	0.52427	0.458078	2.62409	2.06308	1.35747e-06	non_coding_transcript_exon_variant
1	rs329558500	T	A	0.5727	0.0962148	3.08776	2.59794	1.53675e-06	downstream_gene_variant
1	rs327106898	A	C	0.5757	0.143336	2.55927	2.63744	2.5385e-06	downstream_gene_variant
1	rs335802464	G	A	0.6055	0.10114	2.80651	2.6341	1.4789e-06	downstream_gene_variant
1	rs337559934	A	G	0.5129	0.10413	3.10762	2.72844	1.85803e-06	non_coding_transcript_exon_variant
1	rs80894879	A	C	0.5905	0.0628597	3.16891	2.71155	1.02391e-06	non_coding_transcript_exon_variant
1	rs318561773	A	G	0.4953	0.42052	3.18231	2.42669	4.5026e-07	upstream_gene_variant
1	rs319252196	C	T	-0.6352	0.398987	-3.03969	2.33885	1.7794e-07	intergenic_variant
1	rs80976554	T	G	-0.6201	0.333608	-3.35674	2.33657	2.17483e-07	intergenic_variant
1	rs329972236	A	G	-0.6201	0.333608	-3.35674	2.33657	2.17473e-07	intergenic_variant
1	rs327046660	A	T	-0.6057	0.306349	-3.30559	2.23984	4.45377e-07	intergenic_variant
1	rs337424672	T	C	-0.6445	0.35646	-3.21019	2.24411	2.06734e-07	intergenic_variant
1	rs325231277	C	A	-0.6008	0.301492	-3.70215	2.21916	2.43592e-07	intergenic_variant
1	rs337998327	T	G	-0.5238	0.337623	-3.63351	2.37665	3.51692e-07	intergenic_variant
1	rs331343118	C	T	-0.4991	0.333072	-3.74573	2.47045	2.96554e-07	regulatory_region_variant
1	rs330495509	G	A	0.3058	0.216347	4.30347	2.50617	7.42244e-07	intergenic_variant
1	rs336938371	T	A	0.1995	0.112623	4.63	2.48416	1.14244e-06	intergenic_variant
1	rs324969156	T	C	0.1693	0.0921903	4.43505	2.51931	2.10497e-06	intergenic_variant
1	rs339345599	A	T	0.1894	0.106013	4.7643	2.46456	9.61949e-07	intergenic_variant
1	rs334784888	C	T	0.2602	0.172011	4.74532	2.4519	5.21323e-07	intergenic_variant
1	rs339259181	T	C	0.2921	0.203248	4.56478	2.45323	5.5071e-07	intergenic_variant
1	rs323477238	A	C	0.2778	0.189194	4.56478	2.45292	6.42815e-07	intergenic_variant
1	rs332244672	C	A	0.324	0.237894	4.4513	2.45024	4.88114e-07	regulatory_region_variant
1	rs318272323	G	A	0.51568	0.447655	4.95662	2.43963	6.91781e-09	regulatory_region_variant
1	rs321223113	A	C	0.2783	0.201594	4.52668	2.48966	5.9671e-07	regulatory_region_variant
1	rs340197415	T	A	0.2641	0.175245	4.2866	2.47945	1.29142e-06	intergenic_variant
1	rs320519175	C	T	0.2624	0.171501	4.61013	2.45921	6.81385e-07	intergenic_variant
1	rs331925695	A	C	0.2013	0.120129	4.57244	2.45829	1.3106e-06	intergenic_variant
1	rs338555588	C	T	0.1746	0.0981015	4.7029	2.45243	1.28681e-06	intergenic_variant
1	rs333541263	T	C	0.53277	0.466296	4.4168	2.34817	1.96452e-08	intergenic_variant
1	rs334201300	C	G	0.6739	0.656282	0.00358922	1.18667	1.09394e-06	intergenic_variant
1	rs345376050	C	T	0.6833	0.67116	0.00358922	1.18667	5.54294e-07	intergenic_variant
1	rs337156167	T	C	-0.6434	0.660413	0.127964	1.1667	1.42045e-06	intergenic_variant
1	rs320129069	C	A	-0.67522	0.691577	0.287346	1.16314	2.09254e-07	intergenic_variant
1	rs321609148	T	C	0.6695	0.661503	0.186909	0.499742	2.25229e-06	downstream_gene_variant
1	rs319962266	A	G	0.6505	0.662209	0.169854	0.974885	1.57542e-06	non_coding_transcript_exon_variant
1	rs319284759	C	A	0.633	0.664995	0.86501	0.628197	1.20379e-06	intergenic_variant
1	rs330388774	T	C	0.625	0.6498	0.86501	0.622263	2.23578e-06	intergenic_variant
1	rs334923638	A	G	0.70459	0.394658	1.21852	2.08982	1.90161e-06	intergenic_variant
1	rs322112207	A	T	0.7112	0.660729	0.452191	0.62832	6.43967e-07	intergenic_variant
1	rs326514284	T	C	0.7238	0.690079	0.214232	0.776211	1.72057e-07	intergenic_variant
1	rs330197291	C	T	0.7089	0.677963	0.809354	0.680858	2.03772e-07	intergenic_variant
1	1:29697869	A	C	-0.7169	0.649499	-0.613216	0.866721	4.72047e-07	regulatory_region_variant
1	rs326521765	C	T	0.705	0.691685	0.457712	0.551803	2.39759e-07	intergenic_variant
1	rs338446124	A	G	-0.66477	0.656889	0.24771	0.947199	1.42966e-06	intergenic_variant
1	rs344642927	G	C	-0.70035	0.682722	0.689847	1.49026	6.22263e-08	intergenic_variant
1	rs331832042	A	G	-0.74908	0.637916	0.0397189	0.569338	9.6088e-07	intergenic_variant
1	rs320227133	A	G	-0.70237	0.661904	-0.478512	1.86148	8.40851e-08	intron_variant	SLC2A12
1	rs332740948	C	A	-0.6368	0.553415	1.51839	1.27081	2.45185e-06	intron_variant	SLC2A12
1	rs344633198	A	G	-0.6335	0.555702	1.49872	1.59425	1.39429e-06	intron_variant	SLC2A12
1	rs340847220	A	G	-0.70625	0.625612	0.0458271	1.21288	1.35743e-06	intron_variant	SLC2A12
1	rs326255023	G	C	0.69816	0.611704	1.16426	0.273177	1.82361e-06	intergenic_variant
1	rs320171149	G	A	0.61306	0.558671	3.29167	0.204323	7.04891e-07	intergenic_variant
1	rs327553239	T	C	0.6723	0.662424	1.09399	0.498227	5.88904e-07	intergenic_variant
1	rs345367956	C	T	0.6611	0.616924	0.559908	1.32752	1.66714e-06	intergenic_variant
1	rs345827193	G	A	0.6505	0.674567	0.716382	0.451904	1.00683e-06	intron_variant
1	rs338742299	A	T	0.6919	0.720235	0.583484	1.75793	7.42988e-09	intergenic_variant
1	rs335676412	G	A	-0.63821	0.669595	-0.498867	1.41875	4.44526e-07	intergenic_variant
1	rs80811264	T	C	0.696	0.754738	0.691722	0.401297	3.97434e-09	upstream_gene_variant
1	rs338347032	C	T	-0.6036	0.594843	-1.14999	1.66305	1.43843e-06	intron_variant	MOXD1
1	rs321783552	A	T	0.7075	0.676183	-0.168353	0.234429	8.9221e-07	intergenic_variant
1	rs335604727	A	G	-0.617	0.382582	-3.00081	1.53166	1.53644e-06	regulatory_region_variant
1	rs320703449	A	C	-0.6064	0.370099	-3.10903	1.58588	1.46564e-06	intergenic_variant
1	rs327525842	G	A	-0.6277	0.393382	-2.80704	1.59617	1.48675e-06	intergenic_variant
1	rs320697633	T	C	0.6369	0.663396	0.405265	0.646764	2.26228e-06	intergenic_variant
1	rs695149000	T	C	0.6736	0.623116	0.615689	0.767608	2.66246e-06	intergenic_variant
1	rs1109043797	A	G	0.6451	0.664041	1.19027	0.242874	9.86044e-07	upstream_gene_variant
1	rs320333964	C	T	0.6867	0.58751	1.41093	0.745581	1.53564e-06	intron_variant	ENPP3
1	rs335773949	C	T	0.6879	0.689357	0.125876	0.451842	6.23818e-07	intron_variant	ENPP3
1	rs319755103	C	T	0.6538	0.646907	0.0880802	1.09083	2.21323e-06	intron_variant	ENPP3
1	rs341823841	T	C	0.7212	0.679799	-0.159157	1.41507	1.04679e-07	intron_variant	ENPP3
1	rs325372048	C	T	0.6771	0.678425	0.0253605	1.25649	4.062e-07	intron_variant	ENPP3
1	rs320183629	G	C	0.6908	0.69771	0.195902	0.317785	4.218e-07	intron_variant	ENPP3
1	rs339053589	A	C	0.6908	0.69771	0.195902	0.317785	4.21212e-07	intron_variant	ENPP3
1	rs318656827	C	G	0.7033	0.67369	-0.202309	0.344965	9.2174e-07	upstream_gene_variant	MED23
1	rs342291602	C	T	0.6797	0.672197	0.544495	0.410461	9.13176e-07	upstream_gene_variant	MED23
1	rs319928862	C	T	0.6302	0.629562	0.854768	1.05539	2.0061e-06	upstream_gene_variant	MED23
1	rs342569154	G	A	-0.55377	0.503768	-1.58031	2.24148	2.03587e-06	intergenic_variant
1	rs337123226	A	G	-0.6235	0.50525	-1.20842	2.42965	9.62377e-07	intergenic_variant
1	rs327404519	G	A	-0.6045	0.474255	-1.36532	2.24492	2.26973e-06	intergenic_variant
1	rs343023113	T	G	-0.5976	0.471434	-1.38833	2.23873	2.52116e-06	intergenic_variant
1	rs343505064	T	C	-0.641	0.49456	-1.58307	2.37799	5.54767e-07	intergenic_variant
1	rs339309560	C	T	0.6957	0.628412	1.17484	0.38035	1.09946e-06	intergenic_variant
1	rs338566492	T	C	0.6318	0.59647	1.58439	1.71221	4.40763e-07	intron_variant	ARHGAP18
1	rs334928164	A	G	0.64576	0.604832	1.66071	0.736919	1.44584e-06	intergenic_variant
1	rs324567690	C	G	-0.4903	0.48811	-1.81191	2.51082	1.73842e-06	intergenic_variant
1	rs326993264	C	G	0.3879	0.1957	4.03449	2.15635	2.02007e-06	intron_variant	TRMT11
1	rs346085653	T	G	0.57783	0.524424	2.88009	1.79489	3.46283e-07	intron_variant	NKAIN2
1	rs329405365	A	G	0.4835	0.386561	3.60685	1.89199	1.01732e-06	intron_variant	NKAIN2
1	rs344169873	T	C	0.57563	0.519023	3.02579	1.69469	3.64075e-07	intron_variant	NKAIN2
1	rs321647113	C	A	0.4015	0.178636	5.08339	1.80557	4.28757e-07	intron_variant	NKAIN2
1	rs345689567	T	G	0.546	0.460919	2.31966	2.0826	1.67986e-06	intron_variant	NKAIN2
1	rs346395550	T	C	0.58116	0.451061	2.87633	2.06869	5.07059e-07	intron_variant	NKAIN2
1	rs318625781	A	T	0.55687	0.453806	3.26208	2.41422	1.50204e-07	intron_variant	NKAIN2
1	rs341879917	A	G	-0.4323	-0.0207354	-4.48355	2.48233	9.48438e-07	intron_variant	NKAIN2
1	1:38550070	T	C	-0.2954	-0.0528022	-4.64604	2.48054	1.11079e-06	intron_variant	NKAIN2
1	1:38550146	C	A	-0.3399	-0.0470911	-4.51017	2.48845	1.21752e-06	intron_variant	NKAIN2
1	1:38550601	G	A	0.63103	0.486535	2.09349	2.43881	2.76237e-07	intron_variant	NKAIN2
1	1:38552302	G	T	0.57414	0.437843	3.04055	2.36088	2.51598e-07	intron_variant	NKAIN2
1	rs340145228	T	C	0.3714	0.265777	4.00683	2.45556	7.75428e-07	intron_variant	NKAIN2
1	rs80884297	C	T	0.355	0.208003	3.94959	2.4535	1.38663e-06	intron_variant	NKAIN2
1	rs80796625	T	A	0.3462	0.194167	4.18248	2.483	9.24417e-07	intron_variant	NKAIN2
1	rs80847918	A	T	0.3229	0.150718	4.19386	2.50103	1.25499e-06	intron_variant	NKAIN2
1	rs80886895	T	G	0.346	0.179296	4.87159	2.50681	2.03679e-07	intron_variant	NKAIN2
1	rs326648423	G	A	0.4482	0.372193	3.16006	2.42605	1.10226e-06	intron_variant	NKAIN2
1	rs321787562	G	A	0.4585	0.384213	3.92957	2.44383	2.00207e-07	intron_variant	NKAIN2
1	rs331718601	C	T	0.4954	0.426857	2.2513	2.51149	1.70004e-06	intron_variant	NKAIN2
1	rs344237226	T	C	0.4196	0.340184	4.13535	2.38524	3.00259e-07	intron_variant	NKAIN2
1	rs327077121	T	C	0.4652	0.390701	3.83539	2.35692	2.65709e-07	intron_variant	NKAIN2
1	rs319341702	T	C	0.3969	0.266569	4.84968	2.38887	1.22012e-07	intron_variant	NKAIN2
1	rs325030027	A	G	0.4736	0.399868	2.8684	2.38748	1.2854e-06	intron_variant	NKAIN2
1	rs332788087	T	C	0.4632	0.388291	3.32954	2.3874	6.77538e-07	intron_variant	NKAIN2
1	rs336008532	T	C	0.5018	0.432232	2.45882	2.38928	1.44174e-06	intron_variant	NKAIN2
1	rs330459686	C	T	0.1863	0.205394	4.11708	2.43836	2.46246e-06	intron_variant	NKAIN2
1	rs341262323	C	T	0.5193	0.455403	3.42785	2.43228	1.53875e-07	intron_variant	NKAIN2
1	rs321535010	A	G	0.1709	0.168103	4.8375	2.45701	6.29609e-07	intron_variant	NKAIN2
1	rs321711086	A	C	0.4421	0.365156	4.80891	2.38274	4.7109e-08	intron_variant	NKAIN2
1	rs346083744	T	C	0.4316	0.35376	4.54871	2.38254	1.02031e-07	intron_variant	NKAIN2
1	rs341959798	T	C	0.4652	0.389066	4.45877	2.3866	6.91947e-08	intron_variant	NKAIN2
1	rs342420975	G	A	0.497	0.424067	3.34933	2.3885	3.4245e-07	intron_variant	NKAIN2
1	rs338009469	C	T	0.4654	0.390734	4.69233	2.37954	4.12043e-08	intron_variant	NKAIN2
1	rs322476557	T	G	0.3833	0.325405	3.86835	2.3859	7.34125e-07	intron_variant	NKAIN2
1	rs327904216	C	T	0.3173	0.245723	4.64368	2.37894	3.75177e-07	intron_variant	NKAIN2
1	rs328030225	C	T	0.5085	0.391718	4.54047	2.36135	4.11511e-08	intron_variant	NKAIN2
1	rs334103254	T	C	0.4021	0.247664	4.43889	2.33288	3.85029e-07	intron_variant	NKAIN2
1	rs344280529	T	A	0.3901	0.268688	4.46509	2.32591	3.51457e-07	intron_variant	NKAIN2
1	rs330763453	G	A	-0.3708	0.0529479	-4.34599	2.32984	1.9991e-06	intron_variant	NKAIN2
1	rs345793159	T	C	0.57271	0.413384	2.90153	2.03488	8.69229e-07	intron_variant	NKAIN2
1	1:38622849	C	A	0.56523	0.429395	3.14133	2.11486	4.38459e-07	intron_variant	NKAIN2
1	rs343252451	T	C	0.56523	0.400652	3.24923	2.30027	3.20836e-07	intron_variant	NKAIN2
1	rs331919372	A	G	0.49279	0.346934	3.44925	2.2621	8.07718e-07	intron_variant	NKAIN2
1	rs342476682	A	G	0.58503	0.449632	2.74264	2.02554	6.80813e-07	intron_variant	NKAIN2
1	rs319796169	G	T	0.52195	0.404451	2.87669	2.02221	1.74122e-06	intron_variant	NKAIN2
1	rs330976093	T	C	0.5134	0.427307	2.28994	2.23126	2.5908e-06	intron_variant	NKAIN2
1	rs325256743	A	C	0.54909	0.392711	3.12568	2.12836	7.60938e-07	intron_variant	NKAIN2
1	rs320430063	G	T	0.5134	0.4563	2.57131	2.38651	8.23349e-07	intron_variant	NKAIN2
1	rs324463801	G	A	0.4617	0.382201	2.84792	2.3943	1.70865e-06	intron_variant	NKAIN2
1	rs344591446	T	C	0.432	0.292057	4.21782	2.59653	1.98166e-07	intron_variant	NKAIN2
1	rs709711404	A	G	0.484	0.383144	3.80702	2.59926	1.42923e-07	intron_variant	NKAIN2
1	rs327349222	T	C	0.4113	0.280826	4.08033	2.56089	3.5975e-07	intron_variant	NKAIN2
1	rs338320616	G	C	0.4721	0.246021	4.7091	2.55067	7.41984e-08	intron_variant	NKAIN2
1	rs318630200	C	T	0.3904	0.245955	4.66537	2.5573	1.49303e-07	intron_variant	NKAIN2
1	rs326281625	C	T	0.4605	0.260115	3.96388	2.56214	3.55871e-07	intron_variant	NKAIN2
1	rs329524314	C	A	0.3879	0.271131	4.36032	2.53619	2.63123e-07	intron_variant	NKAIN2
1	rs340193795	G	T	0.3869	0.254747	4.02373	2.52011	6.2135e-07	intron_variant	NKAIN2
1	rs332609744	A	G	0.4441	0.265911	4.11811	2.51703	3.22754e-07	intron_variant	NKAIN2
1	rs337474433	C	G	0.444	0.231927	3.75461	2.50748	8.44727e-07	intron_variant	NKAIN2
1	rs342294411	T	A	-0.4021	0.182195	-3.8256	2.36598	1.88351e-06	intron_variant	NKAIN2
1	rs341476374	T	A	0.6515	0.631659	3.57434	2.27322	1.42839e-09	intron_variant	NKAIN2
1	rs342560551	G	A	0.5994	0.558923	4.06258	2.25072	6.02763e-09	intron_variant	NKAIN2
1	rs337096457	C	T	-0.477	0.320366	-3.12791	2.23215	2.21195e-06	intron_variant	NKAIN2
1	rs80786074	T	A	0.6111	0.587887	4.79723	2.23188	6.1565e-10	intron_variant	NKAIN2
1	rs340542481	A	G	-0.4437	0.265821	-3.65611	2.29765	1.36636e-06	intron_variant	NKAIN2
1	rs321786968	A	G	0.5917	0.545025	4.75002	2.27783	1.82257e-09	intron_variant	NKAIN2
1	rs343489353	C	T	-0.46136	0.318817	-3.2348	2.27903	1.88397e-06	intron_variant	NKAIN2
1	rs698662839	T	C	-0.55576	0.360264	-2.96313	2.2606	9.43007e-07	intron_variant	NKAIN2
1	rs702368625	T	C	-0.62415	0.472256	-1.51997	2.26514	1.34869e-06	intron_variant	NKAIN2
1	rs712331909	G	A	-0.4503	0.194834	-3.62436	2.27647	2.239e-06	intron_variant	NKAIN2
1	rs691957477	A	C	0.5833	0.525842	4.04729	1.80687	3.42839e-08	intron_variant	NKAIN2
1	rs693598145	G	A	-0.49903	0.348166	-3.03979	2.12819	2.14876e-06	intron_variant	NKAIN2
1	rs345902352	A	G	-0.5372	0.118305	-4.50621	2.06839	4.03757e-07	intron_variant	NKAIN2
1	rs691227622	T	C	0.3864	0.322685	3.81558	2.18898	1.27275e-06	intron_variant	NKAIN2
1	rs695268105	A	G	-0.5288	0.206866	-3.90736	2.16239	7.66046e-07	intron_variant	NKAIN2
1	rs695261523	T	C	-0.4914	0.153635	-4.28346	1.88445	1.22996e-06	intron_variant	NKAIN2
1	rs1113837973	T	C	-0.6496	0.409801	-1.81544	1.88807	2.62441e-06	intron_variant	NKAIN2
1	rs712118159	G	A	-0.5241	0.106109	-4.13349	1.86772	1.67092e-06	intron_variant	NKAIN2
1	rs711127458	T	G	-0.6023	0.196637	-3.53369	1.86371	1.37623e-06	intron_variant	NKAIN2
1	rs1107545750	C	T	0.5381	0.536012	2.41977	1.49543	1.75499e-06	intergenic_variant
1	rs323116249	C	T	0.5205	0.426807	3.32043	1.3467	2.39952e-06	intergenic_variant
1	rs327148723	T	G	0.5109	0.251161	4.28996	1.3095	1.73321e-06	upstream_gene_variant
1	rs330211891	T	G	0.59139	0.426609	4.46914	1.14178	1.5797e-07	intergenic_variant
1	rs334371132	A	G	0.5628	0.400447	3.63715	1.23494	1.34394e-06	intergenic_variant
1	rs320189655	C	G	0.6713	0.638377	1.51219	0.894443	3.89018e-07	intergenic_variant
1	rs331575143	T	G	0.6397	0.601189	2.44631	0.953169	3.48033e-07	intergenic_variant
1	rs340466341	T	C	0.71219	0.677114	1.43893	0.993912	4.78831e-08	intergenic_variant
1	rs324852612	A	G	0.5858	0.538115	1.74645	1.6951	1.99483e-06	intergenic_variant
1	rs322303830	C	T	0.4826	0.424332	3.01717	2.17349	1.15653e-06	intergenic_variant
1	rs1107420522	C	T	0.3745	0.290365	3.41861	2.51296	1.75815e-06	intron_variant&non_coding_transcript_variant
1	rs1108943001	T	G	0.4144	0.335591	3.06613	2.47681	2.00884e-06	intron_variant&non_coding_transcript_variant
1	rs343041679	T	A	0.4158	0.335129	3.24198	2.23053	2.57749e-06	intron_variant&non_coding_transcript_variant
1	rs332012278	C	G	0.3777	0.299867	3.31239	2.40629	2.54695e-06	intron_variant&non_coding_transcript_variant
1	rs341791515	C	T	0.4032	0.324144	3.14668	2.70138	1.15988e-06	intron_variant&non_coding_transcript_variant
1	rs328280128	C	T	0.3767	0.291096	4.00007	2.7002	3.4342e-07	intron_variant&non_coding_transcript_variant
1	rs321159643	T	C	0.4214	0.341164	3.14677	2.67048	9.71729e-07	intron_variant&non_coding_transcript_variant
1	rs341104336	A	G	0.411	0.327958	3.12562	2.74088	9.96199e-07	intron_variant&non_coding_transcript_variant
1	rs342639613	T	C	0.4252	0.349128	3.04228	2.65098	1.12308e-06	intron_variant&non_coding_transcript_variant
1	rs339628564	T	C	0.4111	0.328767	2.68709	2.66545	2.61913e-06	intron_variant&non_coding_transcript_variant
1	rs334050388	C	T	0.367	0.280844	2.98782	2.79991	2.02363e-06	intron_variant&non_coding_transcript_variant
1	rs328760957	T	G	-0.35112	0.0488311	-2.85893	3.30103	2.36721e-06	intron_variant&non_coding_transcript_variant
1	rs327601339	G	A	0.4578	0.458795	2.04776	2.96209	6.53202e-07	intron_variant&non_coding_transcript_variant
1	rs324286532	C	T	0.462	0.389139	2.14234	2.87228	1.47626e-06	intron_variant&non_coding_transcript_variant
1	rs323341550	T	A	0.447	0.460736	1.77014	2.87658	1.39872e-06	intron_variant&non_coding_transcript_variant
1	rs318398639	T	C	0.4696	0.485855	1.43388	2.84204	1.57922e-06	intron_variant&non_coding_transcript_variant
1	rs342082993	T	C	-0.4946	0.527679	-1.23891	2.92149	7.4022e-07	intron_variant&non_coding_transcript_variant
1	rs337075852	C	T	0.4271	0.397652	1.95499	2.9079	2.16934e-06	intron_variant&non_coding_transcript_variant
1	rs338445465	A	G	-0.51042	0.545231	-1.00876	2.91818	6.83705e-07	intron_variant&non_coding_transcript_variant
1	rs340511471	C	A	-0.43565	0.439548	-1.74303	2.79742	2.56872e-06	intron_variant&non_coding_transcript_variant
1	rs324321349	C	A	-0.55948	0.459281	-2.34074	1.83302	2.41526e-06	intergenic_variant
1	rs345860339	C	A	0.72314	0.688153	1.22189	0.109388	9.97124e-08	intron_variant	COL9A1
1	rs326449781	T	C	0.71946	0.686781	1.22189	0.110467	1.13178e-07	intron_variant	COL9A1
1	rs324151660	G	C	-0.7633	0.642095	0.0913415	0.10883	8.5939e-07	intergenic_variant
1	1:54255515	G	A	0.7255	0.642036	0.366453	0.942598	6.00743e-07	intergenic_variant
1	rs1108787469	T	C	0.6507	0.63781	-0.82379	0.892807	1.57284e-06	intergenic_variant
1	rs325952780	C	T	-0.58805	0.485658	-1.21137	2.52921	1.55431e-06	intron_variant	NT5E
1	rs327403339	C	T	-0.58807	0.500691	-1.15452	2.98875	3.82371e-07	intron_variant	NT5E
1	rs336926770	A	G	-0.54227	0.514711	0.630372	2.9456	1.30724e-06	intron_variant	NT5E
1	rs321040194	T	G	-0.54444	0.589732	-2.27732	1.5389	6.95785e-07	intron_variant	NT5E
1	rs326062247	C	T	-0.5477	0.524714	-1.92679	2.12139	1.20403e-06	intergenic_variant
1	rs325492303	G	A	0.4192	0.317409	2.00986	3.07231	2.44796e-06	intron_variant	SNX14
1	rs330490011	C	T	-0.49848	0.465064	0.0675509	3.42044	1.48636e-06	intron_variant	SNX14
1	rs344225631	T	C	-0.4687	0.480298	-0.0823192	3.43333	1.47237e-06	intron_variant	SNX14
1	rs695690882	G	T	-0.47398	0.443723	0.0593471	3.39448	2.65736e-06	intron_variant	SNX14
1	rs321963544	C	T	-0.47398	0.443723	0.0593471	3.39448	2.65689e-06	intron_variant	SNX14
1	rs339794497	C	T	-0.52088	0.433929	0.0593471	3.36434	2.19188e-06	intron_variant	SNX14
1	rs318820500	C	T	-0.50967	0.458491	-0.102653	3.37214	1.71768e-06	intron_variant	SNX14
1	rs331885457	G	T	-0.511	0.465629	-0.102653	3.39426	1.4062e-06	intron_variant	SNX14
1	rs322903710	G	A	-0.4963	0.469701	-0.102653	3.37848	1.64377e-06	intron_variant	SNX14
1	rs344700030	G	C	-0.4816	0.461958	-0.102653	3.3195	2.56416e-06	intron_variant	SNX14
1	rs333055037	G	T	-0.4804	0.472045	-0.102653	3.30255	2.4205e-06	intron_variant	SNX14
1	rs327968131	A	G	-0.5257	0.49569	-0.102653	3.18955	1.7583e-06	intron_variant	SNX14
1	rs318621498	C	T	0.49714	0.425421	2.41472	2.90519	4.42725e-07	intron_variant	SNX14
1	rs342939825	C	T	-0.59	0.544121	-1.27999	2.58707	4.91188e-07	intergenic_variant
1	rs335639220	A	G	0.6158	0.568611	2.76022	0.466166	1.11183e-06	intergenic_variant
1	rs340807034	G	A	0.6298	0.604661	2.20304	0.545863	9.96373e-07	intergenic_variant
1	rs340702918	G	A	0.617	0.586726	2.3459	0.545925	1.38436e-06	intergenic_variant
1	rs325751791	G	A	0.6476	0.628011	1.79978	0.636181	7.20645e-07	non_coding_transcript_exon_variant
1	rs700191625	C	T	0.5722	0.518609	2.29824	1.63465	1.49545e-06	intergenic_variant
1	rs327169652	C	T	0.60947	0.558788	1.84365	1.4627	1.38122e-06	intergenic_variant
1	rs345618841	G	A	0.5979	0.567527	2.66632	1.84142	1.69057e-07	intergenic_variant
1	rs337278871	T	C	0.55627	0.494693	2.48674	1.55795	2.12802e-06	upstream_gene_variant	GJB7
1	rs330176858	C	T	0.52741	0.471475	4.2681	2.03044	5.41062e-08	intergenic_variant
1	rs334178528	A	G	0.53695	0.479563	3.19417	1.68245	7.34099e-07	upstream_gene_variant	SMIM8
1	rs335441998	C	T	0.52921	0.476776	3.19838	1.70765	7.77385e-07	upstream_gene_variant	SMIM8
1	rs329129091	C	T	-0.5061	0.350561	-3.69381	2.00718	7.54064e-07	downstream_gene_variant	SMIM8
1	rs344655727	G	C	-0.5677	0.451115	-2.75179	2.00309	8.46305e-07	downstream_gene_variant	SMIM8
1	rs323894432	G	A	-0.5288	0.386817	-3.43322	1.99925	7.37718e-07	downstream_gene_variant	SMIM8
1	rs334048073	T	C	0.5428	0.326355	4.27207	1.96806	2.14586e-07	intron_variant	C6orf163
1	rs342405206	G	A	-0.5479	0.312354	-3.99493	1.96806	3.98405e-07	intron_variant	C6orf163
1	rs329096437	T	C	0.473	0.325245	4.38996	1.95482	3.30881e-07	intron_variant	C6orf163
1	rs344784438	G	T	-0.6419	0.482315	-3.29636	1.95725	9.04149e-08	intron_variant	C6orf163
1	rs324540637	A	C	0.4506	0.38361	3.46291	1.96903	1.53327e-06	intron_variant	C6orf163
1	rs336244049	A	G	0.51896	0.455941	3.56701	1.97689	3.236e-07	intron_variant	CFAP206
1	rs345610942	T	G	0.53891	0.484796	3.63226	1.66643	3.05348e-07	intron_variant	SLC35A1
1	rs327424414	T	C	0.53389	0.472007	3.34909	1.68792	6.15701e-07	intron_variant	SLC35A1
1	rs341126376	G	A	0.65798	0.609496	2.40022	1.67007	6.49211e-08	intron_variant	SLC35A1
1	rs335322802	T	C	0.59643	0.54844	3.11134	1.66432	1.58712e-07	intron_variant	SLC35A1
1	rs318347489	T	C	0.57476	0.518555	2.64912	1.62463	8.17153e-07	intron_variant	SLC35A1
1	rs338018199	G	A	0.57209	0.514277	2.46457	1.6273	1.23145e-06	intron_variant	SLC35A1
1	rs330194145	T	G	0.50637	0.443696	3.50021	1.6739	8.80054e-07	intron_variant	SLC35A1
1	rs339516053	A	G	0.4954	0.426777	3.12332	1.72573	2.11977e-06	intron_variant	SLC35A1
1	rs343047482	T	C	0.5276	0.466022	2.92514	1.75809	1.33647e-06	intron_variant	SLC35A1
1	rs322228250	A	G	0.5015	0.435053	3.02461	1.76021	2.03513e-06	intron_variant	SLC35A1
1	rs324284500	T	C	0.4148	0.380264	2.43354	2.75319	2.01407e-06	downstream_gene_variant	SLC35A1
1	rs327754759	A	G	0.4616	0.424843	2.55845	2.77405	6.98553e-07	downstream_gene_variant	SLC35A1
1	rs691794527	G	A	0.4696	0.419237	3.03707	2.6959	3.73133e-07	downstream_gene_variant	RARS2
1	rs699589530	T	C	0.5165	0.501632	1.54771	2.73222	9.71514e-07	downstream_gene_variant	RARS2
1	rs322557058	G	A	0.4514	0.405703	2.75594	2.76391	6.77507e-07	downstream_gene_variant	RARS2
1	rs318587939	C	G	0.4268	0.378986	2.77624	2.72135	1.13911e-06	downstream_gene_variant	RARS2
1	rs326698998	C	T	0.502	0.440249	3.24249	2.52986	2.37189e-07	intron_variant	RARS2
1	rs319233646	C	T	-0.1406	-0.0421712	-4.87903	2.70921	8.09573e-07	intron_variant	RARS2
1	rs81354269	G	A	-0.1023	-0.0413314	-4.929	2.69756	8.87312e-07	intron_variant	RARS2
1	rs327156057	C	T	-0.0687	-0.0337379	-4.77998	2.73204	1.37862e-06	intron_variant	RARS2
1	rs326759756	G	T	0.4683	0.419923	3.1142	2.52581	5.04073e-07	intron_variant	RARS2
1	rs81354271	A	C	0.4757	0.432623	2.70981	2.52566	8.46424e-07	intron_variant	RARS2
1	rs320523047	T	G	0.4227	0.364647	3.01038	2.49829	1.5602e-06	intron_variant	RARS2
1	rs344910892	C	T	0.4744	0.427649	2.44529	2.51874	1.4425e-06	intron_variant	RARS2
1	rs337099841	A	C	0.4535	0.404055	2.51268	2.51907	1.93878e-06	intron_variant	RARS2
1	rs326368265	T	G	0.5265	0.459451	3.52166	2.59677	7.62839e-08	intron_variant	RARS2
1	rs333530126	T	C	0.3797	0.302146	3.29287	2.89692	6.93923e-07	intron_variant	RARS2
1	rs345651665	T	C	0.3797	0.302146	3.29287	2.89692	6.93884e-07	intron_variant	RARS2
1	rs787731703	A	C	0.3396	0.25824	3.14434	2.98005	1.22352e-06	intron_variant	RARS2
1	rs321634082	A	C	-0.72776	0.578907	1.15131	0.6444	1.34503e-06	intergenic_variant
1	rs343663206	A	G	0.672	0.637672	1.14486	1.15794	4.44898e-07	intron_variant&non_coding_transcript_variant
1	rs324232661	T	C	0.65549	0.392024	1.76134	2.09191	2.03513e-06	intergenic_variant
1	rs335414928	G	A	0.67928	0.460049	1.55811	2.22468	6.78164e-07	intergenic_variant
1	rs319163153	A	G	0.5879	0.546469	1.43181	1.90576	1.79629e-06	intergenic_variant
1	rs340900924	A	G	0.5781	0.633753	0.1497	2.0715	1.30445e-06	intergenic_variant
1	rs323860500	C	T	0.5198	0.545258	1.46183	2.40007	1.26217e-06	intergenic_variant
1	rs324469240	C	T	0.5833	0.632808	0.409538	2.46703	3.76864e-07	intergenic_variant
1	rs343153658	G	A	0.514	0.526786	1.48267	2.56025	1.17897e-06	intergenic_variant
1	rs341981723	G	C	0.6076	0.652668	0.332319	2.46307	1.7043e-07	intergenic_variant
1	rs324696653	C	T	0.5678	0.574626	1.30807	2.47145	4.66938e-07	intergenic_variant
1	rs342306094	A	T	0.5407	0.556003	1.42178	2.49323	7.15447e-07	intergenic_variant
1	rs335575922	C	T	0.5693	0.564123	1.35825	2.34438	7.06192e-07	intergenic_variant
1	rs328298069	A	T	0.6491	0.682533	0.64389	2.36571	2.6536e-08	intergenic_variant
1	rs337938635	T	C	0.5967	0.622244	0.992682	2.41814	2.06524e-07	intergenic_variant
1	rs337868110	C	G	0.5614	0.580846	1.22933	2.61467	3.49094e-07	intergenic_variant
1	rs329220425	C	T	0.6274	0.668531	0.443545	2.61569	4.47334e-08	intergenic_variant
1	rs338479236	T	C	0.5985	0.633286	0.795305	2.75152	8.53623e-08	intergenic_variant
1	rs324682414	T	C	0.5786	0.618692	0.795305	2.74672	1.63195e-07	intergenic_variant
1	rs330537453	G	A	0.5595	0.601294	0.795305	2.74672	3.10704e-07	intergenic_variant
1	rs339911552	T	C	0.6128	0.648527	0.795305	2.72916	4.78694e-08	intergenic_variant
1	rs322879855	T	C	0.5414	0.583287	0.795305	2.77163	5.18637e-07	intergenic_variant
1	rs334662973	C	T	0.5768	0.629652	0.401848	2.77123	2.02687e-07	intergenic_variant
1	rs343865259	G	A	0.5843	0.645276	0.139729	2.75665	1.68966e-07	intergenic_variant
1	rs320548080	A	G	0.5072	0.534236	1.24841	2.77215	9.07926e-07	intergenic_variant
1	rs326407034	A	C	0.614	0.661243	0.42253	2.76536	4.79359e-08	intergenic_variant
1	rs321064015	G	A	0.626	0.667189	0.42253	2.75384	3.42044e-08	intergenic_variant
1	rs330848409	T	C	0.5951	0.638659	0.42253	2.78521	1.16874e-07	intergenic_variant
1	rs339058898	A	G	0.5762	0.61824	0.42253	2.72382	3.05808e-07	intergenic_variant
1	rs334678372	G	C	0.5686	0.616946	0.42253	2.68589	3.84645e-07	intergenic_variant
1	rs342953444	T	C	0.5255	0.551611	0.821584	2.6674	1.43261e-06	intergenic_variant
1	rs330940761	C	A	0.6646	0.621568	-0.354432	1.29698	1.95111e-06	intergenic_variant
1	rs787979583	T	G	0.6443	0.501585	1.67468	1.73434	1.64904e-06	intron_variant&non_coding_transcript_variant
1	rs326396669	G	A	0.55588	0.498057	3.92777	1.7224	1.05663e-07	non_coding_transcript_exon_variant
1	rs335145003	A	G	0.5743	0.622827	0.588174	1.8198	1.77506e-06	downstream_gene_variant
1	rs326467653	A	C	0.5908	0.645291	0.588174	1.81447	7.73208e-07	downstream_gene_variant
1	rs325827673	C	T	0.55897	0.496831	3.67412	1.46206	2.85169e-07	intergenic_variant
1	rs322131551	T	C	0.5109	0.443561	3.31299	1.46148	1.78593e-06	intergenic_variant
1	rs325601966	A	G	0.5592	0.498033	2.35605	1.63766	2.10735e-06	intergenic_variant
1	rs328413168	C	T	0.5655	0.50011	2.42142	1.60266	1.82378e-06	intergenic_variant
1	rs331048022	G	T	0.5408	0.477271	2.38419	1.84457	2.15067e-06	intergenic_variant
1	rs333143689	G	A	0.5606	0.49408	1.90896	1.97388	2.29252e-06	intergenic_variant
1	rs331372110	C	T	0.4316	0.35376	3.3947	2.15455	1.76447e-06	intergenic_variant
1	rs324792729	T	C	0.7028	0.619979	-0.955657	0.00353513	2.35407e-06	intron_variant	ANKRD6
1	rs343769677	G	A	0.6568	0.615277	-0.987641	0.816852	2.32181e-06	intron_variant	ANKRD6
1	rs323224360	A	G	0.6667	0.674105	-1.62432	0.103756	2.84681e-07	intron_variant	ANKRD6
1	rs335854799	G	A	0.6468	0.626722	-1.67684	0.105886	1.62311e-06	intron_variant	ANKRD6
1	rs340205160	C	T	0.63791	0.592004	1.33528	1.5498	8.92045e-07	intron_variant	BACH2
1	rs324101575	C	T	0.60531	0.556568	1.49622	1.52762	2.30451e-06	intron_variant	BACH2
1	rs319192102	T	C	0.57563	0.518476	2.01259	2.04967	9.81287e-07	intron_variant	BACH2
1	rs706425321	T	C	0.56439	0.502359	2.05641	2.09028	1.21199e-06	intron_variant	BACH2
1	rs342663054	T	A	-0.69681	0.577324	-1.26609	1.29603	7.94787e-07	intergenic_variant
1	rs80935538	A	G	-0.69848	0.538636	-1.39155	1.15435	1.64173e-06	intergenic_variant
1	rs321688460	C	T	0.6135	0.658038	-1.4536	0.624732	8.22499e-07	intergenic_variant
1	rs342689784	C	T	-0.5365	0.48393	-3.09113	1.22973	1.95318e-06	intron_variant	EPHA7
1	rs323128178	G	A	-0.5594	0.506532	-3.13899	1.09705	1.2932e-06	intron_variant	EPHA7
1	rs81225252	A	G	-0.5616	0.513534	-3.04054	1.3878	8.16086e-07	intron_variant	EPHA7
1	rs325328661	T	G	0.59	0.602587	-0.311093	1.96099	2.61007e-06	intron_variant	EPHA7
1	rs335136352	T	C	0.6022	0.618601	-0.300408	1.98641	1.45496e-06	intron_variant	EPHA7
1	rs333364694	C	A	0.484	0.416086	2.77403	2.10092	2.24144e-06	intron_variant	EPHA7
1	rs327248633	A	T	0.6064	0.607037	2.244	0.956368	6.73604e-07	intergenic_variant
1	rs342695999	G	C	0.64531	0.598098	1.96425	0.813107	9.35542e-07	intergenic_variant
1	rs80980032	C	T	-0.2561	0.109341	-3.22894	3.30986	1.22479e-06	regulatory_region_variant
1	rs335951954	G	A	-0.37442	0.372272	-1.32166	3.37496	2.10774e-06	intergenic_variant
1	rs327205613	A	G	0.1727	0.141361	2.5265	3.59569	1.65993e-06	intergenic_variant
1	rs80795817	T	G	-0.27385	0.234003	-1.98252	3.47881	2.34064e-06	intergenic_variant
1	rs80910240	C	G	-0.2193	0.184162	-2.22089	3.51874	2.36118e-06	intergenic_variant
1	rs323066194	C	T	0.3219	0.283883	2.39341	3.57126	4.73587e-07	intergenic_variant
1	rs80905054	G	A	0.2437	0.278277	1.66608	3.55391	2.50963e-06	intergenic_variant
1	rs330439281	A	G	0.3104	0.362361	1.54275	3.57048	1.08032e-06	intergenic_variant
1	rs333108971	C	T	-0.583	0.205155	-3.20694	3.27973	7.05447e-08	intergenic_variant
1	rs344904339	C	T	-0.4114	0.0241186	-3.02206	3.32513	1.43408e-06	intergenic_variant
1	rs1111832656	T	C	-0.5502	0.162652	-3.33247	3.44671	5.34139e-08	intergenic_variant
1	rs1108218114	T	A	-0.5252	0.217016	-3.48368	3.1925	1.00194e-07	intergenic_variant
1	rs339142339	T	C	-0.5948	0.166957	-3.21252	2.67578	5.06356e-07	upstream_gene_variant
1	rs319542204	C	T	0.372	0.304712	2.7207	2.95506	1.6652e-06	upstream_gene_variant	U6
1	rs343302831	A	G	0.3091	0.242195	3.00099	2.92219	2.47128e-06	upstream_gene_variant	U6
1	rs320187724	T	G	0.3018	0.244161	2.96948	3.20909	1.02599e-06	intergenic_variant
1	rs339460140	A	G	0.3071	0.254377	2.85037	3.21147	1.14294e-06	intergenic_variant
1	rs344050878	T	G	0.375	0.36109	1.58367	3.33325	1.80968e-06	intergenic_variant
1	rs324799218	T	C	0.3229	0.282012	2.57118	3.33261	9.16203e-07	intergenic_variant
1	rs320263431	G	A	0.2898	0.242355	2.86051	3.30683	9.45333e-07	intergenic_variant
1	rs329961389	A	C	0.3698	0.404573	1.60474	3.2428	1.68068e-06	intergenic_variant
1	rs80979692	A	C	0.3791	0.428769	1.0382	3.28213	2.55192e-06	intergenic_variant
1	rs335657435	G	A	0.3791	0.427721	1.17419	3.26862	2.20783e-06	intergenic_variant
1	rs324013281	C	T	0.2946	0.224089	2.84492	3.3679	8.49709e-07	intergenic_variant
1	rs319785083	A	C	0.5375	0.471984	2.73763	2.97993	8.12845e-08	upstream_gene_variant
1	rs328063444	A	T	0.5375	0.471984	2.73763	2.97993	8.12798e-08	upstream_gene_variant
1	rs331559700	A	G	0.4065	0.330204	2.71273	3.1407	5.98308e-07	intergenic_variant
1	rs334843790	T	G	0.3474	0.260383	2.40078	3.2897	1.43166e-06	intergenic_variant
1	rs339626844	T	G	0.3768	0.29212	2.05057	3.2384	2.04399e-06	non_coding_transcript_exon_variant
1	rs318668554	G	C	0.3467	0.262154	2.47901	3.3255	1.09692e-06	non_coding_transcript_exon_variant
1	rs324381916	A	C	0.3287	0.242506	2.3165	3.25177	2.3508e-06	non_coding_transcript_exon_variant
1	rs326789003	C	A	0.481	0.407376	3.29882	1.89445	1.50067e-06	intergenic_variant
1	rs321185918	T	C	0.2064	0.129601	-5.43813	1.54299	1.12609e-06	intron_variant	COQ3
1	rs80860451	C	T	0.0746	0.0237466	-6.00512	1.55309	9.79397e-07	intron_variant	COQ3
1	rs346350609	G	A	-0.6556	-0.050089	-3.76148	1.42509	2.49687e-06	intron_variant	COQ3
1	rs335499184	T	G	0.5957	0.360801	4.24275	1.40803	2.83749e-07	intron_variant	COQ3
1	rs324251111	T	C	0.54951	0.36097	4.331	1.41353	3.97482e-07	intron_variant	COQ3
1	rs337087652	A	G	0.5053	0.440987	3.58167	1.77849	6.37574e-07	intron_variant	COQ3
1	rs1109340181	A	T	0.4873	0.418016	4.38932	1.49507	3.22439e-07	intron_variant	COQ3
1	1:66368968	T	C	0.61071	0.553649	2.0336	1.27123	1.56368e-06	intron_variant	PNISR
1	rs334950021	A	G	0.65241	0.603973	1.74873	1.2697	4.86277e-07	intron_variant	CCNC
1	rs341810938	T	A	0.59667	0.538897	3.20286	0.896497	6.17134e-07	intergenic_variant
1	rs325318286	T	A	0.59667	0.538897	3.20286	0.896497	6.17106e-07	intergenic_variant
1	rs323920445	T	C	0.448	0.494949	1.45504	2.69082	2.46026e-06	intergenic_variant
1	rs319472637	G	A	0.6089	0.636574	0.871349	1.01907	2.25893e-06	intron_variant	GRIK2
1	rs81296433	C	T	0.6479	0.67416	1.42554	0.99666	1.72733e-07	intron_variant	GRIK2
1	rs330200385	G	A	0.6056	0.617965	0.466574	2.12673	8.47715e-07	intron_variant	GRIK2
1	rs343730442	T	C	0.5726	0.571077	1.10777	1.86105	2.47073e-06	intron_variant	GRIK2
1	rs339217913	A	G	0.5932	0.590748	1.22482	1.75291	1.34644e-06	intron_variant	GRIK2
1	rs328303390	G	T	0.6207	0.629887	0.694217	1.78867	7.4084e-07	intron_variant	GRIK2
1	rs336992486	G	T	0.526	0.454888	3.40987	1.18807	1.86239e-06	intergenic_variant
1	rs319507207	T	C	0.5381	0.472575	3.19479	1.21783	1.87744e-06	intergenic_variant
1	rs345355165	T	C	0.5276	0.459543	3.21542	1.20679	2.41212e-06	intergenic_variant
1	rs329913240	A	G	0.5272	0.462668	3.25536	1.1893	2.22922e-06	intergenic_variant
1	rs339076339	T	C	0.5638	0.506678	2.68379	1.14904	2.49593e-06	intergenic_variant
1	rs327960030	T	C	0.5638	0.506678	2.68379	1.14904	2.49587e-06	intergenic_variant
1	rs336882647	G	C	-0.73917	0.623211	0.0717547	0.663145	1.60045e-06	downstream_gene_variant	BVES
1	rs332636788	T	C	-0.75672	0.664698	-0.281859	0.288205	3.45428e-07	intron_variant	BVES
1	rs344942616	G	T	0.6152	0.264313	2.99252	1.99059	1.5789e-06	intron_variant	PREP
1	rs321740217	C	T	0.6379	0.330753	2.31752	2.02711	2.10352e-06	intron_variant	PREP
1	rs1110103138	T	C	0.7754	0.633752	-0.0245975	1.70256	7.63085e-08	intergenic_variant
1	rs1113445363	T	C	0.7336	0.599019	0.115414	1.46415	8.40951e-07	intergenic_variant
1	rs1112105831	G	A	0.7358	0.580527	0.115414	1.46609	1.17056e-06	intergenic_variant
1	rs1110270231	G	A	0.7565	0.664237	0.115414	1.46609	7.4136e-08	intergenic_variant
1	rs1112927352	T	C	0.7111	0.547202	0.330577	1.64823	2.09343e-06	intergenic_variant
1	rs1113308529	A	G	0.7325	0.614434	0.299948	1.43433	5.14177e-07	intergenic_variant
1	rs1107763637	G	A	0.7468	0.594504	0.299948	1.44875	5.54172e-07	intergenic_variant
1	rs1112112012	C	T	0.7703	0.59964	0.340063	1.38967	2.65486e-07	intergenic_variant
1	rs1110616768	C	A	0.7392	0.596124	0.57249	1.39326	4.99187e-07	intergenic_variant
1	rs1113791022	T	C	0.7206	0.618666	0.105061	1.12085	1.30157e-06	regulatory_region_variant
1	rs339007925	T	A	0.7316	0.516033	0.261992	1.64795	2.40148e-06	intron_variant	ATG5
1	rs344290518	A	G	0.7479	0.577255	0.718194	1.05348	8.72784e-07	intergenic_variant
1	rs323737965	T	G	0.8028	0.54256	0.383104	1.96856	7.30172e-08	intron_variant	CRYBG1
1	rs323986223	C	T	0.776	0.555736	-0.0753049	2.11017	1.746e-07	intron_variant	CRYBG1
1	rs328209956	G	A	0.7115	0.575039	-0.103694	2.13255	5.97928e-07	intron_variant	CRYBG1
1	rs321056083	C	T	0.7457	0.552126	-0.250234	2.29701	2.44892e-07	intron_variant	CRYBG1
1	rs324452033	T	C	0.7398	0.553601	-0.279403	2.17374	3.50659e-07	intron_variant	CRYBG1
1	rs321496666	G	T	0.7244	0.457015	-0.469669	2.35713	1.05998e-06	intron_variant	CRYBG1
1	rs324352366	A	G	0.6099	0.297342	-1.76339	2.8422	1.33028e-06	intron_variant	CRYBG1
1	rs327943410	G	A	0.734	0.507983	0.498879	1.76369	1.49195e-06	intron_variant	CRYBG1
1	rs343386453	C	T	0.7717	0.234691	2.46034	1.08519	1.128e-06	intron_variant	CRYBG1
1	rs329278354	T	C	0.7479	0.556031	0.55336	0.930269	2.02376e-06	intron_variant	CRYBG1
1	rs340675387	A	G	0.7479	0.581969	0.0159314	1.04939	1.95128e-06	intron_variant	CRYBG1
1	rs327250224	G	A	0.7149	0.513803	-0.421562	2.08524	1.20591e-06	intron_variant	CRYBG1
1	rs324416994	A	G	0.7006	0.493622	-0.646393	2.08161	1.58787e-06	intron_variant	CRYBG1
1	rs320593132	G	A	0.7108	0.498273	-0.555163	1.93994	1.85257e-06	intron_variant	CRYBG1
1	rs344235423	G	A	0.7271	0.558962	0.360636	1.57316	1.32479e-06	intron_variant	CRYBG1
1	rs319625493	C	T	0.7556	0.508158	-0.43852	1.80361	8.56809e-07	intron_variant	CRYBG1
1	rs336898642	T	A	0.5307	0.468635	3.86749	0.655284	1.43414e-06	intergenic_variant
1	rs343992999	T	C	0.5153	0.44721	4.02982	0.64776	1.5664e-06	intergenic_variant
1	rs320333573	G	T	0.5666	0.507761	3.80356	0.630577	6.73031e-07	intergenic_variant
1	rs336730741	G	A	0.5666	0.507016	3.80356	0.630577	6.80168e-07	intergenic_variant
1	rs325188666	A	C	0.5378	0.474129	3.88165	0.624431	1.25107e-06	intergenic_variant
1	rs331442074	A	T	0.5257	0.459363	3.65627	0.627902	2.64508e-06	intergenic_variant
1	rs339525601	T	G	0.5273	0.462793	3.76991	0.638939	1.96803e-06	intergenic_variant
1	rs337670188	T	C	0.4808	0.410968	4.13367	0.643015	2.55734e-06	intergenic_variant
1	rs330281870	T	A	0.5238	0.460423	4.26229	0.703595	7.0823e-07	intergenic_variant
1	rs327889744	T	C	0.5854	0.532966	3.8178	0.71487	3.1612e-07	intergenic_variant
1	rs81354760	C	T	0.536	0.470171	3.44247	0.75916	2.62345e-06	intergenic_variant
1	rs341519471	C	T	0.5697	0.511436	3.31917	0.759222	1.30544e-06	intergenic_variant
1	rs327959378	T	C	-0.5238	-0.073868	-3.60544	2.67722	9.49001e-07	non_coding_transcript_exon_variant
1	rs334463332	A	C	0.314	0.235752	3.11762	2.89737	2.19174e-06	intron_variant&non_coding_transcript_variant
1	rs338883888	T	C	0.3324	0.259076	3.0552	2.86254	2.12329e-06	intron_variant&non_coding_transcript_variant
1	rs341825132	T	C	0.2492	0.16357	3.73935	2.70639	2.51584e-06	intron_variant&non_coding_transcript_variant
1	rs331607153	T	C	0.65086	0.612805	1.70267	1.0923	5.89696e-07	intron_variant
1	rs334690150	G	C	0.64328	0.595722	2.15628	1.06177	5.04661e-07	intron_variant
1	rs336278056	C	T	0.63249	0.588135	2.05317	1.06226	8.23535e-07	intron_variant
1	rs334325629	T	G	0.5633	0.619111	0.634987	1.76412	2.31383e-06	intron_variant
1	rs336809614	A	C	0.6857	0.640335	1.17754	0.370716	9.41988e-07	intron_variant	LAMA4
1	rs329265403	C	T	-0.66	0.60794	-1.93039	0.115271	1.4015e-06	intron_variant	LAMA4
1	rs339467344	G	A	0.6974	0.673041	1.65205	0.45983	1.15423e-07	intron_variant	LAMA4
1	rs322831867	A	T	0.6824	0.637175	1.84539	0.451588	3.60332e-07	intron_variant	LAMA4
1	rs320518510	G	A	0.68423	0.561578	1.9217	1.23789	5.44859e-07	intergenic_variant
1	rs326886992	A	G	0.6051	0.547372	2.05159	1.22496	1.98303e-06	intergenic_variant
1	rs319305921	T	C	0.63176	0.550856	2.58644	0.374564	1.83404e-06	intron_variant&non_coding_transcript_variant
1	rs81000503	T	C	0.65378	0.56231	2.44584	0.36952	1.36472e-06	intron_variant&non_coding_transcript_variant
1	rs327251446	C	T	0.66629	0.547074	0.393617	2.27635	1.20612e-06	intergenic_variant
1	rs324576750	A	T	0.6173	0.588605	-1.63345	2.36083	1.49242e-07	intergenic_variant
1	rs322128678	C	T	0.5208	0.455452	-2.79136	2.10321	1.00358e-06	intergenic_variant
1	rs328493498	A	G	0.4991	0.430683	-2.27096	2.33686	2.32762e-06	intergenic_variant
1	rs337793685	G	T	0.5631	0.447705	-2.51667	1.71875	2.48392e-06	intergenic_variant
1	rs321611052	T	C	-0.78913	0.543829	-0.0349071	1.07607	1.02334e-06	intron_variant	HS3ST5
1	rs323663999	C	A	0.7437	0.555552	0.0380482	1.68967	1.10995e-06	downstream_gene_variant
1	rs345554707	C	T	-0.73027	0.530123	0.702402	2.21163	3.39468e-07	intergenic_variant
1	rs321912934	A	G	-0.76501	0.555569	0.61788	1.84009	2.18378e-07	intergenic_variant
1	rs331361533	A	C	0.63165	0.575949	1.53126	1.44113	1.23921e-06	intron_variant&non_coding_transcript_variant
1	rs328430308	A	G	-0.45568	0.498744	-1.63318	2.52447	2.57424e-06	intron_variant&non_coding_transcript_variant
1	rs337111073	C	T	-0.48807	0.519795	-1.96302	2.51903	8.75253e-07	intron_variant&non_coding_transcript_variant
1	rs319852029	G	A	-0.45957	0.495085	-1.96302	2.53219	1.53078e-06	intron_variant&non_coding_transcript_variant
1	rs320974224	G	A	-0.50618	0.547164	-1.68962	2.54421	6.86297e-07	intron_variant&non_coding_transcript_variant
1	rs81354954	C	T	-0.49527	0.572074	-1.69982	2.55148	4.62084e-07	intron_variant&non_coding_transcript_variant
1	rs321785725	T	C	-0.45413	0.494243	-1.83811	2.53701	1.94944e-06	intron_variant&non_coding_transcript_variant
1	rs339800232	C	T	-0.47907	0.526508	-1.5197	2.54169	1.60134e-06	intron_variant&non_coding_transcript_variant
1	rs322910065	C	G	-0.511	0.558146	-0.609547	2.567	2.56876e-06	intron_variant&non_coding_transcript_variant
1	rs333279584	A	C	-0.47377	0.49421	-1.83142	2.53045	1.71123e-06	intron_variant&non_coding_transcript_variant
1	rs342730794	T	C	-0.47907	0.523503	-1.49664	2.52775	1.80001e-06	intron_variant&non_coding_transcript_variant
1	rs324817972	A	G	-0.48588	0.533088	-1.48831	2.54562	1.41065e-06	intron_variant&non_coding_transcript_variant
1	rs339219282	T	G	-0.4564	0.471047	-2.20144	2.56562	1.35184e-06	intron_variant&non_coding_transcript_variant
1	rs343413891	A	G	-0.4926	0.471622	-2.43793	2.29717	1.2704e-06	intron_variant&non_coding_transcript_variant
1	rs335082969	C	T	-0.4822	0.452826	-2.69351	2.30055	1.12379e-06	intron_variant&non_coding_transcript_variant
1	rs326508545	C	T	-0.4858	0.456182	-2.74208	2.34879	8.64359e-07	intron_variant&non_coding_transcript_variant
1	rs330284178	G	C	0.4103	0.329127	3.89416	1.65304	2.66604e-06	intron_variant&non_coding_transcript_variant
1	rs319743248	T	C	0.5174	0.220035	3.79848	2.14884	1.01741e-06	intron_variant&non_coding_transcript_variant
1	rs344980956	C	T	0.5414	0.231799	3.54324	2.10648	1.34063e-06	intron_variant&non_coding_transcript_variant
1	rs341195063	G	A	0.6418	0.341469	2.30337	2.14071	1.45972e-06	intron_variant&non_coding_transcript_variant
1	rs320134077	T	C	0.5763	0.227475	3.54675	1.99925	1.15494e-06	intron_variant&non_coding_transcript_variant
1	rs332687786	A	G	0.5429	0.224604	3.4961	1.99667	1.88804e-06	intron_variant&non_coding_transcript_variant
1	rs336550187	T	C	-0.6421	0.357663	-2.261	1.88215	2.34321e-06	intron_variant&non_coding_transcript_variant
1	rs327613139	A	G	-0.663	0.412001	-1.98165	1.88141	1.61403e-06	intron_variant&non_coding_transcript_variant
1	rs344775701	A	T	-0.6526	0.395568	-2.14829	1.88133	1.71258e-06	intron_variant&non_coding_transcript_variant
1	rs322408317	T	C	-0.6421	0.379972	-2.33098	1.97172	1.42802e-06	intron_variant&non_coding_transcript_variant
1	rs323577121	C	A	-0.6584	0.35054	-2.43565	1.87345	1.48045e-06	intron_variant&non_coding_transcript_variant
1	rs341907901	G	A	-0.7046	0.458726	-1.41243	2.24701	5.09015e-07	intron_variant&non_coding_transcript_variant
1	rs327848932	A	G	-0.6614	0.464251	-1.43288	2.25572	9.89966e-07	intron_variant&non_coding_transcript_variant
1	rs332731635	T	G	-0.7101	0.480382	-1.18417	2.04624	7.52714e-07	intron_variant&non_coding_transcript_variant
1	rs328243549	G	A	-0.7149	0.213368	-2.3035	1.64162	2.66065e-06	upstream_gene_variant
1	rs345157687	G	A	-0.73286	0.424992	-1.56459	1.77638	8.62616e-07	upstream_gene_variant
1	rs344603759	G	C	0.69399	0.620859	0.796681	0.509129	2.12631e-06	intergenic_variant
1	rs341493769	G	A	0.6617	0.656674	-1.02044	0.369847	1.10442e-06	intergenic_variant
1	rs324572429	A	G	0.6609	0.61906	-1.17944	0.862971	1.3752e-06	intron_variant	FRK
1	rs334632345	G	A	0.66429	0.61609	-1.15569	0.84301	1.51203e-06	intron_variant	FRK
1	rs344340128	A	C	0.66949	0.623486	-1.37448	0.783394	8.93167e-07	intron_variant	FRK
1	rs334905628	A	C	0.69089	0.649651	-1.67065	0.684757	2.08211e-07	intron_variant	FRK
1	rs339932723	T	C	0.69089	0.649651	-1.73461	0.651754	1.97056e-07	intron_variant	FRK
1	rs344094799	A	G	0.70599	0.674374	-0.23275	0.388227	7.80182e-07	intron_variant	FRK
1	rs341883075	A	G	0.70149	0.665481	-0.00650549	0.406103	1.4915e-06	intron_variant	FRK
1	rs324520598	C	T	0.69549	0.655104	-0.0885983	0.411015	2.17741e-06	intron_variant	FRK
1	rs80869001	C	T	0.7232	0.573328	1.04459	0.436045	2.52557e-06	intron_variant	NT5DC1
1	rs329313977	A	G	-0.71903	0.565974	-1.70362	0.29047	1.35708e-06	intron_variant	DSE
1	rs341889050	A	T	-0.71903	0.565974	-1.70362	0.29047	1.35698e-06	intron_variant	DSE
1	rs319403379	G	A	0.67857	0.640967	0.944421	0.173425	1.80313e-06	intron_variant
1	rs343524330	C	G	0.50807	0.447294	-4.41145	1.39316	2.24402e-07	intron_variant	SNAP91
1	rs331002670	C	T	0.46339	0.395214	-4.23971	1.3452	9.09015e-07	intron_variant	SNAP91
1	rs324750130	G	A	0.47027	0.400299	-3.82194	1.32337	1.95464e-06	intron_variant	SNAP91
1	rs338646476	C	T	0.66458	0.621862	1.6844	0.619239	7.92845e-07	intron_variant	PRSS35
1	rs80968772	A	G	0.5629	0.50142	-3.76684	1.02146	4.63594e-07	intron_variant	ME1
1	rs335670008	A	T	0.5403	0.481802	-4.20759	1.15188	2.57523e-07	intron_variant	ME1
1	rs344553227	C	T	0.513	0.449808	-4.48072	1.47179	1.5484e-07	intron_variant	ME1
1	rs324987587	A	G	0.5301	0.471416	-3.5662	0.802602	2.03909e-06	intron_variant	ME1
1	rs337353910	C	T	0.6275	0.670886	0.402009	0.482104	2.44442e-06	intergenic_variant
1	rs326498414	C	G	-0.62519	0.682042	0.0758611	1.32817	6.63437e-07	intron_variant	TTK
1	rs80912803	T	G	-0.61932	0.662233	0.12037	1.18102	1.85629e-06	intron_variant	TTK
1	1:86121866	G	A	-0.6287	0.658596	-0.163178	1.12882	1.91103e-06	intron_variant	TTK
1	rs322594131	G	A	-0.63395	0.682186	-0.190526	0.218276	2.46941e-06	intergenic_variant
1	rs328075081	C	T	-0.5515	0.234113	4.07102	1.61696	1.13858e-06	non_coding_transcript_exon_variant
1	rs322266066	T	A	-0.13	-0.0707475	-3.63463	3.12035	2.60683e-06	intergenic_variant
1	rs709667953	T	C	-0.66986	0.704554	1.42807	0.334419	7.35577e-08	intergenic_variant
1	rs332568813	C	T	0.6611	0.686626	-0.000994373	0.109804	1.82289e-06	non_coding_transcript_exon_variant
1	rs342976650	A	G	0.677	0.636235	0.835126	0.561361	1.66683e-06	intergenic_variant
1	rs343654494	C	A	0.6821	0.553415	1.94704	1.51565	3.81504e-07	intergenic_variant
1	rs322983202	A	G	0.6252	0.59895	1.94704	1.51517	3.79795e-07	intergenic_variant
1	rs344136355	C	T	-0.5872	0.556875	-0.419362	3.10333	3.11636e-07	intergenic_variant
1	rs334232274	T	G	-0.5498	0.517507	-0.419362	3.10794	9.08521e-07	intergenic_variant
1	rs327326490	C	G	-0.6152	0.585547	-0.42651	3.09391	1.26521e-07	intergenic_variant
1	rs332431943	T	C	-0.6125	0.589654	-0.0795204	3.07053	1.99419e-07	intergenic_variant
1	rs343548006	C	T	-0.6109	0.582719	-0.184754	3.05961	2.16473e-07	intergenic_variant
1	rs339128572	C	T	-0.5774	0.547342	-0.302014	3.29394	2.45801e-07	intergenic_variant
1	rs321891678	A	T	0.6152	0.584403	0.0936015	3.25713	1.09393e-07	intergenic_variant
1	rs694925619	A	C	-0.5947	0.563226	-0.309207	3.23524	1.82016e-07	intergenic_variant
1	rs709294331	G	A	-0.5947	0.563226	-0.309207	3.23524	1.81993e-07	intergenic_variant
1	rs342782855	G	T	0.59	0.555165	0.240923	3.21978	2.56851e-07	intergenic_variant
1	rs1110062209	G	A	-0.7089	0.600705	-0.961928	1.58239	3.49729e-07	intron_variant	SETBP1
1	rs344329008	G	A	-0.67391	0.58386	-1.29668	1.56397	6.07821e-07	intron_variant	SETBP1
1	rs334493232	G	A	-0.63355	0.549066	-1.29668	1.57206	2.22945e-06	intron_variant	SETBP1
1	rs321952911	G	A	-0.66335	0.555066	-1.29668	1.57133	1.25462e-06	intron_variant	SETBP1
1	rs328220005	G	A	-0.68629	0.571593	-1.29668	1.56743	6.24748e-07	intron_variant	SETBP1
1	rs320378133	G	T	0.67454	0.630661	0.34477	1.15844	1.66251e-06	intron_variant	LOXHD1
1	rs326963316	A	G	0.62189	0.571711	1.64678	1.40006	1.4002e-06	intergenic_variant
1	rs319268289	G	A	0.6289	0.674426	0.586797	0.795697	1.07371e-06	intergenic_variant
1	rs80923669	G	T	0.6245	0.664168	1.52933	0.163605	8.49184e-07	intergenic_variant
1	rs341909613	T	C	0.6685	0.717305	0.575466	0.271114	1.40666e-07	intergenic_variant
1	rs328624565	C	T	0.6892	0.650511	0.22022	0.78974	1.49329e-06	intergenic_variant
1	rs80906181	T	C	-0.73097	0.711935	-0.924219	0.137179	3.85712e-08	intergenic_variant
1	rs340260720	G	A	-0.761	0.749498	-0.764332	0.115172	1.91527e-09	intergenic_variant
1	rs343680980	G	A	0.711	0.679609	1.08913	0.11715	2.24549e-07	intergenic_variant
1	rs330912562	C	G	-0.74527	0.729636	-1.37093	0.3184	4.36586e-09	intergenic_variant
1	rs329898780	A	G	-0.72547	0.709938	0.057192	0.363228	1.23635e-07	intergenic_variant
1	rs328231603	G	A	-0.7047	0.607041	-1.48545	0.284433	1.09286e-06	intergenic_variant
1	rs328065238	G	C	-0.7518	0.675305	-0.9294	0.283137	1.08219e-07	intergenic_variant
1	rs80963915	G	A	-0.7589	0.683808	-0.846384	0.0254288	9.18551e-08	intergenic_variant
1	rs342529244	G	A	-0.758	0.641835	-0.727808	0.0893734	4.52424e-07	intergenic_variant
1	rs329903289	G	A	-0.7437	0.657779	-0.727808	0.0543588	4.20764e-07	intergenic_variant
1	rs329278550	C	T	-0.7749	0.675669	-0.793703	0.0924109	7.89351e-08	intergenic_variant
1	rs331516428	A	T	-0.7713	0.689944	-0.59105	0.0837645	6.56597e-08	intergenic_variant
1	rs321264240	G	A	-0.7713	0.689944	-0.59105	0.0837645	6.55868e-08	intergenic_variant
1	rs323581831	C	T	0.71118	0.670593	-0.375301	0.839048	3.77877e-07	intergenic_variant
1	rs336961408	T	C	-0.62301	0.665533	3.58774	0.302415	2.18566e-08	intron_variant	ZBTB7C
1	rs332970719	C	T	-0.5723	0.551897	3.28177	0.558262	9.25431e-07	intron_variant	ZBTB7C
1	rs342454013	T	C	-0.5661	0.532242	3.09915	0.479942	2.11557e-06	intron_variant	ZBTB7C
1	rs327244705	T	A	-0.60625	0.576709	3.12025	0.516512	5.35437e-07	intron_variant	ZBTB7C
1	rs337023344	A	G	-0.59745	0.573241	3.12025	0.517646	6.4171e-07	intron_variant	ZBTB7C
1	rs80935006	T	C	-0.7506	0.612156	-0.746895	0.356776	9.38116e-07	intron_variant	ZBTB7C
1	rs320766637	A	G	-0.7385	0.55052	0.759217	1.53734	7.29198e-07	intron_variant	ZBTB7C
1	rs322419776	T	C	-0.7603	0.586599	0.316718	1.42287	4.64979e-07	intron_variant	ZBTB7C
1	rs340885757	T	C	-0.73879	0.683066	-0.172957	1.34136	6.89802e-08	intron_variant	CTIF
1	rs327700436	C	A	0.6982	0.662752	-0.273156	1.16183	4.32521e-07	intergenic_variant
1	rs700102081	T	A	0.6729	0.632192	-0.0703713	1.16022	2.25249e-06	intergenic_variant
1	rs341778194	G	A	0.6969	0.664003	-0.467579	1.15279	3.37997e-07	intergenic_variant
1	rs334328781	C	T	0.673	0.653288	0.995276	0.896238	5.27889e-07	intron_variant	DYM
1	rs332558186	G	A	0.59544	0.539685	2.41491	1.57851	7.35158e-07	intergenic_variant
1	rs319697124	A	T	0.74506	0.434016	0.862975	1.60444	2.3092e-06	intergenic_variant
1	rs331515131	G	A	0.62014	0.569141	2.94043	0.586289	6.52336e-07	intron_variant
1	rs339610631	C	A	0.62014	0.569141	2.94043	0.586289	6.52302e-07	intron_variant
1	rs342510781	T	A	0.59544	0.540222	2.98524	0.58684	1.4034e-06	intron_variant
1	rs336221432	C	T	0.64489	0.596799	2.83632	0.520337	3.37886e-07	intron_variant
1	rs342669474	A	G	0.60683	0.553121	3.40876	0.529893	4.79314e-07	intron_variant
1	rs319188054	A	G	0.58843	0.535612	3.01384	0.569274	1.60586e-06	intron_variant
1	rs339392849	G	A	0.67721	0.634322	0.954533	0.100198	2.36288e-06	upstream_gene_variant	ELAC1
1	rs346169516	C	G	0.67279	0.625189	1.12337	0.124917	2.52754e-06	upstream_gene_variant	ELAC1
1	rs338704859	G	A	0.66528	0.615435	-1.01855	1.49809	6.04209e-07	intergenic_variant
1	1:101155677	C	G	0.61723	0.559554	1.60248	2.36766	2.7379e-07	intergenic_variant
1	1:101155729	A	G	0.59913	0.541104	1.67337	2.38047	4.19338e-07	intergenic_variant
1	1:101159090	A	T	0.37573	0.311447	3.24902	2.49959	2.1206e-06	intergenic_variant
1	1:101159167	G	A	0.34014	0.276999	3.49817	2.46243	2.32119e-06	intergenic_variant
1	1:101159350	A	G	0.41454	0.351489	2.95858	2.45231	2.27934e-06	intergenic_variant
1	1:101159399	A	G	0.41823	0.353145	2.87378	2.45593	2.5153e-06	intergenic_variant
1	1:101159510	A	G	0.46491	0.402034	2.55897	2.45537	1.9511e-06	intergenic_variant
1	1:101160086	G	T	0.60031	0.543696	2.15085	2.44416	1.59063e-07	intergenic_variant
1	1:101163939	T	C	0.43361	0.3699	2.80953	2.42229	2.36898e-06	intergenic_variant
1	1:101164043	G	A	0.45409	0.390104	2.67075	2.42783	2.10896e-06	intergenic_variant
1	rs319154497	T	C	0.71366	0.43161	1.2672	1.60712	2.66336e-06	intergenic_variant
1	rs327177579	T	C	0.72398	0.501408	1.19091	1.5812	1.06485e-06	intergenic_variant
1	rs1111737078	T	C	0.77624	0.46571	1.5421	0.720662	1.04495e-06	intergenic_variant
1	rs339569248	C	A	0.62033	0.569216	-2.02094	1.60461	5.63959e-07	intergenic_variant
1	rs340348237	T	C	0.59645	0.538171	-1.69672	1.52229	2.6305e-06	intergenic_variant
1	rs320945600	T	C	0.60314	0.542863	-1.86728	1.50482	1.77431e-06	intergenic_variant
1	rs344269384	C	A	0.6752	0.709111	0.560793	0.919295	9.00346e-08	intergenic_variant
1	rs334208944	A	G	0.686	0.722821	1.12837	0.633743	2.18242e-08	intergenic_variant
1	rs329174132	G	A	0.6263	0.63789	1.30642	0.317261	2.29066e-06	intergenic_variant
1	rs346100472	C	T	0.6886	0.723041	0.9513	0.581479	2.79708e-08	intergenic_variant
1	rs321000274	G	A	0.6375	0.651696	0.738623	0.783298	1.70498e-06	intergenic_variant
1	rs338116627	G	A	0.633	0.639683	0.90626	0.665241	2.40469e-06	intergenic_variant
1	rs322101227	A	G	0.5556	0.504118	2.29388	1.91113	1.289e-06	intron_variant	ANKDD1A
1	rs340089802	C	T	0.7331	0.396023	1.05232	2.07221	1.34767e-06	intron_variant	ZNF609
1	rs319769389	A	G	0.7321	0.440142	0.771627	2.46654	5.45319e-07	intron_variant	ZNF609
1	rs328722515	C	T	0.7195	0.42255	0.771627	2.48897	8.15716e-07	intron_variant	ZNF609
1	rs336524170	C	T	0.7126	0.426345	0.771627	2.4936	9.12208e-07	intron_variant	ZNF609
1	rs323345257	C	T	0.6674	0.423755	0.771627	2.50314	2.11689e-06	intron_variant	ZNF609
1	rs329236930	T	C	0.7212	0.402436	1.172	2.34803	7.48799e-07	intron_variant	ZNF609
1	rs331673368	A	G	0.7422	0.459576	0.757264	2.34816	4.57354e-07	intron_variant	ZNF609
1	1:107765746	A	G	-0.80502	0.607511	-0.942723	2.3491	3.49092e-09	intron_variant	CSNK1G1
1	rs337973767	C	A	-0.6009	0.412729	-2.31213	2.0556	1.60796e-06	intron_variant	CSNK1G1
1	rs324960605	T	C	-0.80502	0.612028	-1.75329	1.819	2.83984e-09	intron_variant	CSNK1G1
1	rs332636499	T	C	-0.79082	0.598561	-1.75329	1.81836	7.12971e-09	intron_variant	CSNK1G1
1	rs337305591	G	A	-0.7188	0.465114	-2.13623	1.72885	3.35564e-07	intron_variant	CSNK1G1
1	rs341547101	T	C	-0.7557	0.585182	-2.3563	1.64774	1.59928e-08	intron_variant	CSNK1G1
1	rs319972401	A	G	-0.7661	0.597544	-2.35595	1.64682	9.02303e-09	intron_variant	CSNK1G1
1	rs331710793	C	G	-0.6985	0.489624	-1.98803	1.6452	5.48507e-07	intron_variant	CSNK1G1
1	rs336014838	C	A	-0.74445	0.521071	-2.57836	1.7257	4.10961e-08	intron_variant	CSNK1G1
1	rs327998776	G	A	-0.78612	0.616607	-1.49311	1.63832	1.22225e-08	intron_variant	CSNK1G1
1	rs330621734	T	A	-0.80035	0.630551	-1.50749	1.54568	5.58465e-09	intron_variant	CSNK1G1
1	rs326504509	T	C	-0.73879	0.597837	-1.15113	1.74366	1.06079e-07	upstream_gene_variant	SNX22
1	rs334849238	C	A	-0.80502	0.612028	-1.16413	1.69777	8.89304e-09	upstream_gene_variant	SNX22
1	rs321166677	C	T	-0.80391	0.608618	-1.20917	1.93343	6.08528e-09	downstream_gene_variant	SNX1
1	rs329888170	T	C	-0.7294	0.480783	-2.98459	1.91643	3.49724e-08	downstream_gene_variant	SNX1
1	rs318660524	C	T	-0.77652	0.61668	-1.19892	1.89638	1.573e-08	downstream_gene_variant	SNX1
1	rs319274729	T	C	-0.76154	0.550855	-2.24009	1.89662	1.93031e-08	downstream_gene_variant	SNX1
1	rs327844038	C	T	-0.6724	0.419736	-2.53641	1.83613	5.62886e-07	intron_variant	SNX1
1	rs332302520	A	C	-0.6969	0.461101	-2.35642	1.97876	2.29319e-07	intron_variant	SNX1
1	rs324846713	A	G	-0.6839	0.479155	-2.12811	1.98533	3.32852e-07	intron_variant	SNX1
1	rs325687859	T	A	-0.73124	0.532005	-1.83785	1.97695	9.50824e-08	intron_variant	SNX1
1	rs330972365	T	C	0.55979	0.503895	1.9997	1.91587	1.9794e-06	intron_variant	SNX1
1	rs695568829	G	A	-0.60217	0.443973	-2.35273	1.85484	1.61708e-06	intron_variant	DAPK2
1	rs320601538	A	G	-0.63549	0.508697	-1.67001	1.85586	1.32709e-06	intron_variant	DAPK2
1	rs337721251	A	C	-0.65957	0.433833	-2.3352	1.86143	8.01747e-07	intron_variant	DAPK2
1	rs325483422	A	T	-0.65957	0.433833	-2.3352	1.86143	8.01726e-07	intron_variant	DAPK2
1	rs344337509	C	T	-0.61351	0.505717	-1.40521	1.90759	2.55569e-06	intron_variant	DAPK2
1	rs337537195	A	T	-0.65034	0.501192	-1.40521	1.89098	1.65391e-06	intron_variant	DAPK2
1	rs323525288	G	A	-0.59139	0.499181	-3.24732	1.93328	1.6642e-07	intron_variant	DAPK2
1	rs345770001	G	A	-0.5936	0.464179	-3.0849	1.9126	3.58992e-07	intron_variant	DAPK2
1	rs332240905	C	T	-0.58996	0.480465	-3.06873	1.91274	3.14175e-07	intron_variant	DAPK2
1	rs792661914	G	A	-0.65393	0.519474	-2.24645	1.90685	3.07765e-07	intron_variant	DAPK2
1	rs331161963	G	A	-0.6009	0.432983	-3.31182	1.89684	3.17439e-07	intron_variant	DAPK2
1	rs80951138	G	A	-0.6164	0.455832	-2.77454	1.89854	5.23316e-07	intron_variant	DAPK2
1	rs336896346	C	T	-0.67008	0.561114	-1.36706	1.88387	4.87081e-07	intron_variant	DAPK2
1	rs329274238	A	G	-0.66063	0.556221	-1.36706	1.88387	6.23897e-07	intron_variant	DAPK2
1	rs321578747	G	C	-0.66208	0.560685	-1.36706	1.88387	5.62379e-07	intron_variant	DAPK2
1	rs346215748	T	C	0.5929	0.536975	2.31113	1.55283	9.94108e-07	intron_variant	DAPK2
1	rs1112124258	T	A	-0.72743	0.566893	-2.38724	1.11195	1.20313e-07	intron_variant	DAPK2
1	rs327406314	G	A	-0.6893	0.406934	-2.38945	1.12033	2.31164e-06	intron_variant	DAPK2
1	rs322961899	A	G	-0.6852	0.443745	-2.33693	1.13385	1.80029e-06	intron_variant	DAPK2
1	rs80955475	T	C	-0.5799	0.356416	-3.75121	1.13389	1.55865e-06	intron_variant	DAPK2
1	rs331330859	A	G	-0.5839	0.363453	-3.65579	1.18269	1.5608e-06	intron_variant	DAPK2
1	rs323651937	G	T	-0.69848	0.557714	-3.59099	1.19066	2.67834e-08	intron_variant	DAPK2
1	rs330329473	C	T	-0.598	0.357628	-3.39936	1.25291	1.97001e-06	intron_variant	DAPK2
1	rs319064641	A	G	-0.598	0.357628	-3.39936	1.25291	1.96993e-06	intron_variant	DAPK2
1	rs697994592	A	G	-0.6399	0.41024	-2.69931	1.25278	2.39836e-06	intron_variant	DAPK2
1	rs335985145	C	T	-0.6092	0.370231	-3.58129	1.24386	1.10436e-06	intron_variant	DAPK2
1	rs328332404	G	A	-0.5838	0.371562	-3.7865	1.24103	1.01773e-06	intron_variant	DAPK2
1	rs320659334	T	C	-0.68617	0.57121	-4.01789	1.24134	1.04081e-08	intron_variant	DAPK2
1	rs325955143	T	A	-0.5833	0.392697	-3.31343	1.22957	2.12779e-06	intron_variant	DAPK2
1	rs333941000	C	T	-0.6283	0.408482	-2.77953	1.22605	2.63972e-06	intron_variant	DAPK2
1	rs322480796	T	C	-0.678	0.487797	-2.19975	1.2287	1.26342e-06	intron_variant	DAPK2
1	rs335859561	T	C	-0.77142	0.580041	-2.30548	1.35813	2.08417e-08	intron_variant	DAPK2
1	rs344328643	T	C	-0.72732	0.579061	-1.83355	1.33226	1.57735e-07	intron_variant	DAPK2
1	rs346174388	T	C	-0.6815	0.502607	-2.42716	1.31342	5.74354e-07	intron_variant	DAPK2
1	rs337564998	C	T	-0.72118	0.559206	-1.67373	1.02243	5.8327e-07	intron_variant	DAPK2
1	rs319568400	C	T	0.76539	0.339256	1.94525	1.88222	3.49506e-07	intron_variant	DAPK2
1	rs321805367	C	T	0.6937	0.314438	2.89874	1.95839	3.9924e-07	intron_variant	DAPK2
1	rs328773442	C	T	0.5778	0.39627	2.34566	2.08172	2.25192e-06	intron_variant	DAPK2
1	rs342948154	C	G	0.6056	0.585635	2.64977	1.82983	1.11985e-07	intron_variant	DAPK2
1	rs330176430	A	G	0.5414	0.488166	2.98755	1.74073	8.12173e-07	downstream_gene_variant	DAPK2
1	rs322951367	G	A	0.6301	0.596647	2.43019	1.74377	1.09749e-07	downstream_gene_variant	DAPK2
1	rs324579283	G	A	-0.514	0.440114	-2.21943	2.27316	2.29749e-06	intron_variant	HERC1
1	rs345907675	A	T	-0.4779	0.39588	-2.68164	2.26137	2.38097e-06	intron_variant	HERC1
1	rs345776097	G	A	-0.4661	0.397247	-2.69611	2.31814	2.21945e-06	intron_variant	HERC1
1	rs339892741	A	G	-0.4822	0.397776	-2.95136	2.28103	1.3424e-06	intron_variant	HERC1
1	rs338191819	T	C	-0.5047	0.408029	-3.06093	2.25409	8.7214e-07	intron_variant	HERC1
1	rs331598522	T	C	-0.5042	0.433443	-2.42062	2.28645	1.8882e-06	intron_variant	HERC1
1	rs326161764	C	G	-0.4675	0.390609	-2.84871	2.28501	1.93383e-06	intron_variant	HERC1
1	rs787603421	T	C	-0.4784	0.396282	-2.57511	2.29082	2.64397e-06	intron_variant	HERC1
1	rs344644013	T	A	-0.4217	0.352039	-3.22304	2.20928	2.34955e-06	intron_variant	HERC1
1	rs323664869	A	G	-0.51914	0.479585	-1.8953	2.40389	1.70586e-06	intron_variant	HERC1
1	rs326043640	T	C	-0.3708	0.228463	-3.73389	2.3318	2.28124e-06	intron_variant	HERC1
1	rs339168772	A	T	-0.5365	0.47087	-2.12076	2.20949	1.73725e-06	intron_variant	HERC1
1	rs324802080	G	A	-0.4032	0.259821	-3.81304	2.19333	1.76527e-06	intron_variant	HERC1
1	rs332502367	C	T	-0.3747	0.223878	-3.9161	2.1882	2.18986e-06	intron_variant	HERC1
1	rs706097381	G	C	-0.3708	0.238388	-3.9581	2.20126	1.83573e-06	intron_variant	HERC1
1	rs341039804	A	G	-0.475	0.40568	-2.72257	2.19973	2.36914e-06	intron_variant	HERC1
1	rs328179529	A	G	-0.5283	0.446869	-2.56528	1.86466	2.49779e-06	intron_variant	HERC1
1	rs339993521	A	G	-0.3893	0.252826	-4.04102	1.87622	2.51475e-06	intron_variant	HERC1
1	rs337441274	A	G	-0.4158	0.279855	-4.16443	1.88916	1.33959e-06	synonymous_variant	HERC1
1	rs342026098	T	C	0.67721	0.240999	-0.416605	3.30967	1.07402e-06	regulatory_region_variant
1	rs80850024	A	G	0.67321	0.253687	-0.416605	3.30967	1.07109e-06	regulatory_region_variant
1	rs334106738	A	G	0.39149	0.332495	1.42021	3.3401	2.56528e-06	regulatory_region_variant
1	rs321554390	C	T	0.65875	0.223346	-0.58786	3.19948	1.93407e-06	intergenic_variant
1	rs324502100	G	T	0.48571	0.431205	0.392677	3.32847	2.3954e-06	intergenic_variant
1	rs332184167	A	G	0.44178	0.381232	1.43075	3.387	9.8079e-07	intergenic_variant
1	rs333320939	A	G	0.51981	0.469713	0.0486849	3.39706	1.2928e-06	intergenic_variant
1	rs322154906	T	C	0.65199	0.607966	-0.00447155	3.00904	9.94082e-08	intergenic_variant
1	rs339184503	C	T	0.63109	0.578887	0.157411	2.51062	8.74429e-07	intergenic_variant
1	rs320398054	C	T	0.64149	0.590509	-0.101633	2.45638	7.18741e-07	intergenic_variant
1	rs333957803	A	G	0.54001	0.486494	-2.2018	1.83145	2.66366e-06	intron_variant	ANXA2
1	rs337799725	G	C	0.67269	0.625879	1.24242	0.954653	7.50965e-07	intergenic_variant
1	rs345234851	C	T	-0.5191	0.304245	-4.13209	1.35744	1.42802e-06	intergenic_variant
1	rs331137489	A	G	-0.4982	0.291866	-4.24409	1.35902	1.50553e-06	intergenic_variant
1	rs336022979	G	A	-0.4917	0.266206	-4.30572	1.32784	1.74935e-06	intergenic_variant
1	rs332523193	G	C	-0.5048	0.30151	-4.04174	1.31929	2.1421e-06	intergenic_variant
1	rs324714233	A	G	-0.5048	0.30151	-4.04174	1.31929	2.14186e-06	intergenic_variant
1	rs318617986	A	G	0.76018	0.212035	2.70104	0.686632	2.30131e-06	intergenic_variant
1	rs328738256	G	T	0.76933	0.239732	2.99336	0.704177	8.57083e-07	intergenic_variant
1	rs320204415	C	T	0.79053	0.267954	2.62728	0.687999	6.53993e-07	intergenic_variant
1	rs331224123	C	T	0.79053	0.290955	2.62728	0.687999	5.5901e-07	intergenic_variant
1	rs694329831	T	A	0.79053	0.290955	2.59146	0.686293	5.95157e-07	intergenic_variant
1	rs325221385	G	C	0.60791	0.561203	2.56881	0.280088	2.39347e-06	intergenic_variant
1	rs338275261	C	T	0.66661	0.621933	1.94477	0.27355	7.53944e-07	intergenic_variant
1	rs322785109	G	A	0.65458	0.603925	2.16772	0.18477	1.08504e-06	intergenic_variant
1	rs344181531	A	G	0.66281	0.613767	2.11641	0.184893	8.1098e-07	intergenic_variant
1	rs338695176	G	T	0.67635	0.62938	2.00518	0.182517	5.16218e-07	intergenic_variant
1	rs345106737	G	A	0.69681	0.658231	1.51673	0.175817	3.19659e-07	intergenic_variant
1	rs341428006	A	C	0.62069	0.567841	2.546	0.0760664	2.23146e-06	upstream_gene_variant
1	rs331564226	T	C	-0.6193	0.453263	-1.27827	2.55625	1.31244e-06	downstream_gene_variant	GCNT3
1	rs324308695	G	A	-0.5464	0.306384	-3.53121	1.7781	1.56e-06	intron_variant	GCNT3
1	rs335993648	A	C	-0.5464	0.306384	-3.53121	1.7781	1.55993e-06	intron_variant	GCNT3
1	rs343317116	G	A	-0.5464	0.306384	-3.53121	1.7781	1.55985e-06	intron_variant	GCNT3
1	rs325595152	A	G	-0.5515	0.309836	-3.53121	1.78069	1.44014e-06	intron_variant	GCNT3
1	rs81316573	T	G	-0.5687	0.322748	-3.53121	1.78065	1.07361e-06	intron_variant	GCNT3
1	rs342381861	T	C	-0.5619	0.348956	-3.15435	1.78203	1.90036e-06	intron_variant	GCNT3
1	rs326105339	G	A	-0.5711	0.328396	-3.15404	1.77688	2.03148e-06	intron_variant	GCNT3
1	rs341388499	C	T	-0.5194	0.30054	-3.91081	1.7508	1.07523e-06	intron_variant	GCNT3
1	rs336609978	T	C	-0.5568	0.331814	-3.64027	1.75096	9.83986e-07	intron_variant	GCNT3
1	rs344995606	G	A	-0.5221	0.306511	-3.64027	1.75045	1.70703e-06	intron_variant	GCNT3
1	rs337942571	C	T	-0.5716	0.340872	-2.99727	1.75028	2.56463e-06	intron_variant	GCNT3
1	rs322717326	C	T	-0.60625	0.410286	-2.36003	1.77483	2.53642e-06	intron_variant	GCNT3
1	rs334056289	G	A	-0.575	0.333481	-3.60435	1.77246	8.1095e-07	intron_variant	GCNT3
1	rs338591158	G	A	-0.57014	0.395529	-3.42925	1.75156	7.3089e-07	intron_variant	GCNT3
1	rs331751238	A	G	-0.5417	0.329591	-3.73499	1.74807	9.91664e-07	intron_variant	GCNT3
1	rs322911374	T	C	-0.5521	0.347882	-3.40418	1.74574	1.44671e-06	intron_variant	GCNT3
1	rs327752534	C	T	0.58169	0.52989	-1.25482	2.18317	1.86028e-06	intergenic_variant
1	rs318733431	G	A	0.57414	0.517691	-1.19214	2.32514	1.97555e-06	intron_variant	MYO1E
1	rs342151733	T	G	0.64829	0.60174	-1.14952	2.42484	1.28987e-07	intron_variant	MYO1E
1	rs336447151	C	T	0.56923	0.515155	-1.15681	2.58561	1.21614e-06	intron_variant	MYO1E
1	rs339021083	C	T	0.63729	0.584969	-1.56527	2.55346	8.45663e-08	intron_variant	MYO1E
1	rs339579625	G	A	0.70969	0.448815	-0.480204	2.23174	2.09598e-06	intron_variant	LIPC
1	rs332203903	A	T	0.63791	0.593487	-0.0761343	2.38405	8.73479e-07	upstream_gene_variant	LIPC
1	rs325613086	A	G	0.62069	0.566361	-0.177695	2.35246	1.85866e-06	intergenic_variant
1	rs332460203	G	A	0.61569	0.566064	-0.229256	2.33387	1.97271e-06	intergenic_variant
1	rs345081105	A	C	0.6	0.525725	-0.526893	2.77722	1.07608e-06	downstream_gene_variant	ALDH1A2
1	rs340261007	C	G	0.5957	0.518997	-0.434196	2.79032	1.37562e-06	downstream_gene_variant	ALDH1A2
1	rs341556533	T	C	0.63109	0.571059	-0.219731	2.80285	4.39298e-07	intergenic_variant
1	rs340115933	C	T	0.57039	0.508831	-1.73311	2.93869	2.03473e-07	intergenic_variant
1	rs324189136	T	C	0.55979	0.497199	-1.68384	2.95361	2.78518e-07	intergenic_variant
1	rs342342191	T	A	0.56901	0.504231	-1.68384	2.95361	2.27246e-07	intergenic_variant
1	rs345743530	T	C	0.56859	0.502658	-1.62812	2.94266	2.63403e-07	intergenic_variant
1	rs326871893	A	T	0.58141	0.519359	-1.66637	2.95171	1.62174e-07	intergenic_variant
1	rs320601240	G	A	0.51719	0.45019	-1.21724	3.00555	1.36014e-06	intergenic_variant
1	rs332673139	T	C	0.56859	0.500428	-1.70641	2.95791	2.29522e-07	intergenic_variant
1	rs332392159	G	A	0.5326	0.451312	-1.29641	2.97621	1.12189e-06	intergenic_variant
1	rs337764875	A	G	0.5938	0.517474	-1.70124	2.91074	1.54402e-07	intergenic_variant
1	rs320658116	T	C	0.55935	0.493386	-1.60764	2.91386	3.74271e-07	intergenic_variant
1	rs339906966	G	A	0.5682	0.495558	-1.51049	3.01037	2.82335e-07	intergenic_variant
1	rs335659838	A	G	0.54001	0.476902	-1.38747	2.95925	6.9858e-07	intergenic_variant
1	rs325992445	C	A	0.54131	0.479814	-1.32944	2.95111	7.45221e-07	intergenic_variant
1	rs342871850	T	C	0.51761	0.451808	-1.21578	2.93376	1.66849e-06	intergenic_variant
1	rs343797239	A	G	0.57909	0.514106	-1.39272	2.87414	3.47347e-07	intergenic_variant
1	rs334700532	G	C	0.64398	0.584966	-1.1765	2.72395	8.86729e-08	intergenic_variant
1	rs342748948	A	G	0.55199	0.499456	-0.460593	2.90031	2.14066e-06	intergenic_variant
1	rs328921565	A	G	0.56713	0.508033	-1.12046	2.91849	5.75592e-07	intergenic_variant
1	rs327424125	C	T	0.56521	0.508887	-1.11931	2.87599	6.60676e-07	intergenic_variant
1	rs335668239	C	T	0.58055	0.517335	-1.13322	2.8669	4.91641e-07	intergenic_variant
1	rs319134509	G	A	0.58265	0.521163	-1.15196	2.86312	4.45805e-07	intergenic_variant
1	rs327707612	G	C	0.66309	0.61165	-1.02851	2.71593	4.60602e-08	intergenic_variant
1	rs321160185	C	G	0.68529	0.636537	-0.805232	2.61998	2.89175e-08	non_coding_transcript_exon_variant
1	rs328310857	T	G	0.66351	0.61312	-0.80785	2.59435	8.41367e-08	non_coding_transcript_exon_variant
1	rs340483644	C	T	0.55588	0.499893	-0.527586	2.87847	1.97125e-06	intergenic_variant
1	rs328160973	G	A	0.63109	0.571582	-0.576409	2.41521	7.45533e-07	intergenic_variant
1	rs332138165	A	T	0.60229	0.540779	-0.331158	2.53854	1.98979e-06	regulatory_region_variant
1	rs336650165	A	G	0.6196	0.546154	0.201586	2.51188	1.80358e-06	intergenic_variant
1	rs333556022	T	C	0.62111	0.563978	-0.19634	2.20927	2.61475e-06	upstream_gene_variant
1	rs318731488	G	A	0.7609	0.429072	-0.00467806	2.17027	1.51918e-06	intron_variant	MYZAP
1	rs334978086	G	A	0.60531	0.556006	-0.669723	2.32096	1.55689e-06	intron_variant	CGNL1
1	rs333412051	T	G	0.63103	0.590087	-0.900399	2.35295	3.70773e-07	intron_variant	CGNL1
1	rs338334798	G	A	0.74139	0.487513	-0.468546	3.00548	8.31571e-08	intron_variant	CGNL1
1	rs321444551	C	T	0.7144	0.454247	-0.219451	3.02445	3.04812e-07	intron_variant	CGNL1
1	rs331274547	T	A	0.69286	0.47425	-0.745128	3.17002	1.09626e-07	intron_variant	CGNL1
1	rs323677373	T	C	0.14829	-0.0475251	3.67836	3.25211	1.71037e-06	intron_variant	CGNL1
1	rs332426784	A	G	0.47425	0.406813	-1.12234	3.32169	1.21728e-06	intron_variant	CGNL1
1	rs336002368	G	T	0.71583	0.45466	0.00247889	3.47658	7.02231e-08	splice_polypyrimidine_tract_variant&intron_variant	CGNL1
1	rs336374188	A	G	0.13443	-0.0448783	4.23035	3.32659	4.73368e-07	intron_variant	CGNL1
1	rs333089281	A	G	0.75504	0.506862	-1.67893	2.87973	1.10247e-08	intron_variant	CGNL1
1	rs326354427	G	A	0.74923	0.473229	-0.93596	2.8274	7.25307e-08	intron_variant	CGNL1
1	rs320451633	C	T	0.74884	0.509892	-1.44753	2.71095	2.87027e-08	intron_variant	CGNL1
1	rs325448225	A	G	0.72668	0.49481	-0.807627	2.7321	1.51091e-07	intron_variant	CGNL1
1	rs335176149	C	T	0.74482	0.47703	-1.39835	2.4795	9.64388e-08	intron_variant	CGNL1
1	rs337320655	G	T	0.6222	0.554769	0.065891	2.55852	1.55339e-06	intron_variant	CGNL1
1	rs325651884	G	A	0.6111	0.539748	-0.0369393	2.55994	2.40462e-06	intron_variant	CGNL1
1	rs344920719	A	G	0.6333	0.563017	-0.130861	2.57201	1.02912e-06	intron_variant	CGNL1
1	rs343161741	A	G	0.6489	0.576483	-0.408379	2.75557	2.73505e-07	intron_variant	CGNL1
1	rs340882086	A	G	0.6111	0.539158	-0.298184	2.77912	1.00603e-06	intron_variant	CGNL1
1	rs325716063	T	C	0.6458	0.570952	-0.391641	2.6469	4.40398e-07	intron_variant	CGNL1
1	rs324863219	G	A	0.6196	0.546154	-0.410136	2.51263	1.38641e-06	intron_variant	CGNL1
1	rs336757509	C	T	0.62111	0.569693	-0.94168	2.00017	1.30832e-06	intron_variant	CGNL1
1	rs337972138	T	C	0.62401	0.57446	-1.09622	2.21599	5.74181e-07	intron_variant	CGNL1
1	rs331351601	A	G	0.59989	0.545402	-0.844618	2.22351	1.94475e-06	intron_variant	CGNL1
1	rs327012643	C	T	0.60229	0.538561	-1.17766	2.0263	1.96034e-06	intron_variant	CGNL1
1	rs324622764	C	T	0.63749	0.581666	-0.865954	1.55043	2.25196e-06	intron_variant	CGNL1
1	rs336268821	G	T	0.51859	0.464429	1.94446	2.52571	1.42095e-06	intron_variant
1	1:115394781	A	T	0.49611	0.433222	2.41682	2.5781	1.01684e-06	intron_variant
1	rs331404663	A	G	0.48571	0.432586	1.8797	2.82533	1.37256e-06	intron_variant
1	rs329347895	T	C	0.60031	0.547819	1.4382	2.61596	2.96563e-07	intron_variant
1	rs342717770	A	C	0.5312	0.444753	-2.90747	1.80869	1.54858e-06	intergenic_variant
1	rs322834159	G	A	0.68319	0.629472	1.85957	1.51031	8.21465e-08	intergenic_variant
1	rs328012724	T	C	0.61071	0.558724	2.01454	1.01708	2.27329e-06	intron_variant	NEDD4
1	rs321770658	A	G	0.58529	0.534957	2.38853	1.03203	2.50523e-06	synonymous_variant	NEDD4
1	1:116072788	A	C	0.62401	0.570457	1.02481	2.31747	5.49707e-07	downstream_gene_variant	NEDD4
1	rs329804752	T	C	0.57951	0.525647	-1.48271	2.2755	1.17702e-06	intergenic_variant
1	rs320632128	C	T	0.53011	0.478928	-1.89629	2.46905	1.31321e-06	intergenic_variant
1	rs346183864	T	C	0.53915	0.484384	-1.45814	2.41258	2.52625e-06	regulatory_region_variant
1	rs325117312	A	G	0.54821	0.491349	-1.53354	2.47034	1.62091e-06	intergenic_variant
1	rs337791769	G	A	0.63151	0.57925	-0.827726	1.89452	1.38058e-06	intergenic_variant
1	rs346002090	C	T	0.64191	0.592325	-0.86257	1.87567	8.90897e-07	intergenic_variant
1	rs331184391	A	G	0.63461	0.586255	-0.848351	1.94188	1.00645e-06	upstream_gene_variant	LEO1
1	rs332346342	G	A	0.61071	0.558196	-0.775785	1.95085	2.65206e-06	upstream_gene_variant	LEO1
1	rs695298361	A	G	0.57039	0.515405	1.35777	2.16153	2.39127e-06	downstream_gene_variant	TMOD3
1	rs712149958	C	A	0.57039	0.515405	1.35777	2.16153	2.39122e-06	downstream_gene_variant	TMOD3
1	rs325074384	G	A	0.57039	0.516949	1.28727	2.20463	2.36636e-06	downstream_gene_variant	TMOD3
1	rs334150015	A	C	0.56901	0.514362	1.35808	2.19768	2.27632e-06	downstream_gene_variant	TMOD3
1	rs345337181	T	C	0.56815	0.509917	1.31584	2.21519	2.521e-06	downstream_gene_variant	TMOD3
1	rs318328989	A	G	0.57865	0.521235	1.31315	2.1516	2.16445e-06	downstream_gene_variant	TMOD3
1	1:120195331	A	G	0.65233	0.60155	-0.624869	1.81949	9.81423e-07	intron_variant	DMXL2
1	rs1111458781	T	C	0.64531	0.597582	-0.297604	1.76623	2.07636e-06	intergenic_variant
1	rs1110735176	A	G	0.64191	0.592325	-0.297604	1.76623	2.44363e-06	intergenic_variant
1	rs1110151254	T	C	0.65961	0.615725	-0.721796	1.52475	9.63963e-07	intergenic_variant
1	1:120796207	T	C	0.68141	0.636321	-0.525855	1.29558	7.59936e-07	intergenic_variant
1	1:120798905	A	T	0.69401	0.647442	-0.670746	1.37144	3.11554e-07	intergenic_variant
1	rs338359413	T	C	0.60531	0.556006	-1.63949	1.87752	9.38591e-07	intergenic_variant
1	rs318680883	G	A	0.60531	0.556006	-1.63949	1.87752	9.3856e-07	intergenic_variant
1	rs339219250	A	C	0.55819	0.503286	-1.98448	1.92463	2.04319e-06	intergenic_variant
1	rs329661130	T	C	0.63109	0.578887	-1.43541	1.2157	2.0427e-06	intron_variant	DTWD1
1	rs340831965	G	A	0.63151	0.580724	-1.0384	1.42291	2.45666e-06	intron_variant	DTWD1
1	rs1113727112	A	G	0.64191	0.587925	-1.67576	1.50798	5.86576e-07	intron_variant	FAM227B
1	rs320645192	G	T	0.62401	0.57446	-1.78824	1.63139	6.65992e-07	intron_variant	FAM227B
1	rs336253516	A	T	0.63419	0.58441	-2.04387	1.66815	2.91926e-07	intron_variant	FAM227B
1	rs331221231	G	C	0.64191	0.592325	-2.04387	1.66815	2.19874e-07	intron_variant	FAM227B
1	rs329453100	A	G	0.63151	0.580724	-1.98088	1.68095	3.52232e-07	intron_variant	FAM227B
1	rs332484661	A	G	0.64191	0.592325	-2.24896	1.70558	1.46308e-07	intron_variant	FAM227B
1	rs324967047	T	C	0.60783	0.561953	-2.1113	1.63409	6.26989e-07	intron_variant	FAM227B
1	rs342834005	T	C	0.60478	0.547653	-2.18149	1.61228	7.85016e-07	intron_variant	FAM227B
1	rs335304586	C	A	0.61525	0.564119	-2.12791	1.55943	6.11564e-07	intron_variant	FAM227B
1	rs692994709	A	G	0.60683	0.550676	-1.99563	1.47186	1.27756e-06	intron_variant	FAM227B
1	rs335716906	G	A	0.63461	0.586255	-2.10148	1.44078	3.9273e-07	intron_variant	FAM227B
1	rs318579946	C	A	0.64531	0.597582	-2.15579	1.3728	2.72472e-07	intron_variant	FAM227B
1	rs343954552	G	A	0.62401	0.575952	-1.89323	1.44191	7.85254e-07	intron_variant	FAM227B
1	rs322195334	G	A	0.60183	0.550074	-1.96708	1.42888	1.57073e-06	intron_variant	FAM227B
1	rs700246247	G	A	0.59829	0.55266	-2.00145	1.4952	1.30722e-06	intron_variant	FAM227B
1	rs346332861	A	G	0.62401	0.57446	-2.33642	1.50551	3.50304e-07	intron_variant	FAM227B
1	1:122327243	T	A	0.63461	0.581753	-2.41211	1.50306	2.29824e-07	intron_variant	FAM227B
1	rs326543047	T	C	0.64489	0.595755	-2.35277	1.46272	1.75407e-07	intron_variant	FAM227B
1	rs318757448	T	C	0.63151	0.580724	-2.27669	1.46349	3.30186e-07	intron_variant	FAM227B
1	rs334922111	T	C	0.64489	0.595755	-2.33691	1.45647	1.82228e-07	intron_variant	FAM227B
1	rs334691052	A	G	0.63461	0.586255	-2.33691	1.45647	2.59432e-07	intron_variant	FAM227B
1	rs711554123	C	T	0.64105	0.588644	-2.33691	1.45647	2.24563e-07	intron_variant	FAM227B
1	rs330672182	A	G	0.55009	0.498137	-2.53731	1.55242	2.02226e-06	intron_variant	FAM227B
1	rs338590340	T	C	0.61859	0.571513	-2.67872	1.65175	1.69743e-07	3_prime_UTR_variant	GALK2
1	rs339961257	T	C	0.65809	0.617734	1.74357	0.712663	7.86692e-07	intergenic_variant
1	rs330787630	G	A	0.59829	0.55266	2.63662	0.789136	1.51861e-06	intergenic_variant
1	rs341546539	A	G	0.65591	0.610915	1.99129	0.59842	7.60154e-07	intergenic_variant
1	rs695282134	T	C	0.68319	0.63654	2.39285	0.693146	1.10055e-07	intergenic_variant
1	rs324532306	A	G	-0.673	0.538139	-1.62232	1.1022	2.03877e-06	intergenic_variant
1	rs324584022	C	T	-0.7444	0.363279	-3.26819	1.08597	2.40761e-07	intergenic_variant
1	rs318990379	C	T	-0.6549	0.493953	-2.42122	1.09506	1.51226e-06	intergenic_variant
1	rs343079330	C	T	-0.766	0.388866	-3.34433	1.08743	8.95466e-08	intergenic_variant
1	rs342277921	C	A	-0.7083	0.29981	-4.34365	1.08713	1.07306e-07	intergenic_variant
1	rs321940967	T	C	-0.636	0.488664	-2.42211	1.08988	2.18042e-06	intergenic_variant
1	rs342003893	C	G	-0.6336	0.472786	-2.54132	1.05584	2.40102e-06	intergenic_variant
1	rs331470404	T	C	-0.6483	0.475353	-2.78033	1.05834	1.2328e-06	intergenic_variant
1	rs338999493	G	T	-0.7553	0.329019	-3.48973	1.05556	1.67133e-07	intergenic_variant
1	rs342750453	A	G	-0.766	0.390477	-3.42272	1.06285	7.95799e-08	intergenic_variant
1	rs335868404	G	A	-0.7708	0.395147	-3.22956	1.06488	9.44981e-08	intergenic_variant
1	rs337922375	C	T	-0.7604	0.352635	-2.64309	1.06817	5.29321e-07	intergenic_variant
1	rs692936532	C	T	0.64531	0.597582	2.88872	1.29253	9.15698e-08	intergenic_variant
1	rs336316001	A	G	0.4529	0.405206	3.58626	1.63232	1.91568e-06	intergenic_variant
1	rs320919081	C	T	0.63103	0.590087	1.70824	1.92034	2.77668e-07	intergenic_variant
1	rs333400161	G	A	0.66379	0.622376	1.10849	1.94308	1.85991e-07	intergenic_variant
1	rs337685683	T	C	0.51831	0.466176	3.69474	1.70047	3.94334e-07	intergenic_variant
1	rs330891363	T	C	0.52831	0.472228	3.39003	1.73399	5.51626e-07	intergenic_variant
1	rs319298841	C	T	0.67321	0.62742	0.181828	1.25084	1.928e-06	intron_variant	AFG2B
1	rs323150800	A	G	0.67051	0.627927	0.178137	1.24439	2.00401e-06	intron_variant	AFG2B
1	rs325513540	T	A	0.65875	0.613492	0.558703	1.33571	1.85607e-06	intron_variant	AFG2B
1	rs345227247	G	A	0.68099	0.63792	0.6046	1.2957	6.54917e-07	intron_variant	AFG2B
1	rs326218151	G	A	0.64604	0.599587	-1.0123	1.40682	1.41813e-06	intron_variant	DUOX1
1	rs322898855	A	G	0.64464	0.594605	-0.990394	1.32832	1.94233e-06	intron_variant	DUOX1
1	rs334541096	C	G	0.73834	0.389605	-1.76604	1.3046	1.90716e-06	intron_variant	DUOX1
1	rs332991604	C	T	0.63154	0.588464	-1.13484	1.29406	2.28965e-06	intron_variant	DUOX1
1	rs325334270	G	A	0.64853	0.599027	-1.20403	1.29366	1.27462e-06	intron_variant	SPG11
1	rs1111402197	G	A	0.67279	0.624305	-1.43526	1.29367	3.2693e-07	intron_variant	SPG11
1	rs1110705446	G	A	0.63729	0.589938	-1.46849	1.33149	1.15452e-06	synonymous_variant	SPG11
1	rs344325357	G	A	0.6545	0.615268	-1.51116	1.04793	7.61007e-07	intron_variant	SPG11
1	rs321694058	G	T	0.64604	0.599587	-1.83375	1.19822	5.8674e-07	intron_variant	SPG11
1	rs338045826	T	C	0.64864	0.599822	-1.63709	1.36702	5.65188e-07	downstream_gene_variant	SPG11
1	rs321544137	T	C	0.62608	0.5732	-1.37647	1.36837	2.05517e-06	downstream_gene_variant	SPG11
1	rs331001803	A	G	0.62978	0.57935	-1.38004	1.27487	2.02904e-06	intron_variant	EIF3J
1	rs338279133	G	A	0.65809	0.607718	-1.45095	1.32305	5.87826e-07	intron_variant	EIF3J
1	rs340646566	A	G	0.64464	0.593899	-1.38133	1.22904	1.3031e-06	intron_variant	EIF3J
1	rs339209809	C	T	0.63813	0.586713	-1.1611	1.22838	2.32927e-06	intron_variant	EIF3J
1	rs346351883	G	A	0.64464	0.593899	-1.37765	1.21869	1.3342e-06	upstream_gene_variant	EIF3J
1	rs323378372	T	C	0.63424	0.581918	-1.44032	1.36297	1.40283e-06	upstream_gene_variant	EIF3J
1	rs340135367	G	T	0.65893	0.610892	-1.6966	1.34301	3.5489e-07	downstream_gene_variant	CTDSPL2
1	rs325363181	C	T	0.6293	0.576546	-1.5237	1.20939	1.94841e-06	3_prime_UTR_variant	CTDSPL2
1	rs324271527	T	C	0.62258	0.568303	-1.57627	1.14802	2.58851e-06	intron_variant	CTDSPL2
1	rs321479490	A	G	0.62258	0.568811	-1.56406	1.15428	2.57892e-06	intron_variant	CTDSPL2
1	rs330115064	C	T	0.63165	0.583496	-1.69726	1.15184	1.37471e-06	intron_variant	CTDSPL2
1	rs320673355	T	C	0.6399	0.588086	-1.6821	1.16519	1.11152e-06	intron_variant	CTDSPL2
1	rs330750413	A	C	0.64464	0.593899	-1.72198	1.18738	8.30075e-07	intron_variant	CTDSPL2
1	rs326972400	T	C	0.6399	0.588609	-1.62556	1.13137	1.27149e-06	intron_variant	CTDSPL2
1	rs318662178	A	G	0.62608	0.5732	-1.55774	1.18422	2.1598e-06	intron_variant	CTDSPL2
1	rs330742770	T	G	0.62384	0.576352	-1.4576	1.43247	1.56435e-06	intron_variant	CTDSPL2
1	rs323864481	C	T	0.66209	0.614667	-1.68404	1.46397	2.50468e-07	intron_variant	CTDSPL2
1	rs792004839	G	A	0.64338	0.587656	-1.70141	1.38875	6.97553e-07	intron_variant	CTDSPL2
1	1:127072440	C	G	0.63298	0.575565	-1.66061	1.43759	1.01427e-06	intron_variant	CTDSPL2
1	rs338502521	G	A	0.66239	0.613904	-1.58893	1.4397	3.06468e-07	intron_variant	CTDSPL2
1	rs329915894	G	A	0.64079	0.59042	-1.52962	1.45462	7.89716e-07	intron_variant	CTDSPL2
1	rs340452362	G	A	0.63804	0.588088	-1.37257	1.1705	1.82212e-06	intron_variant	CTDSPL2
1	rs321560474	G	A	0.62608	0.57372	-1.51746	1.15204	2.4045e-06	intron_variant	CTDSPL2
1	rs330127694	C	T	0.62608	0.57372	-1.36495	1.27227	2.46001e-06	intron_variant	CTDSPL2
1	rs337353126	C	A	0.62734	0.576422	-1.35169	1.26794	2.35395e-06	intron_variant	CTDSPL2
1	rs333499578	C	G	0.61996	0.569699	-1.62135	1.26169	1.98823e-06	intron_variant	CTDSPL2
1	rs325226699	G	A	0.62763	0.577296	-1.3505	1.26344	2.32474e-06	intron_variant	CTDSPL2
1	rs1109674721	A	G	0.64338	0.588177	-1.51995	1.07261	1.58842e-06	intron_variant	CTDSPL2
1	1:127117267	C	T	0.64163	0.588567	-1.37394	1.13538	1.80563e-06	intron_variant	CTDSPL2
1	1:127122815	C	T	0.64464	0.590767	-1.54343	1.17101	1.20435e-06	intron_variant	CTDSPL2
1	1:127127742	A	G	0.63424	0.579958	-1.68178	1.28896	1.14909e-06	downstream_gene_variant	GOLM2
1	1:127143840	C	G	0.63729	0.580955	-1.44156	1.11273	2.1212e-06	intron_variant	GOLM2
1	rs319408397	T	A	0.64105	0.589674	-1.67308	1.30495	8.40768e-07	intron_variant	GOLM2
1	rs328565400	G	A	0.60934	0.557339	-1.73895	1.59995	1.28946e-06	intron_variant	GOLM2
1	rs334273869	C	A	0.60168	0.544585	-1.81701	1.72047	1.25614e-06	intron_variant	GOLM2
1	rs339399497	C	G	0.62014	0.569674	-2.1833	1.7094	3.51447e-07	intron_variant	GOLM2
1	rs343584570	G	A	0.6382	0.592964	0.49149	2.25184	7.12876e-07	intron_variant	MGA
1	rs344952224	A	G	-0.614	0.598301	-0.220493	2.41208	8.75388e-07	intron_variant	MGA
1	rs339144747	T	C	-0.60861	0.621304	-0.0198549	2.51068	5.30419e-07	intron_variant	MGA
1	rs338889831	G	A	0.6128	0.627594	2.33891	0.367639	6.92086e-07	intron_variant	DNAJC17
1	rs342062138	C	T	0.6086	0.651848	-0.877595	1.05254	1.35572e-06	intron_variant	DNAJC17
1	rs329385596	T	C	0.64489	0.595755	0.950415	1.58621	1.23615e-06	intron_variant	TMCO5A
1	rs693408599	T	C	0.52741	0.466549	3.11507	1.64468	1.18356e-06	intergenic_variant
1	rs330029556	T	C	0.4495	0.373943	4.57851	0.704177	1.64363e-06	intron_variant	ADAMTS17
1	1:140990845	T	C	0.55569	0.494315	3.15223	1.12144	1.48997e-06	intergenic_variant
1	1:140994476	A	G	0.55473	0.493282	3.61437	1.14462	6.20079e-07	intergenic_variant
1	1:140994477	T	C	0.56523	0.504699	3.51172	1.14473	5.73428e-07	intergenic_variant
1	rs1107647347	A	C	0.6064	0.47027	3.04511	0.859878	2.05654e-06	intergenic_variant
1	rs1110586670	C	T	-0.6562	0.530203	-3.04305	0.922262	3.92587e-07	intergenic_variant
1	rs1109238040	G	A	-0.627	0.52645	-3.19022	0.930904	4.90178e-07	intergenic_variant
1	rs1108651198	G	A	0.6304	0.508822	2.88203	0.792338	1.30732e-06	intergenic_variant
1	1:141219360	C	A	-0.8283	0.463826	-0.503513	0.322344	9.24627e-07	intergenic_variant
1	rs1110547337	A	G	-0.7911	0.439789	-0.473139	1.12403	2.12268e-06	intergenic_variant
1	rs1110458474	T	G	-0.72912	0.582396	-0.977861	1.27129	5.89362e-07	intergenic_variant
1	rs321024843	T	C	-0.7872	0.276631	1.40769	1.78431	7.5334e-07	intergenic_variant
1	rs320463416	A	G	-0.74091	0.575444	-0.567495	1.73485	3.83064e-07	intergenic_variant
1	rs321749648	A	G	-0.7708	0.278885	1.30733	1.90503	1.184e-06	regulatory_region_variant
1	rs331823881	T	A	0.69816	0.644384	-0.593206	0.78084	9.35882e-07	intergenic_variant
1	rs335367279	C	T	-0.741	0.177755	1.74393	1.89419	2.63988e-06	intergenic_variant
1	rs331686889	T	A	-0.84546	0.458614	-0.202641	1.40211	1.21665e-07	upstream_gene_variant
1	rs319241087	T	C	0.64923	0.604248	-0.740389	1.38923	1.87659e-06	intergenic_variant
1	rs337486360	G	A	0.67353	0.628055	0.122356	1.79565	7.16901e-07	intron_variant
1	rs320898422	T	G	0.65241	0.609261	0.0202029	2.17418	8.30553e-07	intergenic_variant
1	rs341618490	T	C	0.611	0.557447	0.0963007	2.46731	2.08511e-06	intergenic_variant
1	rs323904685	A	C	0.61499	0.564937	-0.117011	2.36764	2.13511e-06	intergenic_variant
1	rs337067562	T	C	0.6186	0.564001	-0.295188	2.30273	1.95142e-06	intergenic_variant
1	rs338366669	T	C	0.58169	0.52841	-1.28286	2.27353	1.49559e-06	intergenic_variant
1	rs320148799	A	G	-0.6164	0.26473	0.74389	3.22116	2.05942e-06	intergenic_variant
1	rs337957290	T	C	-0.6722	0.263834	0.641808	3.17399	1.21349e-06	intergenic_variant
1	rs337347693	G	C	-0.6803	0.292872	0.749422	3.3393	4.0905e-07	intergenic_variant
1	rs341627369	G	T	-0.323	-0.0724229	-2.11314	3.7651	1.29261e-06	intergenic_variant
1	rs345753041	T	A	-0.3759	-0.0646318	-1.63694	3.7267	2.4727e-06	intergenic_variant
1	rs325341467	C	T	-0.3776	-0.0583184	-1.64929	3.72721	2.53616e-06	intergenic_variant
1	rs320197857	A	G	0.54199	0.15644	0.279476	3.74328	2.43027e-06	intergenic_variant
1	rs326352104	T	A	-0.6164	0.194519	0.152785	3.7373	9.54392e-07	intergenic_variant
1	rs329954666	G	A	-0.6565	0.26713	1.12338	3.93687	4.36292e-08	intergenic_variant
1	rs342554395	C	T	0.23288	0.167818	-0.95569	4.04155	2.32699e-06	intergenic_variant
1	rs324165175	G	A	0.56066	0.179183	-0.151	4.00059	7.63914e-07	intergenic_variant
1	rs330281177	T	A	-0.6618	0.228921	0.882309	3.99229	5.64027e-08	intergenic_variant
1	rs338764841	T	C	-0.4356	0.0632768	-2.43733	4.00831	1.58417e-07	intergenic_variant
1	rs321842988	A	G	-0.2799	-0.0751602	-2.27409	4.0445	4.14793e-07	intergenic_variant
1	rs335683335	G	A	-0.6331	0.210572	0.390532	3.8093	3.99515e-07	intergenic_variant
1	rs344218259	A	G	0.63169	0.235558	-0.61097	3.79229	2.73647e-07	intergenic_variant
1	rs326315793	T	C	-0.6164	0.193855	-0.799375	3.7957	3.27608e-07	intergenic_variant
1	rs331114800	G	C	-0.5576	0.155351	-0.872064	3.73674	9.2595e-07	intergenic_variant
1	rs322803967	T	C	-0.581	0.136368	-0.731056	3.72829	9.8751e-07	intergenic_variant
1	rs327806806	C	T	-0.5584	0.0777788	-1.61978	3.68148	5.86321e-07	intergenic_variant
1	rs81230815	G	A	-0.627	0.146632	-0.467733	3.44121	2.29189e-06	intergenic_variant
1	rs326594186	G	C	0.58069	0.52078	-0.539675	3.03946	6.51741e-07	intron_variant	OTUD7A
1	rs322851384	A	G	0.59103	0.538562	2.38354	2.1158	2.80544e-07	non_coding_transcript_exon_variant
1	rs328931264	G	A	0.60599	0.550292	2.39438	2.08056	2.01322e-07	non_coding_transcript_exon_variant
1	rs344617361	A	G	0.61723	0.564254	2.32509	2.08075	1.49768e-07	non_coding_transcript_exon_variant
1	rs336376217	G	A	0.60599	0.548375	1.98889	2.04813	4.31241e-07	non_coding_transcript_exon_variant
1	rs318309512	T	A	0.60599	0.548375	1.98889	2.04813	4.31226e-07	non_coding_transcript_exon_variant
1	rs322145622	A	G	0.62033	0.570076	1.93392	2.01991	2.74728e-07	non_coding_transcript_exon_variant
1	rs340497822	G	A	0.60604	0.551708	1.73373	2.0184	6.46405e-07	upstream_gene_variant
1	rs327081288	T	G	0.59506	0.539827	-0.181622	2.94651	8.55994e-07	intron_variant&non_coding_transcript_variant
1	rs332043731	C	T	0.5009	0.438736	0.637601	3.37503	1.1517e-06	intron_variant&non_coding_transcript_variant
1	rs327100288	A	G	0.43733	0.382671	-1.01398	3.37881	1.94515e-06	intron_variant&non_coding_transcript_variant
1	rs319433992	A	G	0.44286	0.375913	0.846015	3.39073	2.42777e-06	intron_variant&non_coding_transcript_variant
1	rs329093610	G	T	0.51313	0.454078	0.170997	3.37714	1.57906e-06	intron_variant&non_coding_transcript_variant
1	rs321487635	C	G	0.44498	0.387526	0.80326	3.35566	2.63125e-06	intron_variant&non_coding_transcript_variant
1	rs330900482	T	C	0.45714	0.399676	0.80326	3.35566	2.129e-06	intron_variant&non_coding_transcript_variant
1	rs1109135860	T	C	0.59913	0.542566	-1.50169	1.72323	2.16454e-06	intron_variant	TRPM1
1	rs339704396	A	G	0.60604	0.551708	-0.613044	2.17852	2.48611e-06	intron_variant	APBA2
1	rs343385103	T	A	0.60889	0.554985	-0.657257	2.17282	2.14137e-06	intron_variant	APBA2
1	rs320837392	T	C	0.57271	0.521019	1.59728	2.21458	1.32573e-06	intron_variant	APBA2
1	rs344980496	G	A	0.58571	0.536916	1.59728	2.21458	8.71085e-07	intron_variant	APBA2
1	rs319719835	T	C	0.66209	0.612698	0.299398	2.48757	2.30479e-07	intron_variant	APBA2
1	rs337509936	G	A	0.6111	0.52043	-1.85553	2.23784	5.24411e-07	intron_variant	APBA2
1	rs335371749	T	G	0.59169	0.507901	-1.86835	2.22956	8.09482e-07	intron_variant	APBA2
1	rs336125119	G	A	0.4894	0.408769	-1.62642	2.91814	1.91792e-06	intron_variant	ENTREP2
1	rs336239338	T	A	0.5106	0.384484	-1.41762	3.10505	1.50056e-06	intron_variant	ENTREP2
1	1:144482300	A	G	0.63813	0.562341	-0.27435	2.29739	1.58016e-06	intron_variant	ENTREP2
1	rs328748906	T	C	0.61189	0.527695	-1.04731	2.29192	1.41267e-06	intron_variant	ENTREP2
1	rs343913302	G	T	0.6155	0.546734	-1.12142	2.41963	6.51045e-07	intron_variant	ENTREP2
1	rs336248005	C	T	0.60183	0.550629	-1.71074	2.74501	1.29345e-07	intron_variant	ENTREP2
1	rs327128726	C	A	0.58253	0.530818	-1.39956	2.65377	4.73411e-07	intron_variant	ENTREP2
1	rs337762144	T	C	0.58843	0.532186	-1.23077	2.64672	5.65607e-07	intron_variant	ENTREP2
1	rs318846368	C	A	0.58013	0.510448	-1.40183	2.64878	6.73098e-07	intron_variant	ENTREP2
1	rs329525895	A	G	0.63019	0.576946	-1.93245	2.85068	2.79027e-08	intron_variant	ENTREP2
1	rs336756140	T	C	0.61415	0.558199	-1.93245	2.84888	5.00894e-08	intron_variant	ENTREP2
1	rs325930025	G	A	0.63419	0.575991	-1.87619	2.88486	2.64886e-08	intron_variant	ENTREP2
1	rs341313147	A	C	0.62835	0.57244	-2.10524	2.93673	1.82819e-08	intron_variant	ENTREP2
1	rs792269561	C	T	0.54433	0.483836	-0.991166	2.92062	1.24805e-06	intron_variant	ENTREP2
1	rs324920086	C	T	0.53695	0.465958	-0.812159	2.91756	2.22958e-06	intron_variant	ENTREP2
1	rs344029309	A	G	0.52353	0.460351	-0.795773	2.93562	2.65221e-06	intron_variant	ENTREP2
1	rs329083948	T	C	0.52463	0.448048	-1.52917	2.66288	2.17968e-06	intron_variant	ENTREP2
1	rs346270574	C	T	0.51691	0.460444	-1.07353	2.83916	2.49389e-06	intron_variant	ENTREP2
1	rs345521232	A	G	0.57699	0.517325	-0.928831	2.51547	1.80146e-06	intron_variant	ENTREP2
1	rs323279670	G	A	0.64489	0.58802	-0.307754	1.74699	2.64152e-06	non_coding_transcript_exon_variant
1	rs332102457	G	T	0.64489	0.58802	-0.307754	1.74699	2.64137e-06	non_coding_transcript_exon_variant
1	rs323105683	C	T	0.67454	0.630661	-1.0268	1.03482	7.75326e-07	3_prime_UTR_variant	TARS3
1	rs341658471	T	C	-0.72184	0.610576	1.00024	0.612236	1.00572e-06	intergenic_variant
1	rs332623677	A	G	-0.73485	0.610726	1.00775	0.618868	7.20299e-07	intergenic_variant
1	rs345271403	T	G	-0.712	0.482604	-1.86686	0.763878	2.57264e-06	intergenic_variant
1	rs343172654	C	T	0.56713	0.42121	-1.90342	2.5108	1.52443e-06	intron_variant	PCSK6
1	rs322556544	A	G	0.62363	0.571798	-0.449672	2.09545	2.01843e-06	intron_variant	PCSK6
1	1:146670530	G	A	0.734	0.637394	0.150956	0.908602	7.80134e-07	intergenic_variant
1	rs345861108	G	C	0.6596	0.584345	1.11391	1.12375	2.25449e-06	intergenic_variant
1	rs325376497	A	G	0.6889	0.576852	0.920968	1.12041	2.12298e-06	intergenic_variant
1	rs343711444	A	C	0.48203	0.421336	2.95596	1.90464	2.3579e-06	intergenic_variant
1	rs320480407	T	C	0.51313	0.452874	2.81983	1.90061	1.61676e-06	intergenic_variant
1	rs333232717	A	T	-0.738	0.563316	0.636334	1.59779	6.20691e-07	intergenic_variant
1	rs701664452	A	G	-0.6875	0.591179	-0.385659	1.56518	1.55796e-06	intergenic_variant
1	rs333832839	C	T	-0.6809	0.582114	-0.483007	1.55564	1.888e-06	intergenic_variant
1	rs336726951	A	G	-0.7221	0.444435	0.701469	1.96309	2.20658e-06	intergenic_variant
1	rs328511215	G	A	0.68947	0.408218	-0.80367	2.63453	1.15503e-06	intergenic_variant
1	rs322519886	G	T	0.67327	0.636009	-0.515712	1.66372	4.53591e-07	intergenic_variant
1	rs318821115	T	G	0.71495	0.641253	0.380686	0.97643	7.19526e-07	intergenic_variant
1	rs344288862	A	G	-0.6391	0.315733	1.39661	3.01133	8.10795e-07	intron_variant&non_coding_transcript_variant
1	rs340514794	A	G	-0.6557	0.334125	1.53025	3.08563	3.4675e-07	intron_variant&non_coding_transcript_variant
1	rs331532241	C	T	-0.6646	0.347713	1.60337	3.10018	2.29547e-07	intron_variant&non_coding_transcript_variant
1	rs339690768	A	C	0.62689	0.303291	-1.68195	3.09575	5.16707e-07	intron_variant&non_coding_transcript_variant
1	rs339338330	T	G	0.6719	0.608819	1.78087	0.346325	1.14889e-06	intergenic_variant
1	rs321334203	G	A	0.662	0.586811	0.284774	1.6378	2.61538e-06	intergenic_variant
1	rs344200317	G	A	0.6655	0.601465	0.660417	1.62303	1.11744e-06	intergenic_variant
1	rs342722329	A	C	0.6571	0.584743	1.38893	1.60176	6.40289e-07	intergenic_variant
1	rs335638378	A	G	0.6189	0.548131	1.36582	1.58739	2.43548e-06	intergenic_variant
1	rs329643420	C	T	-0.6932	0.616031	0.862883	0.972097	1.15027e-06	intergenic_variant
1	rs329991973	A	G	0.73743	0.579805	1.16585	0.712271	9.32185e-07	intergenic_variant
1	rs342368463	G	A	0.63103	0.457798	-1.21465	2.3136	2.08349e-06	intron_variant	RTTN
1	rs336689542	G	A	0.75	0.538716	-0.446235	2.16446	2.92534e-07	intron_variant	RTTN
1	rs324123590	C	A	0.66849	0.607537	0.106371	2.44575	3.26905e-07	intron_variant
1	rs333148893	T	C	0.61583	0.565826	0.462934	2.3693	1.34889e-06	intron_variant
1	rs319152533	G	T	0.61273	0.562198	0.749366	2.1874	1.51444e-06	intron_variant
1	rs332455258	A	C	0.60973	0.557841	0.671304	2.19679	1.86417e-06	intron_variant
1	rs318398318	A	G	0.57563	0.519023	1.17694	2.21536	2.4886e-06	intron_variant
1	rs326240655	C	T	0.62279	0.572062	0.672919	2.10151	1.46927e-06	intron_variant
1	rs345623940	T	C	0.60599	0.550292	-0.272153	2.37459	2.58741e-06	intergenic_variant
1	rs345019771	G	A	0.61273	0.563618	-0.117116	2.38903	2.14971e-06	intergenic_variant
1	rs343421964	G	A	0.6791	0.554427	1.28062	2.0217	4.01527e-07	intergenic_variant
1	1:155402264	A	G	0.076	0.0208854	-5.14056	2.22964	2.3811e-06	intergenic_variant
1	rs340279938	C	T	-0.5519	0.481001	2.40451	1.93493	1.46363e-06	intergenic_variant
1	rs346135765	C	T	0.7435	0.575545	-0.834051	0.903432	1.09156e-06	intron_variant	CDH7
1	rs337244784	G	A	0.76	0.609862	0.557225	0.416825	9.48424e-07	intron_variant	CDH7
1	rs80982508	G	T	0.7348	0.609628	0.627218	0.509795	1.49018e-06	intron_variant	CDH7
1	rs80942842	G	A	0.7259	0.622437	0.128642	0.554664	2.4167e-06	intron_variant	CDH7
1	rs80849174	C	T	0.7479	0.624224	0.333862	0.273292	1.43972e-06	intergenic_variant
1	rs327000135	A	G	0.69023	0.6454	1.68192	1.17863	1.09248e-07	intergenic_variant
1	rs324393359	A	G	0.64398	0.59195	2.3207	1.22911	3.11101e-07	intergenic_variant
1	rs344004197	G	A	0.6219	0.56967	2.71239	1.26182	3.30045e-07	intergenic_variant
1	rs337006405	C	T	0.53739	0.47884	-1.8113	2.26229	2.27112e-06	intergenic_variant
1	rs326192255	A	G	0.52269	0.46047	-1.88561	2.31013	2.62652e-06	intergenic_variant
1	rs318882888	T	C	0.63443	0.586597	-0.591586	1.95266	1.42125e-06	intergenic_variant
1	rs324636732	A	G	0.64531	0.598098	-0.280918	1.95051	1.43281e-06	intergenic_variant
1	rs332066535	G	A	0.6727	0.640243	0.682935	0.641297	1.80239e-06	intergenic_variant
1	rs339530423	G	A	0.68883	0.519571	0.043224	2.26061	1.98808e-06	intergenic_variant
1	rs344837532	G	A	0.60531	0.556006	0.735187	2.06342	2.48619e-06	intergenic_variant
1	rs331279361	T	C	0.62401	0.57446	1.65634	2.04192	3.54595e-07	downstream_gene_variant	SERPINB8
1	rs331590451	A	C	0.6024	0.6287	-0.028029	1.81247	2.17683e-06	intron_variant	SERPINB8
1	rs328228873	C	A	0.63109	0.579405	0.565222	2.34973	7.55724e-07	intron_variant	SERPINB8
1	rs323074973	G	T	0.56995	0.51342	-0.0668165	3.00442	1.67056e-06	intron_variant	SERPINB10
1	rs697143656	G	A	0.56351	0.513426	0.0947001	3.00523	1.73927e-06	intron_variant	SERPINB10
1	rs319436643	G	A	0.51831	0.466176	0.768074	3.15768	1.2984e-06	intron_variant	SERPINB2
1	rs343860917	G	A	0.49631	0.440365	0.0668017	3.3575	2.61528e-06	intron_variant	SERPINB2
1	rs321044719	T	A	0.50749	0.454677	1.49371	3.2247	4.3287e-07	intron_variant	SERPINB2
1	rs336175021	G	A	0.50659	0.450247	1.65172	3.22953	3.55657e-07	intron_variant	SERPINB2
1	rs341818502	G	A	0.66575	0.616421	-0.553279	1.96189	4.59424e-07	upstream_gene_variant
1	rs338067262	G	T	0.63109	0.578887	-0.509202	2.00727	1.74226e-06	upstream_gene_variant
1	rs331174128	C	T	0.63151	0.580724	-0.548043	1.92963	1.86266e-06	3_prime_UTR_variant	SERPINB7
1	rs328447144	T	A	0.63705	0.587705	-0.815771	1.97085	9.30307e-07	intron_variant	SERPINB7
1	rs322303450	A	T	0.63151	0.580724	-0.576352	1.98713	1.58458e-06	intron_variant	SERPINB7
1	rs328589475	C	T	0.63151	0.580724	-0.544625	1.99539	1.62787e-06	intron_variant	SERPINB7
1	rs345158598	T	C	-0.6232	0.611246	0.130491	2.25843	9.06946e-07	intron_variant	BCL2
1	rs346163419	G	A	0.6043	0.553086	0.220545	2.47613	2.08888e-06	intron_variant	BCL2
1	rs335769841	C	T	0.6149	0.552784	0.0132471	2.46744	2.34137e-06	intron_variant	BCL2
1	rs337439403	T	C	0.65591	0.609991	0.727969	2.64826	1.01194e-07	intron_variant	BCL2
1	rs330883096	A	G	-0.6232	0.592241	-0.0173244	2.2762	1.51233e-06	intron_variant	BCL2
1	rs334311231	G	C	-0.63298	0.581335	0.0346474	2.29547	1.5545e-06	intron_variant	BCL2
1	rs332027390	G	A	0.56439	0.505216	-0.188379	3.09311	1.29928e-06	intron_variant	BCL2
1	rs344413936	C	T	0.56629	0.508339	-0.490526	2.97383	1.22887e-06	intron_variant	BCL2
1	rs339556004	C	T	0.62701	0.579412	-1.37576	3.01979	3.89353e-08	intron_variant	BCL2
1	rs345541655	T	G	0.56439	0.504655	-1.14778	2.90538	6.23697e-07	intron_variant	BCL2
1	rs327385993	C	A	0.58141	0.529451	-0.581215	2.65201	1.66058e-06	intron_variant	BCL2
1	rs344392653	C	T	0.58905	0.532601	-0.67933	2.64814	1.25977e-06	intron_variant	BCL2
1	rs322701849	G	A	0.62033	0.569216	-0.508201	2.10688	1.99654e-06	intron_variant	PHLPP1
1	rs327178584	G	C	0.62359	0.444869	-1.2979	2.47796	1.60703e-06	intron_variant	PIGN
1	rs321454388	G	T	0.62069	0.446893	-1.27207	2.45811	1.77829e-06	intron_variant	PIGN
1	rs318935390	A	G	0.62025	0.439995	-1.30972	2.43406	1.93488e-06	intron_variant	PIGN
1	rs323625652	C	T	0.62111	0.440914	-1.30972	2.43406	1.89332e-06	intron_variant	PIGN
1	rs331980219	A	G	0.54753	0.492869	-0.170881	2.99565	2.63698e-06	intron_variant	PIGN
1	rs328692240	A	G	0.58759	0.531831	-0.487687	2.97398	6.68114e-07	intron_variant	PIGN
1	rs340066942	G	A	0.60183	0.550074	1.07839	3.05052	1.35644e-07	intron_variant	PIGN
1	rs336605955	G	T	0.65591	0.610915	1.03305	3.04545	1.9521e-08	intron_variant	PIGN
1	rs337517692	C	G	0.48571	0.432238	0.975995	3.32307	1.05121e-06	intron_variant	PIGN
1	rs344315291	A	G	0.40893	0.221243	-2.0075	3.44469	1.27268e-06	intron_variant	PIGN
1	rs339558313	G	T	0.45241	0.400763	0.96487	3.36966	1.62965e-06	intron_variant	PIGN
1	rs346133411	G	T	0.67652	0.550574	-1.8221	3.51052	2.50203e-09	intron_variant	PIGN
1	rs336033368	A	G	0.67928	0.552185	-1.769	3.53429	2.29341e-09	intron_variant	PIGN
1	rs319580520	A	G	0.67454	0.546132	-1.78538	3.53584	2.69861e-09	intron_variant	PIGN
1	rs338056917	T	C	0.27741	0.225316	2.14668	3.45726	2.03709e-06	intron_variant	PIGN
1	rs319075988	T	C	0.27741	0.224182	2.15844	3.45431	2.04328e-06	intron_variant	PIGN
1	rs331086946	T	C	0.38151	0.323092	1.2319	3.46514	2.34267e-06	intron_variant	PIGN
1	rs321609935	G	A	0.66994	0.539643	-1.17189	3.49949	9.49587e-09	intron_variant	PIGN
1	rs327965084	G	A	0.68544	0.559726	-1.7369	3.46685	2.45978e-09	intron_variant	PIGN
1	rs318708670	T	C	0.36611	0.31218	1.47878	3.52429	1.51448e-06	intron_variant	PIGN
1	rs333516465	T	C	0.67192	0.549401	-1.17228	3.48916	8.15581e-09	intron_variant	PIGN
1	rs343767338	A	T	0.43361	0.375834	0.778151	3.53005	1.61347e-06	intron_variant	PIGN
1	rs332431830	C	T	0.66626	0.545951	-0.959097	3.38386	2.06285e-08	intron_variant	PIGN
1	rs343284716	C	T	0.68375	0.557512	-1.54677	3.37977	5.13662e-09	intron_variant	PIGN
1	rs336804276	C	A	0.62475	0.486569	-1.23677	3.36799	6.71203e-08	intron_variant	PIGN
1	rs329095223	C	T	0.6545	0.510528	0.0181612	3.10407	4.1961e-07	intron_variant	PIGN
1	rs326400940	G	A	0.59103	0.430445	-1.21874	2.9737	8.29394e-07	downstream_gene_variant	PIGN
1	rs320405046	C	T	0.53781	0.48137	-0.954259	3.00096	1.13939e-06	downstream_gene_variant	PIGN
1	rs337886780	A	G	0.54779	0.49117	-1.28041	3.12148	3.67735e-07	intergenic_variant
1	rs340962407	T	G	0.52789	0.472128	-1.24266	3.1299	5.92304e-07	intergenic_variant
1	rs344843365	A	G	0.46019	0.395905	-1.5408	3.38922	6.19906e-07	intergenic_variant
1	rs325963946	C	T	0.47511	0.416544	-1.68248	3.38117	3.71977e-07	intergenic_variant
1	rs346145970	C	T	0.47481	0.41791	-1.63701	3.37817	3.98861e-07	intergenic_variant
1	rs327034809	C	G	0.44311	0.385721	-1.24802	3.37136	1.31296e-06	intergenic_variant
1	rs326127422	A	G	0.49611	0.439779	-0.240697	3.66306	6.44184e-07	intergenic_variant
1	rs325555875	G	A	0.43361	0.375834	-0.160685	3.66034	2.26073e-06	intergenic_variant
1	rs337502585	G	A	0.44315	0.383347	-0.291304	3.62006	1.93846e-06	intergenic_variant
1	rs332424702	A	C	0.50651	0.448833	-0.601586	3.66503	3.26564e-07	intergenic_variant
1	rs325020373	G	A	0.46491	0.407938	-0.198369	3.46695	2.61714e-06	intergenic_variant
1	rs332753453	C	T	0.46359	0.40762	-0.504036	3.48905	1.63828e-06	intergenic_variant
1	rs698197177	A	G	0.50841	0.458342	-0.123053	3.46356	1.15046e-06	intergenic_variant
1	rs318763043	C	T	0.55494	0.498189	-0.699539	3.46827	1.97743e-07	intergenic_variant
1	rs345032381	T	C	0.47531	0.416559	-0.119797	3.48744	2.21574e-06	intergenic_variant
1	rs328791639	T	G	0.51831	0.465236	-0.63524	3.62844	2.60972e-07	intergenic_variant
1	rs325681705	A	T	0.47531	0.417403	-0.369451	3.59847	1.06211e-06	intergenic_variant
1	rs321064784	T	C	0.48571	0.429877	-0.3421	3.63003	7.77316e-07	intergenic_variant
1	rs339710560	A	C	0.45409	0.395975	-0.178816	3.61999	1.81381e-06	intergenic_variant
1	rs331749401	T	A	0.61071	0.559252	-0.492991	3.68055	2.22099e-08	intergenic_variant
1	rs322905048	C	G	0.43209	0.373598	0.181375	3.68081	2.08505e-06	intergenic_variant
1	rs334555971	T	C	0.59211	0.540475	-0.350965	3.75198	3.64229e-08	intergenic_variant
1	rs346255920	A	G	0.44359	0.385293	0.0751878	3.74403	1.5349e-06	intergenic_variant
1	rs333374536	T	C	0.40199	0.342976	0.20738	3.77498	2.29307e-06	intergenic_variant
1	rs344512315	T	C	0.42973	0.368519	-0.108858	3.76379	1.75889e-06	intergenic_variant
1	rs328267172	A	C	0.45381	0.398819	-0.196097	3.7786	9.58428e-07	intergenic_variant
1	rs328245880	A	G	0.21491	0.166059	2.3089	3.81549	7.70199e-07	intergenic_variant
1	rs339264885	C	T	0.48571	0.429281	-0.101739	3.88124	4.32945e-07	intergenic_variant
1	rs318877030	A	G	0.48571	0.429281	-0.101739	3.88124	4.3249e-07	intergenic_variant
1	rs328868704	T	C	0.47531	0.417403	-0.386943	3.73698	6.12995e-07	intergenic_variant
1	rs342132280	A	T	0.41195	0.350812	-0.138659	3.75291	2.34059e-06	intergenic_variant
1	rs327866824	G	A	0.43361	0.375118	0.023642	3.70852	2.16989e-06	intergenic_variant
1	rs326891988	G	A	0.51313	0.451669	-0.324201	3.88413	1.99855e-07	intergenic_variant
1	rs339240375	C	T	0.45241	0.400013	-0.639729	3.66027	8.36181e-07	intergenic_variant
1	rs332290454	T	C	0.47143	0.409897	-1.13641	3.66496	3.04382e-07	intergenic_variant
1	rs345764045	T	C	0.40241	0.34408	-0.362749	3.68374	2.61037e-06	intergenic_variant
1	rs337364856	C	A	0.42321	0.365942	-0.566949	3.69236	1.37174e-06	intergenic_variant
1	rs337551658	T	C	0.44131	0.387765	-0.508924	3.65077	1.27174e-06	intergenic_variant
1	rs334799932	T	C	0.42051	0.367096	-0.603311	3.56434	2.17028e-06	intergenic_variant
1	rs341383168	A	G	0.42969	0.375911	-0.697951	3.57848	1.55502e-06	intergenic_variant
1	rs345067235	G	A	0.48099	0.415764	-0.307968	3.50098	1.60388e-06	intergenic_variant
1	rs338596239	C	A	0.58571	0.538507	0.962749	2.2297	2.1502e-06	intergenic_variant
1	rs331485236	C	A	0.61299	0.56287	0.563853	2.09417	2.37747e-06	intergenic_variant
1	rs337904865	C	T	0.61901	0.57285	-1.31588	2.3187	3.61127e-07	intron_variant	RNF152
1	rs334861640	T	C	0.7396	0.715648	-0.186451	0.930036	2.67501e-08	intergenic_variant
1	rs1112241267	G	C	0.67321	0.622736	-0.184317	1.29419	2.01558e-06	intergenic_variant
1	rs323428010	C	T	0.52463	0.468849	-0.58715	3.04653	2.23894e-06	intergenic_variant
1	rs334132170	A	G	0.54923	0.496072	-0.781663	3.13723	6.72991e-07	intergenic_variant
1	rs713287895	G	A	0.48571	0.432586	0.323555	3.3632	2.26959e-06	intergenic_variant
1	rs328805593	A	G	0.50651	0.448833	0.266191	3.30582	2.08315e-06	intergenic_variant
1	1:160601245	T	C	0.48183	0.421933	0.442196	3.41793	1.78233e-06	intergenic_variant
1	1:160651121	T	G	0.56713	0.506273	-0.482113	2.81316	2.05322e-06	intron_variant
1	1:160696689	T	C	0.60031	0.542716	-0.134418	2.71066	1.59831e-06	intron_variant
1	1:160698553	G	A	0.58141	0.524184	-0.220406	3.01308	1.01207e-06	intron_variant
1	1:160698916	G	A	0.59211	0.535814	-0.00564853	3.01737	9.17614e-07	intron_variant
1	1:160699161	A	G	0.61341	0.558091	-0.136088	3.01489	4.15366e-07	intron_variant
1	1:160700139	G	A	0.57081	0.512604	0.223238	2.99197	1.46188e-06	intron_variant
1	1:160700589	G	A	0.59211	0.536804	0.163659	2.98876	8.35516e-07	intron_variant
1	1:160701268	G	C	0.58991	0.531279	0.129594	2.92771	1.18199e-06	intron_variant
1	1:160702451	G	A	0.61071	0.553649	-0.0258624	2.91443	7.1785e-07	intron_variant
1	1:160702463	C	T	0.61071	0.555177	-0.0258624	2.91443	6.98332e-07	intron_variant
1	1:160703358	A	G	0.54001	0.484546	0.496195	2.93367	2.56367e-06	intron_variant
1	1:160705722	A	G	0.63813	0.584008	-0.0560412	2.81603	3.52611e-07	intron_variant
1	1:160713270	T	C	0.66933	0.61799	-0.188806	2.83787	8.01329e-08	intron_variant
1	1:160713284	C	T	0.64853	0.594532	-0.28885	2.84898	1.68063e-07	intron_variant
1	rs319539356	A	G	0.67679	0.631183	-0.732348	1.67851	3.53691e-07	intergenic_variant
1	1:160832256	T	A	0.67269	0.623316	-0.117032	1.69988	1.00913e-06	intergenic_variant
1	rs345192697	T	C	0.63419	0.58441	1.34902	1.11972	2.35256e-06	intron_variant	CPLX4
1	rs325087713	C	T	0.42191	0.364629	4.65304	0.461568	2.55466e-06	intron_variant
1	rs325748001	T	G	0.62359	0.575138	4.72196	0.374656	2.03313e-08	intron_variant
1	rs345075230	A	G	0.61029	0.558857	4.72196	0.374656	3.30855e-08	intron_variant
1	rs341339680	A	G	0.62701	0.579412	4.32503	0.373298	4.27452e-08	intron_variant
1	rs320475779	C	T	0.51831	0.464591	4.17812	0.419154	1.21868e-06	intron_variant
1	rs338780661	G	A	-0.7131	0.240154	-1.74449	2.02201	2.63294e-06	intron_variant
1	rs328804164	C	T	0.44311	0.386443	3.34663	2.4682	6.441e-07	intron_variant
1	rs329455592	T	A	0.47511	0.420133	2.50339	2.46858	1.5907e-06	intron_variant
1	rs335110373	T	C	0.46399	0.407976	2.8352	2.35168	1.48007e-06	intron_variant
1	rs1108945179	C	T	-0.6724	0.575887	-1.53761	1.57488	5.01083e-07	intron_variant	MEGF11
1	rs321708713	C	G	-0.67014	0.40099	-2.12902	2.07479	8.39275e-07	intron_variant	MEGF11
1	rs325627020	C	T	-0.66863	0.417021	-1.85951	2.17756	9.08976e-07	intron_variant	MEGF11
1	rs333167532	C	T	0.413	0.446831	2.567	2.39036	2.0896e-06	intron_variant	MEGF11
1	rs337009448	T	C	0.5302	0.470163	2.78322	1.68739	1.82725e-06	synonymous_variant	NOX5
1	rs318839403	G	T	0.6259	0.60047	1.94674	1.00455	8.99041e-07	intron_variant&non_coding_transcript_variant
1	rs334408487	T	C	-0.6183	0.254342	-2.24673	2.3503	2.62753e-06	intron_variant	PAQR5
1	rs331480397	C	T	-0.4087	0.18074	-2.76432	2.97672	2.49539e-06	intron_variant	PAQR5
1	rs322128929	T	C	-0.4381	0.221582	-3.55958	3.08369	2.61708e-07	intron_variant	PAQR5
1	rs343568912	G	A	-0.3983	0.198853	-3.3807	3.08107	5.61193e-07	intron_variant	PAQR5
1	rs324075807	G	A	-0.4044	0.241617	-3.06906	3.09779	6.97431e-07	intron_variant	PAQR5
1	rs336915328	C	T	-0.62442	0.662069	0.00304608	1.36334	1.42449e-06	upstream_gene_variant
1	rs319506120	G	A	0.48529	0.429867	-2.06163	2.49445	2.55853e-06	intergenic_variant
1	rs326255827	G	A	0.58099	0.528105	-0.573283	2.52323	2.39397e-06	downstream_gene_variant
1	rs336140963	T	C	0.5211	0.453158	-1.64684	2.86117	1.01852e-06	intergenic_variant
1	rs342638100	G	C	0.503	0.433385	-2.53194	2.40202	1.21085e-06	intergenic_variant
1	rs330878347	C	G	0.5107	0.441107	-2.31644	2.49201	1.18767e-06	intergenic_variant
1	rs338845673	G	T	0.5275	0.461943	-2.35112	2.5757	6.1145e-07	intergenic_variant
1	rs326632986	T	A	0.4926	0.420641	-2.23522	2.45965	2.16083e-06	intergenic_variant
1	rs338334340	A	G	0.53676	0.471164	-2.23522	2.46047	7.99841e-07	intergenic_variant
1	rs338260356	G	C	0.525	0.458991	-2.44909	2.50583	6.55304e-07	intergenic_variant
1	rs334367145	C	T	0.5027	0.432954	-2.06032	2.52033	1.98298e-06	intergenic_variant
1	rs340024148	C	T	0.54449	0.47882	-1.89506	2.35539	1.48387e-06	intergenic_variant
1	rs336525512	A	G	0.531	0.463866	-1.89826	2.32808	2.19833e-06	intergenic_variant
1	rs340050169	T	C	0.70063	0.657496	0.939027	0.361414	6.07284e-07	intergenic_variant
1	rs321100055	T	G	0.70063	0.657496	0.939027	0.361414	6.071e-07	intergenic_variant
1	rs331045076	T	C	0.72589	0.686867	0.643336	0.380095	1.80318e-07	intergenic_variant
1	rs330770397	C	T	0.69044	0.650567	0.82327	0.355515	1.09931e-06	intergenic_variant
1	rs341609748	T	C	0.70058	0.657958	0.694369	0.355025	8.64814e-07	intergenic_variant
1	rs329842792	A	C	0.7144	0.672718	0.588837	0.34894	4.57607e-07	intergenic_variant
1	rs320059858	T	C	0.71103	0.668034	0.665862	0.33447	5.26804e-07	intergenic_variant
1	rs327458043	T	C	0.65809	0.607718	1.95264	0.911325	5.41238e-07	intergenic_variant
1	rs336335800	G	A	0.65233	0.604239	1.69103	0.621392	1.46773e-06	intergenic_variant
1	rs323575915	T	C	0.65809	0.607718	2.27378	0.58217	5.12314e-07	intergenic_variant
1	rs344519523	T	C	0.66849	0.619679	2.113	0.585525	4.13565e-07	intergenic_variant
1	1:173297321	T	C	0.69114	0.645048	1.16865	1.29401	1.93595e-07	downstream_gene_variant
1	1:173485629	A	T	0.67889	0.627962	0.991859	0.211745	2.36414e-06	intergenic_variant
1	rs344533439	A	G	-0.63298	0.625665	-1.17833	0.79586	1.99237e-06	intergenic_variant
1	rs319258353	C	T	0.6255	0.581357	0.989019	1.6348	1.90088e-06	intergenic_variant
1	rs328456581	T	C	0.5301	0.375632	2.61323	2.18388	2.36529e-06	intergenic_variant
1	rs341240017	G	C	0.5586	0.403019	2.55806	2.11529	1.72202e-06	intergenic_variant
1	rs330398941	A	T	0.5288	0.384009	2.70126	2.13667	2.11293e-06	intergenic_variant
1	rs324407851	A	G	0.5265	0.384904	2.79977	2.14206	1.79094e-06	intergenic_variant
1	rs330836253	G	T	0.6434	0.627166	-0.0200551	1.97986	9.19069e-07	intergenic_variant
1	rs346045142	C	T	0.7362	0.579199	0.0239542	1.3069	1.75374e-06	intergenic_variant
1	rs323635621	T	C	0.7538	0.616137	-0.43644	1.90135	9.66742e-08	intergenic_variant
1	1:175026267	G	A	0.68939	0.639632	-0.92748	0.123239	1.66495e-06	regulatory_region_variant
1	1:175026273	C	A	0.68939	0.639632	-0.92748	0.123239	1.66465e-06	regulatory_region_variant
1	rs334931751	C	T	0.62033	0.567287	-2.10271	1.19867	1.08343e-06	intergenic_variant
1	rs319994099	C	A	0.68737	0.648849	0.310108	0.361654	2.50102e-06	intron_variant	MDGA2
1	rs332798124	C	A	0.6304	0.583153	-1.02663	1.5071	2.06959e-06	intron_variant	MDGA2
1	rs331398340	T	C	0.6418	0.595088	-1.29216	1.32811	1.26524e-06	intron_variant	MDGA2
1	rs340650392	C	G	0.6355	0.663329	-1.06644	0.222921	1.43249e-06	intergenic_variant
1	rs337095534	C	T	0.5522	0.502992	-2.19487	1.75332	2.20823e-06	intergenic_variant
1	rs344982386	G	A	0.5909	0.547687	-2.08535	1.40022	1.63537e-06	intergenic_variant
1	rs333744569	T	C	0.6705	0.62742	-0.913481	0.431848	2.48443e-06	intergenic_variant
1	rs336929454	C	T	0.6917	0.652133	-0.901292	0.461417	8.08999e-07	intergenic_variant
1	rs327426814	C	A	0.6857	0.649613	-0.988144	0.455685	8.66832e-07	intergenic_variant
1	rs329459863	G	A	0.61901	0.57285	-2.5392	0.966619	7.11115e-07	synonymous_variant	NIN
1	rs332056075	A	C	-0.6345	0.680952	-0.742673	0.408805	1.0232e-06	intergenic_variant
1	rs323622349	G	A	0.70473	0.616358	0.19404	1.05209	1.98372e-06	intergenic_variant
1	rs318333876	G	T	0.8021	0.36638	-1.10043	1.15434	1.08498e-06	intergenic_variant
1	rs325682526	G	A	0.8438	0.221125	-0.347183	1.92782	2.91292e-07	intron_variant	ERO1A
1	rs344385556	G	A	0.7826	0.159119	-1.67589	2.24257	4.54808e-07	intron_variant	ERO1A
1	rs329075325	T	C	0.7812	0.135522	-1.49843	2.24004	7.20781e-07	intron_variant	ERO1A
1	rs325675894	G	A	0.8222	0.211501	0.174898	1.51985	2.43801e-06	intron_variant	PSMC6
1	rs342541574	A	G	0.7917	0.155364	-1.43797	1.40041	2.60196e-06	intron_variant	PSMC6
1	rs321711990	A	C	0.766	0.139103	-1.27685	2.1814	1.8329e-06	downstream_gene_variant	STYX
1	rs331119106	T	C	0.7766	0.179103	-1.54547	2.18372	6.90705e-07	downstream_gene_variant	STYX
1	rs329667291	T	C	0.8182	0.228511	-0.819531	1.1834	2.08017e-06	intergenic_variant
1	rs322894385	G	A	0.83726	0.388715	-1.90894	1.29929	3.98217e-08	intergenic_variant
1	rs336259607	G	A	0.7766	0.155021	-1.00401	2.00971	2.59376e-06	intergenic_variant
1	rs330332171	T	C	0.7872	0.189586	-0.943551	2.21786	1.04816e-06	intergenic_variant
1	rs339536926	G	A	0.7708	0.14604	-1.01415	2.2105	2.13524e-06	intergenic_variant
1	rs80818272	C	T	0.8125	0.176519	-2.49463	2.36952	2.42948e-08	intergenic_variant
1	rs690979235	G	A	0.7717	0.172097	-1.4582	2.14189	1.05377e-06	intergenic_variant
1	rs320743255	C	T	0.8587	0.282428	0.293216	0.0516338	1.61494e-06	intron_variant&non_coding_transcript_variant
1	rs338473958	A	C	0.86503	0.352471	0.573749	0.15501	2.76779e-07	intron_variant	SAMD4A
1	rs707836191	T	G	0.69851	0.65254	1.27369	0.458825	3.98848e-07	intron_variant	CCDC198
1	rs327378828	T	C	0.46441	0.407719	-3.07883	1.89565	2.57199e-06	intron_variant	PSMA3
1	rs328430241	T	G	0.59211	0.539917	-1.04514	2.61019	6.92606e-07	intergenic_variant
1	rs330705104	A	G	0.60031	0.546319	1.32776	1.72295	2.61633e-06	intron_variant	PRKCH
1	rs335670910	C	A	0.61071	0.558724	1.24226	1.72522	2.07069e-06	intron_variant	PRKCH
1	rs346028172	G	A	0.60031	0.547283	1.36252	1.72696	2.42018e-06	intron_variant	PRKCH
1	rs343932436	G	A	0.60389	0.446221	-1.05237	2.63684	2.01407e-06	regulatory_region_variant
1	rs318875561	G	T	0.69681	0.556648	-0.352326	1.79331	1.72529e-06	downstream_gene_variant	SNAPC1
1	rs332022658	C	T	0.66209	0.613207	-1.51935	2.52743	3.48435e-08	intergenic_variant
1	rs322668759	G	C	0.61548	0.562712	-1.24582	2.54429	2.9799e-07	intergenic_variant
1	rs341466495	A	G	0.62734	0.57681	-1.16383	2.56019	2.09344e-07	intergenic_variant
1	rs323657638	C	T	0.60154	0.550912	-0.423262	2.65674	1.10866e-06	intergenic_variant
1	rs342649412	T	C	0.61208	0.557103	-1.40829	2.66051	2.00741e-07	intergenic_variant
1	rs321522186	A	T	0.61334	0.559431	-1.40791	2.63701	2.01268e-07	intergenic_variant
1	rs327466689	G	A	0.59418	0.538261	-0.703799	2.63388	1.08153e-06	intergenic_variant
1	rs328718642	A	G	0.63036	0.584543	-1.78092	2.61171	5.84676e-08	intergenic_variant
1	rs340450126	C	T	0.62066	0.577769	-1.74337	2.62026	7.94298e-08	intergenic_variant
1	rs330434821	A	G	0.62258	0.568641	-1.52588	2.65688	1.18455e-07	intergenic_variant
1	rs324978067	G	A	0.63104	0.582906	-1.67808	2.6451	6.41575e-08	intergenic_variant
1	rs335025109	G	A	0.60956	0.560628	-1.54406	2.64628	1.63781e-07	intergenic_variant
1	rs343478191	C	T	0.63424	0.583037	-1.70447	2.66427	5.57696e-08	intergenic_variant
1	rs322075157	T	A	0.62384	0.571457	-1.57519	2.66409	9.97448e-08	intergenic_variant
1	rs332603553	G	A	0.59254	0.536072	-1.10775	2.67841	5.58805e-07	intergenic_variant
1	rs327397390	A	G	0.60035	0.545264	-1.4463	2.67787	2.59709e-07	intergenic_variant
1	rs342971395	C	T	0.56824	0.514848	-0.565632	2.65591	2.46016e-06	intergenic_variant
1	rs325974809	G	A	0.57074	0.520884	-0.565632	2.65591	2.18353e-06	intergenic_variant
1	1:192450047	T	G	0.71971	0.67665	0.285187	1.05669	1.95559e-07	intergenic_variant
1	rs320536943	A	C	0.44268	0.379191	-3.01921	2.60262	9.00676e-07	intron_variant	AGBL1
1	rs329965595	C	T	0.43275	0.370528	-2.72835	2.60303	1.74598e-06	intron_variant	AGBL1
1	rs324191199	T	C	0.65591	0.609482	0.78878	1.68392	7.99984e-07	intron_variant	AGBL1
1	rs334624745	C	T	0.63019	0.578377	-0.445002	2.31477	1.00313e-06	intron_variant	AGBL1
1	rs328150120	C	G	0.60783	0.560476	-1.1188	3.07509	8.94705e-08	intron_variant	AGBL1
1	rs328133751	G	A	0.60183	0.550074	-1.07041	2.81849	2.80904e-07	intron_variant	AGBL1
1	rs331691644	G	A	-0.7161	0.376461	0.710209	2.78201	7.05766e-07	intron_variant	AGBL1
1	rs326216314	A	G	0.65241	0.593487	0.0480404	2.79088	2.5178e-07	intron_variant	AGBL1
1	rs328975947	G	A	0.66281	0.607453	-0.0768861	2.776	1.58273e-07	intron_variant	AGBL1
1	rs323554050	A	C	0.62363	0.573434	0.817307	3.49602	1.81906e-08	intron_variant	AGBL1
1	rs341454662	T	A	0.63359	0.583373	0.817307	3.49602	1.28733e-08	intron_variant	AGBL1
1	rs326864329	G	A	0.43011	0.376305	0.135285	3.69699	2.03281e-06	intron_variant	AGBL1
1	rs343832019	A	G	0.40061	0.33443	-1.33558	3.80703	4.4357e-07	intron_variant	AGBL1
1	rs326878051	G	A	0.44654	0.38775	-1.55007	3.83357	1.36202e-07	intron_variant	AGBL1
1	rs340581884	T	C	0.39191	0.321144	-0.595504	3.80643	1.5705e-06	intron_variant	AGBL1
1	rs319311913	A	C	0.43209	0.362566	-0.779149	3.8243	6.24257e-07	intron_variant	AGBL1
1	rs340749832	C	T	0.54923	0.4923	-0.375022	3.85334	8.79681e-08	intron_variant	AGBL1
1	rs327877188	C	T	0.53891	0.474099	-0.255298	3.83898	1.514e-07	intron_variant	AGBL1
1	rs345684406	T	C	0.66418	0.61837	0.54463	3.5839	3.84006e-09	intron_variant	AGBL1
1	rs330021553	A	G	0.67353	0.626869	-0.841142	3.01031	1.44842e-08	intron_variant	AGBL1
1	rs336055981	A	G	0.57929	0.525311	-0.010093	3.03144	1.21014e-06	intron_variant	AGBL1
1	rs344296131	G	A	0.56629	0.509487	0.0510285	3.01971	1.77903e-06	intron_variant	AGBL1
1	rs322673632	A	T	0.56154	0.498194	0.111298	2.9972	2.23741e-06	intron_variant	AGBL1
1	rs697272873	A	T	0.66544	0.61707	-0.9478	2.43923	8.89901e-08	intron_variant	AGBL1
1	rs335853826	C	T	0.65919	0.613392	-0.558413	2.2629	2.86692e-07	intron_variant	AGBL1
1	1:193323955	A	C	-0.7231	0.503749	-0.571474	3.22153	4.25271e-08	intron_variant	AGBL1
1	1:193324472	A	G	-0.741	0.443806	-0.573294	3.22169	5.86746e-08	intron_variant	AGBL1
1	rs336355775	T	A	-0.7869	0.599472	-0.102684	3.2213	2.25947e-09	intron_variant	AGBL1
1	rs336081985	C	T	-0.7383	0.534726	-0.367736	3.22069	2.45183e-08	intron_variant	AGBL1
1	rs318513312	T	C	-0.7175	0.507416	-0.508903	3.21419	5.11879e-08	intron_variant	AGBL1
1	rs331420587	T	G	-0.7175	0.507416	-0.508903	3.21419	5.11808e-08	intron_variant	AGBL1
1	rs322509819	C	T	-0.7163	0.483603	-0.508903	3.21419	7.25789e-08	intron_variant	AGBL1
1	rs336194853	T	C	-0.7301	0.499913	-0.508903	3.2149	4.25738e-08	intron_variant	AGBL1
1	rs345162636	A	G	-0.7281	0.500491	-0.508903	3.2149	4.46634e-08	intron_variant	AGBL1
1	rs336407126	G	A	0.77909	0.562358	-0.141589	3.21927	6.15807e-09	intron_variant	AGBL1
1	rs337678969	G	A	0.71885	0.530896	0.101078	3.18264	6.39278e-08	intron_variant	AGBL1
1	rs329959731	A	T	0.72673	0.492011	-0.0367423	3.22235	8.91451e-08	intron_variant	AGBL1
1	rs334174290	A	G	-0.6114	0.388955	-0.717517	3.2242	8.60193e-07	intron_variant	AGBL1
1	rs324434684	G	A	-0.655	0.428286	-0.334581	3.27427	4.43267e-07	intron_variant	AGBL1
1	rs342310228	A	G	-0.6797	0.386156	-0.254047	3.28033	4.78166e-07	intron_variant	AGBL1
1	rs341091008	G	A	-0.6492	0.387688	-0.547896	3.29169	5.06411e-07	intron_variant	AGBL1
1	rs320791364	A	G	-0.5956	0.310895	-0.653018	3.34705	1.42893e-06	intron_variant	AGBL1
1	rs330290510	C	T	0.61723	0.408842	0.237521	3.30835	9.2984e-07	intron_variant	AGBL1
1	rs331148480	C	T	0.54414	0.300651	-0.677879	3.39848	2.18518e-06	intron_variant	AGBL1
1	rs342190731	T	C	-0.6003	0.327566	0.324187	3.49028	1.0224e-06	intron_variant	AGBL1
1	rs320035048	G	T	-0.4871	0.37184	0.655654	3.61942	9.22302e-07	intron_variant	AGBL1
1	rs81271779	A	G	-0.4758	0.341669	0.505587	3.6334	1.52889e-06	intron_variant	AGBL1
1	rs324003244	G	A	-0.4375	0.327488	0.888341	3.61188	1.44541e-06	intron_variant	AGBL1
1	rs338584063	G	A	-0.4453	0.329545	0.929206	3.60741	1.29185e-06	intron_variant	AGBL1
1	1:193356678	T	C	0.46491	0.401324	1.76103	3.15283	9.50567e-07	intron_variant	AGBL1
1	1:193356684	A	G	0.46491	0.401324	1.76103	3.15283	9.50495e-07	intron_variant	AGBL1
1	rs705621836	T	G	0.56901	0.508557	0.967138	3.06446	4.42368e-07	intron_variant	AGBL1
1	rs320050390	C	T	-0.6666	0.319746	0.734481	3.06308	1.16755e-06	intron_variant	AGBL1
1	rs342911523	C	T	0.47445	0.40211	1.31319	3.04194	2.54186e-06	intron_variant	AGBL1
1	rs334168996	G	A	0.4556	0.376964	2.03922	3.13759	8.74365e-07	intron_variant	AGBL1
1	rs319632264	A	G	0.57271	0.489242	0.446683	2.97928	1.56647e-06	intron_variant	AGBL1
1	rs337451180	T	C	0.4574	0.373456	1.14222	3.30316	1.97393e-06	intron_variant	AGBL1
1	rs323358493	A	G	0.4149	0.330847	1.68887	3.28911	1.77005e-06	intron_variant	AGBL1
1	rs336075350	T	C	-0.7673	0.577041	-0.694919	3.20346	3.40572e-09	intron_variant	AGBL1
1	rs338452312	A	G	-0.7727	0.559058	-0.362913	3.20247	6.4559e-09	intron_variant	AGBL1
1	rs320236110	C	T	0.4167	0.334832	1.57179	3.2618	2.23397e-06	intron_variant	AGBL1
1	rs340141881	C	T	0.4583	0.373828	1.2872	3.2969	1.60507e-06	intron_variant	AGBL1
1	rs333229080	G	A	0.4333	0.353481	1.79422	3.25255	1.24881e-06	intron_variant	AGBL1
1	rs318295446	A	G	0.4149	0.334527	1.68888	3.19922	2.35645e-06	intron_variant	AGBL1
1	rs320912499	G	A	-0.7745	0.607655	-0.568871	3.05402	2.86443e-09	intron_variant	AGBL1
1	rs337995442	A	G	-0.7696	0.574106	-0.349846	3.06433	8.95252e-09	intron_variant	AGBL1
1	rs318749986	G	A	-0.7519	0.557803	0.110715	3.05064	2.83032e-08	intron_variant	AGBL1
1	rs320493664	T	C	0.41713	0.353533	1.86925	3.11115	2.05324e-06	intron_variant	AGBL1
1	rs335261796	A	G	0.44023	0.372516	1.77712	3.08064	1.88754e-06	intron_variant	AGBL1
1	rs335335910	C	T	0.41544	0.351413	2.04868	3.12792	1.50163e-06	intron_variant	AGBL1
1	rs342510531	G	A	0.36871	0.304135	2.48034	3.10796	1.54992e-06	intron_variant	AGBL1
1	rs323274078	T	C	0.46441	0.397414	1.76011	3.06575	1.34099e-06	intron_variant	AGBL1
1	rs323704988	T	C	0.40623	0.340295	2.18726	3.11779	1.44579e-06	intron_variant	AGBL1
1	rs344481167	A	G	0.42799	0.359919	2.09936	3.108	1.25781e-06	intron_variant	AGBL1
1	rs319112497	A	G	0.41418	0.349037	2.0123	3.07032	1.99055e-06	intron_variant	AGBL1
1	rs329714928	T	G	0.61354	0.553302	-0.346274	2.53736	1.35387e-06	intron_variant	AGBL1
1	rs326079049	C	T	0.72673	0.492543	0.971108	2.18685	4.59418e-07	intron_variant	AGBL1
1	rs344371728	T	A	0.72143	0.50917	1.21714	2.43027	1.61427e-07	intron_variant	AGBL1
1	rs325967448	A	G	-0.59312	0.630706	-2.44345	0.805717	3.97715e-07	intron_variant	AGBL1
1	rs327302925	G	A	0.60683	0.557598	2.1889	0.937537	2.08967e-06	intergenic_variant
1	rs337155838	G	A	0.66619	0.611723	1.73764	0.88059	6.33985e-07	intergenic_variant
1	rs334669965	C	T	0.63791	0.583716	2.00041	0.778616	1.41048e-06	intergenic_variant
1	rs330632084	A	T	0.59211	0.531663	-1.13742	2.39871	1.16412e-06	intron_variant	SYNE2
1	rs318646921	G	A	0.59211	0.531663	-0.900826	2.45613	1.44426e-06	intron_variant	SYNE2
1	rs341443790	A	C	0.60229	0.541339	-1.02663	2.47272	8.63057e-07	intron_variant	SYNE2
1	rs320580740	C	G	0.60185	0.539758	-1.02316	2.46951	9.01757e-07	intron_variant	SYNE2
1	rs346176198	G	A	0.57185	0.508589	-1.07888	2.53868	1.64582e-06	intron_variant	SYNE2
1	rs337474742	C	T	0.59639	0.538464	-0.859734	2.55701	1.01357e-06	intron_variant	SYNE2
1	rs338297739	C	T	0.56768	0.507321	-1.03741	2.76819	1.02313e-06	intron_variant	SYNE2
1	rs329979358	C	T	0.59559	0.545092	-1.45746	2.74931	2.24203e-07	intron_variant	SYNE2
1	rs321327861	C	T	0.60138	0.538144	-1.44509	2.75334	2.36779e-07	intron_variant	SYNE2
1	rs326979588	T	C	0.56021	0.504268	-1.01453	2.7166	1.39084e-06	intron_variant	SYNE2
1	rs334093841	C	T	0.58099	0.518358	-1.20953	2.71628	6.61361e-07	splice_region_variant&intron_variant	SYNE2
1	rs342948568	A	G	0.58055	0.516751	-1.20953	2.71628	6.81068e-07	splice_region_variant&intron_variant	SYNE2
1	rs328711545	A	G	0.56995	0.50445	-1.07886	2.71958	1.11649e-06	synonymous_variant	SYNE2
1	rs335624480	C	G	0.61341	0.556847	-0.815717	2.73507	3.95571e-07	intron_variant	SYNE2
1	rs330815937	G	A	0.59211	0.531663	-0.735793	2.73318	9.06587e-07	intron_variant	SYNE2
1	rs339547793	A	G	0.57909	0.514106	-0.581161	2.72569	1.78295e-06	intron_variant	SYNE2
1	rs318853563	T	A	0.57818	0.510886	-0.581161	2.72569	1.88666e-06	intron_variant	SYNE2
1	rs319257237	G	A	0.76438	0.665426	0.315474	1.73116	2.68064e-08	intron_variant	SYNE2
1	rs337675829	T	C	0.54835	0.490282	-1.87867	2.19899	1.79749e-06	intron_variant	PPP2R5E
1	rs325474914	A	G	0.55389	0.490884	-1.76876	2.21021	1.94693e-06	intron_variant	PPP2R5E
1	rs340353371	A	T	0.54839	0.489614	-1.70624	2.19629	2.38923e-06	intron_variant	PPP2R5E
1	rs335624594	T	C	0.55094	0.490093	-1.82973	2.14113	2.14899e-06	intron_variant	PPP2R5E
1	rs336401452	T	C	0.54414	0.485158	-1.90273	2.14531	2.17024e-06	intron_variant	PPP2R5E
1	rs336164167	T	C	0.56154	0.49612	-1.89456	2.1429	1.5841e-06	intron_variant	PPP2R5E
1	rs320129977	T	C	0.53004	0.466888	-2.07742	2.33621	1.57628e-06	intron_variant	PPP2R5E
1	rs701676894	G	T	0.54288	0.483283	-2.40143	2.33578	6.56651e-07	intron_variant	PPP2R5E
1	rs319377162	T	C	0.52986	0.473546	-2.72315	2.55886	2.89146e-07	intron_variant	PPP2R5E
1	rs329029758	C	T	0.53004	0.467828	-2.41953	2.55907	5.18555e-07	intron_variant	PPP2R5E
1	rs325417044	G	C	0.52384	0.465871	-2.58186	2.57388	4.1031e-07	intron_variant	PPP2R5E
1	rs330947019	A	G	0.50956	0.452767	-2.5873	2.57555	5.46238e-07	intron_variant	PPP2R5E
1	rs318708503	G	A	0.52878	0.464437	-2.59952	2.5833	3.78532e-07	intron_variant	PPP2R5E
1	rs333790384	A	G	0.54224	0.481747	-2.59517	2.56477	2.80148e-07	intron_variant	PPP2R5E
1	rs337519676	A	G	0.55569	0.496679	-2.59364	2.48103	2.43521e-07	intron_variant	PPP2R5E
1	rs321933382	C	T	0.52234	0.462225	-2.10086	2.48307	1.20953e-06	intron_variant	PPP2R5E
1	rs334809239	T	A	0.53164	0.469908	-2.31365	2.46749	7.40669e-07	intron_variant	PPP2R5E
1	rs335543185	G	A	0.56134	0.502866	-2.61841	2.48628	2.00063e-07	intron_variant	PPP2R5E
1	rs334544087	A	G	0.53918	0.476024	-2.27535	2.41876	7.5862e-07	intron_variant	PPP2R5E
1	rs340568930	G	A	0.54968	0.487666	-2.37721	2.41693	4.97367e-07	intron_variant	PPP2R5E
1	rs318328477	G	A	0.53918	0.476024	-2.30649	2.42332	7.12736e-07	intron_variant	PPP2R5E
1	rs335134470	G	C	0.54359	0.483545	-2.55006	2.46694	3.6937e-07	intron_variant	PPP2R5E
1	rs343595099	T	G	0.56228	0.504795	-2.45895	2.46751	2.64551e-07	intron_variant	PPP2R5E
1	rs331291662	A	T	0.53164	0.470503	-2.36263	2.44926	7.08522e-07	intron_variant	PPP2R5E
1	rs333948450	T	C	0.52094	0.458726	-2.26422	2.46708	1.02358e-06	intron_variant	PPP2R5E
1	rs344512352	C	T	0.52796	0.466101	-2.47592	2.4623	6.22275e-07	intron_variant	PPP2R5E
1	rs323043579	A	T	0.56134	0.501946	-2.54969	2.48159	2.30619e-07	intron_variant	PPP2R5E
1	rs333385090	A	C	0.52094	0.460433	-2.30844	2.49496	8.69196e-07	intron_variant	PPP2R5E
1	rs338022207	G	C	0.51394	0.455792	-2.30918	2.49526	9.79518e-07	intron_variant	PPP2R5E
1	rs325699876	G	A	0.53164	0.470503	-2.40678	2.4924	5.92383e-07	intron_variant	PPP2R5E
1	rs346323991	G	A	0.48974	0.425479	-2.16418	2.52458	2.01306e-06	intron_variant	PPP2R5E
1	rs334691745	G	C	0.48974	0.426915	-2.16418	2.52458	1.9833e-06	intron_variant	PPP2R5E
1	rs339471360	G	C	0.53004	0.468567	-2.37017	2.52549	6.05425e-07	intron_variant	PPP2R5E
1	rs344668087	G	A	0.5426	0.477319	-2.36949	2.54117	4.56741e-07	intron_variant	PPP2R5E
1	rs333988332	A	G	0.55473	0.492878	-2.41666	2.51042	3.2537e-07	intron_variant	PPP2R5E
1	rs324924490	C	T	0.56713	0.508033	-2.41666	2.51042	2.28974e-07	intron_variant	PPP2R5E
1	rs323840970	A	G	0.53785	0.473496	-2.41111	2.50932	5.08945e-07	intron_variant	PPP2R5E
1	rs341222346	T	C	0.54604	0.481864	-2.3816	2.49786	4.52446e-07	intron_variant	PPP2R5E
1	rs332203059	C	T	0.56439	0.502435	-2.50086	2.5069	2.24834e-07	intron_variant	PPP2R5E
1	rs331278649	C	A	0.52616	0.467822	-2.39219	2.50873	6.37302e-07	intron_variant	PPP2R5E
1	rs336024080	T	G	0.56354	0.505013	-2.61659	2.51239	1.77365e-07	intron_variant	PPP2R5E
1	rs337578092	G	C	0.53004	0.466679	-2.32768	2.52604	6.63192e-07	intron_variant	PPP2R5E
[truncated: 30,501 more rows]

## Sheet: S.T3
Supplementary Table S3 the information of 270 Tibetan pis selected regions
CHR	SNP	P	N	POS	KB	TBPSGs	RANGES
7	7:9366281	7.25e-12	13	chr7:9068666..9386754	318.089	PHACTR1	[PHACTR1]
14	14:48268185	3.53e-11	111	chr14:47840167..48637814	797.648	SFI1	[SFI1,DRG1,EIF4ENIF1,INPP5J,LIMK2,PATZ1,PIK3IP1,PISD,PLA2G3,PRR14L,SELENOM,SLC5A1,SMTN,YWHAH]
14	14:49294816	1.87e-10	112	chr14:48843711..49304860	461.15	BCR	[BCR,GNAZ,RAB36,RSPH14,ZNF280B]
15	15:37947166	3.12e-10	8	chr15:37941908..38408088	466.181	EPM2A	[EPM2A,DEFB1,DEFB108B,GPM6A,SPAG11]
4	4:117365692	4.02e-10	14	chr4:117364199..117495782	131.584	SLC30A7	[EXTL2,SLC30A7]
1	1:38655025	6.16e-10	48	chr1:38550070..38680944	130.875	NKAIN2	[NKAIN2]
6	6:138801329	6.71e-10	76	chr6:138791976..139274646	482.671	TNNI3K	TNNI3K,[FPGT,LRRIQ3]
1	1:203690850	7.84e-10	9	chr1:203690850..203895341	204.492	PLIN2	[HAUS6,PLIN2,RRAGA,SAXO1]
18	18:40016420	8.08e-10	5	chr18:39917868..40016420	98.553	BBS9	[BBS9,BMPER]
4	4:74253328	9.07e-10	9	chr4:74247056..74253419	6.364	NSMAF	[NSMAF]
7	7:39317569	1.11e-09	43	chr7:38937921..39679703	741.783	AARS2	[AARS2,CAPN11,CDC5L,HSP90AB1,NFKBIE,SLC29A1,SLC35B2,SPATS1,TCTE1,TMEM63B,TMEM151B]
10	10:2003958	1.3e-09	6	chr10:1536486..2079531	543.046	RGS18	[RGS18]
18	18:33798971	1.36e-09	10	chr18:33791620..33842951	51.332	DOCK4	[DOCK4]
18	18:24605236	1.42e-09	8	chr18:24505369..24620592	115.224	CADPS2	[CADPS2]
14	14:49539263	1.45e-09	107	chr14:49067071..49603777	536.707	UPB1	[ADORA2A,BCR,GNAZ,GUCD1,RAB36,RSPH14,UPB1]
10	10:53903771	1.49e-09	8	chr10:53901535..53946671	45.137	NEBL	[NEBL]
7	7:104286048	1.73e-09	13	chr7:104183162..104616975	433.814	SEL1L	[SEL1L,STON2]
7	7:36472032	1.91e-09	19	chr7:36468123..36669979	201.857	TREM2	[TREM1,TREM2,TREML2]
14	14:115953673	1.93e-09	30	chr14:115953673..116121899	168.227	SORCS3	[SORCS3]
13	13:2153902	2.13e-09	8	chr13:1865138..2260548	395.411	COL6A5	[COL6A5,COL6A6]
7	7:34414136	2.13e-09	15	chr7:34287256..34652484	365.229	DNAH8	[GLP1R,KCNK5,SAYSD1]
5	5:84030099	2.22e-09	17	chr5:83908845..84040762	131.918	UHRF1BP1L	[ACTR6,UHRF1BP1L]
4	4:69929305	2.255e-09	25	chr4:69883979..69949196	65.218	-	[]
13	13:76128513	2.43e-09	11	chr13:75812770..76142152	329.383	EPHB1	[EPHB1]
18	18:31441748	2.53e-09	13	chr18:31247702..31447018	199.317	FOXP2	[FOXP2]
7	7:33824218	2.54e-09	16	chr7:33390199..33836285	446.087	BTBD9	[BTBD9,ZFAND3]
18	18:48100018	3.363e-09	34	chr18:48046028..48116355	70.328	-	[]
1	1:107765746	3.49e-09	24	chr1:107386447..108074231	687.785	CSNK1G1	[CIAO2A,CSNK1G1,DAPK2,PCLAF,PPIB,SNX22,TRIP4,ZNF609]
13	13:113182506	4.1e-09	152	chr13:112994453..113506908	512.456	NAALADL2	[NAALADL2]
8	8:100471660	4.28e-09	54	chr8:100158999..100698278	539.28	SPRY1	[SPRY1]
14	14:48830515	4.328e-09	45	chr14:48801604..48831472	29.869	-	[]
1	1:21549004	4.52e-09	23	chr1:21470063..21554072	84.01	PHACTR2	[PHACTR2]
13	13:77549825	4.78e-09	7	chr13:77321682..77674260	352.579	STAG1	[STAG1]
10	10:3531405	5.003e-09	23	chr10:3500815..3534743	33.929	-	[]
9	9:131024828	5.22e-09	16	chr9:130590016..131065112	475.097	PPP2R5A	[ATF3,BATF3,FAM71A,NENF,NSL1,PACC1,PPP2R5A,SPATA45,TATDN3]
7	7:80593275	5.42e-09	66	chr7:80566394..81059444	493.051	AVEN	[AVEN,RYR3]
12	12:11866688	6.32e-09	9	chr12:11865472..11868240	2.769	SLC16A6	[SLC16A6]
6	6:48250864	6.77e-09	77	chr6:47963775..48266412	302.638	EID2	[DLL3,EID2,GMFG,LGALS13,LRFN1,PAF1,PLEKHG2,RPS16,SAMD4B,SELENOV,SUPT5H,TIMM50,ZFP36]
8	8:86429819	7.44e-09	15	chr8:86424714..86462174	37.461	TBC1D9	[TBC1D9]
12	12:14148975	7.7e-09	29	chr12:14068528..14185996	117.469	BPTF	[BPTF,NOL11]
9	9:27079936	7.77e-09	26	chr9:26917437..27429450	512.014	CWC15	[AMOTL1,CWC15,ENDOD1,SESN3]
14	14:136500960	8.19e-09	11	chr14:136133176..136704540	571.365	DOCK1	[DOCK1,INSYN2A]
7	7:9988644	8.79e-09	8	chr7:9921456..10247386	325.931	RANBP9	[MCUR1,NOL7,RANBP9,RNF182,SIRT5]
5	5:6509815	9.42e-09	5	chr5:6506578..6529198	22.621	TCF20	[TCF20]
14	14:47579880	9.66e-09	27	chr14:47547237..48070570	523.334	OSBP2	[C5orf52,DUSP18,INPP5J,LIMK2,MORC2,OSBP2,PIK3IP1,PLA2G3,SELENOM,SMTN]
9	9:47887923	1.05e-08	12	chr9:47886176..47888004	1.829	GRIK4	[GRIK4]
13	13:9888644	1.08e-08	6	chr13:9766132..10228140	462.009	UBE2E2	[UBE2E2]
3	3:21346819	1.137e-08	33	chr3:21082590..21403985	321.396	-	[]
1	1:268888558	1.2e-08	5	chr1:268888558..268891942	3.385	ODF2	[ODF2]
15	15:44153965	1.2e-08	11	chr15:44146319..44497117	350.799	TENM3	[DCTD,TENM3]
5	5:27040093	1.22e-08	22	chr5:27032344..27110691	78.348	USP15	[USP15]
10	10:20975330	1.3e-08	7	chr10:20936009..21009137	73.129	NEK7	[NEK7]
18	18:28460178	1.33e-08	7	chr18:28459955..28460342	0.388	CTTNBP2	[CTTNBP2]
13	13:9595888	1.341e-08	53	chr13:9111636..9667595	555.96	-	[]
9	9:111528219	1.366e-08	32	chr9:111203785..112011752	807.968	-	[]
4	4:73241056	1.38e-08	12	chr4:73015473..73599762	584.29	CA8	[CA8]
5	5:101559307	1.44e-08	29	chr5:101517154..101565624	48.471	PPP1R12A	[PPP1R12A]
7	7:37502066	1.47e-08	16	chr7:37026970..37588192	561.223	TRERF1	[BYSL,C6orf132,CCND3,GUCA1A,GUCA1B,MED20,MRPS10,TAF8,TRERF1,USP49]
4	4:103628763	1.5e-08	12	chr4:103539233..103628807	89.575	TTF2	[TRIM45,TTF2,VTCN1]
14	14:79622658	1.55e-08	9	chr14:79619433..79644743	25.311	KCNMA1	[KCNMA1]
1	1:223373066	1.57e-08	7	chr1:223356220..223413727	57.508	MAMDC2	[MAMDC2]
8	8:30230652	1.59e-08	19	chr8:30143869..30288791	144.923	FAM114A1	[FAM114A1,TLR1,TLR6]
14	14:17793771	1.63e-08	6	chr14:17791450..17801311	9.862	GALNTL6	[GALNTL6]
10	10:7918134	1.67e-08	80	chr10:7538378..8417593	879.216	SPATA17	[GPATCH2,RRP15,SPATA17,TGFB2]
3	3:4644888	1.67e-08	5	chr3:4633089..4645568	12.48	ZDHHC4	[ZDHHC4]
5	5:71894516	1.7e-08	17	chr5:71756613..72209824	453.212	LRRK2	[CNTN1,LRRK2]
16	16:14002030	1.8e-08	50	chr16:13915269..14463641	548.373	CDH9	[CDH9]
7	7:27517340	1.8e-08	5	chr7:27515658..27635542	119.885	KHDRBS2	[KHDRBS2]
1	1:144709345	1.83e-08	15	chr1:144688449..144713899	25.451	FAM189A1	[FAM189A1]
12	12:28789458	1.909e-08	32	chr12:28701250..28905635	204.386	-	[]
13	13:146331414	1.91e-08	5	chr13:146329720..146332951	3.232	SIDT1	[SIDT1]
8	8:86177178	1.91e-08	23	chr8:86175510..86211318	35.809	RNF150	[RNF150]
7	7:86545103	1.93e-08	51	chr7:86232820..86941743	708.924	FAM174B	[FAM174B,SLCO3A1,ST8SIA2]
1	1:159386593	1.95e-08	6	chr1:159386162..159414399	28.238	PIGN	[PIGN]
2	2:144464130	2.01e-08	11	chr2:144089532..144587162	497.631	ARHGAP26	[ARHGAP26,FGF1]
11	11:68802121	2.09e-08	14	chr11:68726188..69256599	530.412	CLYBL	[CLYBL,PCCA,ZIC2,ZIC5]
13	13:150163264	2.1e-08	6	chr13:150145171..150293259	148.089	DPPA4	[DPPA2]
13	13:150859331	2.17e-08	30	chr13:150693784..150926648	232.865	DZIP3	[DZIP3,RETNLB]
1	1:97745904	2.19e-08	5	chr1:97745904..97747484	1.581	ZBTB7C	[ZBTB7C]
7	7:80971445	2.28e-08	21	chr7:80718875..81361457	642.583	RYR3	[RYR3]
9	9:19654563	2.31e-08	6	chr9:19514984..19654563	139.58	SYTL2	[CCDC89,CREBZF,DLG2,SYTL2,TMEM126A,TMEM126B]
5	5:77276579	2.405e-08	24	chr5:77256271..77345057	88.787	-	[]
6	6:148004247	2.44e-08	8	chr6:148003962..148165840	161.879	CACHD1	[CACHD1]
11	11:65536459	2.59e-08	10	chr11:65479358..65975875	496.518	HS6ST3	[HS6ST3]
2	2:18560442	2.59e-08	5	chr2:18283661..18560636	276.976	HSD17B12	[ACCSL,HSD17B12]
4	4:51864073	2.61e-08	63	chr4:51844768..51898599	53.832	RALYL	[RALYL]
3	3:114588038	2.62e-08	18	chr3:114521295..114782529	261.235	PFN4	[ATAD2B,FKBP1B,MFSD2B,PFN4,SF3B6,TP53I3,UBXN2A,WDCP]
1	1:56315183	2.654e-08	26	chr1:56312423..56317796	5.374	-	[]
4	4:88252788	2.7e-08	23	chr4:88201380..88397257	195.878	NOS1AP	[NOS1AP]
7	7:107897929	2.88e-08	6	chr7:107712016..107904990	192.975	FLRT2	[FLRT2]
6	6:108587653	2.99e-08	6	chr6:108584786..108587653	2.868	LAMA3	[LAMA3]
16	16:73107188	3.03e-08	13	chr16:72944582..73187226	242.645	SEMA5A	[SEMA5A]
8	8:112550147	3.03e-08	7	chr8:112500754..112550147	49.394	MCUB	[CASP6,MCUB]
4	4:60178843	3.058e-08	28	chr4:60136084..60231846	95.763	-	[]
8	8:68710879	3.27e-08	7	chr8:68587749..68711744	123.996	ADAMTS3	[ADAMTS3,NPFFR2]
17	17:12480357	3.32e-08	8	chr17:12480357..12731514	251.158	CSGALNACT1	[PSD3]
8	8:78599698	3.36e-08	6	chr8:78579907..78603134	23.228	LRBA	[LRBA]
6	6:31268422	3.38e-08	14	chr6:31085686..31326915	241.23	FTO	[FTO]
5	5:79791195	3.49e-08	5	chr5:79716134..79792233	76.1	CHST11	[CHST11,SLC41A2]
13	13:23654920	3.55e-08	24	chr13:23649043..23668393	19.351	SCN11A	[SCN11A]
7	7:57436558	3.66e-08	26	chr7:57249579..57593919	344.341	PEAK1	[HMG20A,PEAK1]
15	15:62516453	3.785e-08	47	chr15:62510710..62630414	119.705	-	[]
15	15:106382779	4.13e-08	7	chr15:106382779..106406875	24.097	WDR12	[WDR12]
14	14:125687138	4.21e-08	6	chr14:125686940..125805829	118.89	ATRNL1	[ATRNL1]
1	1:253182417	4.23e-08	7	chr1:253181033..253189226	8.194	HSDL2	[HSDL2]
15	15:108171479	4.23e-08	6	chr15:107973451..108172351	198.901	PARD3B	[PARD3B]
10	10:34145603	4.566e-08	56	chr10:34127762..34246663	118.902	-	[]
1	1:262197052	4.62e-08	10	chr1:262185978..262197052	11.075	TTLL11	[TTLL11]
1	1:209317068	4.7e-08	10	chr1:209315676..209320801	5.126	MPDZ	[MPDZ]
1	1:20933269	4.72e-08	43	chr1:20515178..20933302	418.125	UTRN	[UTRN]
15	15:89845194	4.77e-08	12	chr15:89845194..89882405	37.212	ZNF804A	[ZNF804A]
2	2:64688831	4.85e-08	48	chr2:64626028..64697841	71.814	CLEC17A	[ADGRE3,CLEC17A]
13	13:127872268	4.87e-08	5	chr13:127872268..127934446	62.179	TMEM207	[IL1RAP]
8	8:59793021	4.888e-08	25	chr8:59622533..59826867	204.335	-	[]
8	8:132481673	5.04e-08	12	chr8:132085365..132484914	399.55	MAPK10	[MAPK10,PTPN13]
13	13:75596158	5.17e-08	9	chr13:75592516..75808487	215.972	ANAPC13	[ANAPC13,CEP63,KY]
4	4:30227538	5.22e-08	14	chr4:30221350..30267923	46.574	ANGPT1	[ANGPT1]
1	1:65426080	5.341e-08	29	chr1:65368860..65548445	179.586	-	[]
11	11:69965512	5.42e-08	11	chr11:69466640..70148093	681.454	NALCN	[ITGBL1,NALCN]
11	11:69371958	5.62e-08	7	chr11:69259507..69402230	142.724	TMTC4	[PCCA,TMTC4]
13	13:30232616	5.78e-08	65	chr13:30116285..30383394	267.11	PTPN23	[ELP6,KLHL18,PTPN23,SCAP]
14	14:56897405	5.85e-08	9	chr14:56897405..56949928	52.524	SLC35F3	[SLC35F3]
14	14:38909547	6e-08	22	chr14:38904391..38913850	9.46	RPH3A	[RPH3A]
3	3:115860514	6.133e-08	26	chr3:115843941..115861416	17.476	-	[]
9	9:8747500	6.26e-08	8	chr9:8376338..8749118	372.781	PGM2L1	[C2CD3,P4HA3,PGM2L1,PPME1,UCP3]
1	1:203193153	6.62e-08	8	chr1:203182793..203205050	22.258	SLC24A2	[SLC24A2]
6	6:81043919	6.83e-08	5	chr6:80999175..81046111	46.937	LUZP1	[LUZP1]
3	3:75938334	6.948e-08	24	chr3:75922040..75940398	18.359	-	[]
1	1:114457956	7.02e-08	6	chr1:114039538..114479921	440.384	CGNL1	[CGNL1,POLR2M]
14	14:54178472	7.03e-08	9	chr14:53695149..54180198	485.05	RYR2	[RYR2]
11	11:14187685	7.15e-08	5	chr11:14186824..14187846	1.023	NHLRC3	[NHLRC3]
10	10:18731391	7.48e-08	6	chr10:18467959..18731457	263.499	SMYD3	[SMYD3]
1	1:55939973	7.63e-08	17	chr1:55896275..55958680	62.406	RARS2	[ORC3,RARS2]
5	5:100369227	7.66e-08	7	chr5:100368783..100438890	70.108	ACSS3	[ACSS3]
17	17:23624258	7.7e-08	6	chr17:23621055..23624258	3.204	MACROD2	[MACROD2]
15	15:46466016	8.27e-08	15	chr15:46026018..46581905	555.888	UFSP2	[ACSL1,ANKRD37,C4orf47,CFAP97,HELT,LRP2BP,PDLIM3,SLC25A4,SNX25,UFSP2]
1	1:112690228	8.46e-08	5	chr1:112663669..112690228	26.56	MYO1E	[MYO1E]
15	15:92569405	8.519e-08	59	chr15:92565078..92575336	10.259	-	[]
4	4:38682301	8.6e-08	11	chr4:38636505..38682513	46.009	NAAAAA	[POP1,RIDA]
8	8:69596076	8.7e-08	18	chr8:69128038..69653391	525.354	ALB	[ALB,ANKRD17,COX18]
5	5:82431735	8.83e-08	5	chr5:82426031..82704389	278.359	GNPTAB	[CHPT1,GNPTAB,MYBPC1,SYCP3]
2	2:48733092	8.93e-08	18	chr2:48370433..48746205	375.773	CTR9	[CTR9,EIF4G2,IRAG1,ZBED5]
4	4:123798255	8.97e-08	15	chr4:123671086..123799118	128.033	FNBP1L	[FNBP1L]
8	8:1123752	9.3e-08	12	chr8:1110321..1326364	216.044	POLN	[CFAP99,HAUS3,MXD4,POLN,ZFYVE28]
13	13:141104855	9.67e-08	10	chr13:141101988..141342443	240.456	IGSF11	[IGSF11]
9	9:6548633	9.68e-08	5	chr9:6506429..6548633	42.205	RNF121	[IL18BP,RNF121]
8	8:85011237	9.86e-08	7	chr8:84981351..85011237	29.887	INPP4B	[INPP4B]
6	6:122956775	1.008e-07	56	chr6:122926982..123212102	285.121	-	[]
1	1:158383153	1.01e-07	6	chr1:157942209..158404256	462.048	BCL2	[KDSR,SERPINB5,SERPINB7,SERPINB11,SERPINB12,SERPINB13,VPS4B]
8	8:79381348	1.02e-07	9	chr8:79379039..79485961	106.923	IQCM	[IQCM]
14	14:138524313	1.03e-07	5	chr14:138523058..138524386	1.329	MGMT	[MGMT]
9	9:103753134	1.05e-07	10	chr9:103298801..103753163	454.363	RELN	[DNAJC2,ORC5,PMPCB,PSMC2,RELN,SLC26A5]
1	1:56404555	1.06e-07	8	chr1:56306834..56420977	114.144	SPACA1	[SPACA1]
6	6:108932407	1.1e-07	7	chr6:108918192..109404769	486.578	TTC39C	[CABYR,HRH4,OSBPL1A,TTC39C]
9	9:112951240	1.1e-07	9	chr9:112577078..113259377	682.3	TPK1	[TPK1]
7	7:40400607	1.11e-07	8	chr7:40176717..40657324	480.608	RUNX2	[RUNX2]
12	12:11880650	1.13e-07	9	chr12:11880160..11939717	59.558	AMZ2	[AMZ2,GNA13]
5	5:57154168	1.16e-07	21	chr5:56789329..57346328	557	PTPRO	[EPS8,PTPRO]
9	9:110746659	1.176e-07	31	chr9:110643536..110749437	105.902	-	[]
9	9:132565082	1.19e-07	14	chr9:132560007..132571453	11.447	HHAT	[HHAT]
13	13:151281673	1.22e-07	5	chr13:151281558..151282219	0.662	HHLA2	[HHLA2]
9	9:5343357	1.34e-07	5	chr9:5249576..5361440	111.865	OR51F2	[OR51F2,OR51S1,OR52R1]
11	11:18490709	1.35e-07	6	chr11:18456441..18796535	340.095	CDADC1	[CDADC1,FNDC3A,MLNR]
5	5:19991281	1.35e-07	15	chr5:19948112..19992323	44.212	TESPA1	[TESPA1]
2	2:26387614	1.41e-07	18	chr2:26291987..26707023	415.037	ABTB2	[ABTB2,CAT,EHF,ELF5]
5	5:95791157	1.41e-07	16	chr5:95789621..96257783	468.163	MGAT4C	[MGAT4C]
1	1:122301176	1.46e-07	18	chr1:122297335..122372743	75.409	FAM227B	[FAM227B,GALK2]
8	8:129119886	1.46e-07	10	chr8:128706815..129547460	840.646	MMRN1	[CCSER1,MMRN1,SNCA]
5	5:37063283	1.489e-07	34	chr5:37043870..37076178	32.309	-	[]
1	1:82971461	1.55e-07	5	chr1:82583942..82974120	390.179	ME1	[ME1,PRSS35,SNAP91]
16	16:30365532	1.64e-07	8	chr16:30364967..30366371	1.405	PARP8	[PARP8]
1	1:108015806	1.66e-07	10	chr1:108015368..108043326	27.959	DAPK2	[DAPK2]
7	7:32928541	1.66e-07	8	chr7:32928541..33360177	431.637	RNF8	[CCDC167,CMTR1,MDGA1]
17	17:22049981	1.72e-07	14	chr17:22027927..22184894	156.968	NAAAAA	[ISM1,TASP1]
13	13:37660064	1.73e-07	11	chr13:37637085..38123526	486.442	ERC2	[ERC2]
1	1:72570236	1.75e-07	8	chr1:72570236..72630097	59.862	CRYBG1	[CRYBG1]
3	3:86513063	1.91e-07	9	chr3:86480463..86524891	44.429	EML6	[EML6]
4	4:53726738	1.919e-07	44	chr4:53716402..53736886	20.485	-	[]
14	14:35186054	1.93e-07	8	chr14:35181782..35235319	53.538	NOS1	[NOS1]
6	6:123051207	1.946e-07	34	chr6:122789616..123213191	423.576	-	[]
8	8:94160732	1.947e-07	26	chr8:94079288..94161011	81.724	-	[]
15	15:87049814	1.96e-07	5	chr15:87049814..87484194	434.381	CERKL	[CERKL,ITPRID2,NEUROD1,PDE1A,PPP1R1C]
9	9:87751143	2.03e-07	5	chr9:87751143..87798431	47.289	HDAC9	[HDAC9]
15	15:89223663	2.067e-07	28	chr15:89219495..89250324	30.83	-	[]
13	13:83221499	2.07e-07	10	chr13:83176588..83311467	134.88	ATR	[ATR,PLS1]
1	1:196013685	2.2e-07	5	chr1:195555335..196013685	458.351	TEK	[TEK]
1	1:259494996	2.23e-07	6	chr1:259264980..259590617	325.638	BRINP1	[BRINP1]
1	1:194142181	2.24e-07	17	chr1:194140275..194144322	4.048	SYNE2	[SYNE2]
1	1:220877773	2.28e-07	8	chr1:220876615..220917576	40.962	DMRT1	[DMRT1]
17	17:13825755	2.32e-07	7	chr17:13420279..14068694	648.416	RASSF2	[PRND,PRNP,RASSF2,SLC23A2]
7	7:87593983	2.33e-07	5	chr7:87593946..87594322	0.377	SV2B	[SV2B]
1	1:8079078	2.34e-07	5	chr1:8027014..8079849	52.836	FNDC1	[FNDC1]
3	3:3173165	2.38e-07	6	chr3:3172821..3174333	1.513	SDK1	[SDK1]
8	8:76200848	2.43e-07	5	chr8:75723893..76200848	476.956	ARFIP1	[ARFIP1,FHDC1,MND1]
5	5:65932259	2.44e-07	6	chr5:65884415..66166907	282.493	C12orf4	[C12orf4,CCND2,DYRK4,FGF6,FGF23,RAD51AP1,TIGAR]
6	6:155721653	2.44e-07	17	chr6:155721653..155790323	68.671	PRKAA2	[PRKAA2]
2	2:85518937	2.48e-07	6	chr2:85510262..85518937	8.676	IQGAP2	[IQGAP2]
1	1:167196767	2.62e-07	5	chr1:167194523..167196941	2.419	PAQR5	[PAQR5]
10	10:11157608	2.76e-07	7	chr10:11085733..11652360	566.628	NAAAAA	[AIDA,BROX,DISP1,FAM177B,HHIPL2,MIA3,TAF1A]
3	3:19426227	2.8e-07	6	chr3:19230142..19446124	215.983	GTF3C1	[GTF3C1,IL21R,KIAA0556]
1	1:195098865	2.84e-07	21	chr1:194884919..195119266	234.348	KCNH5	[KCNH5]
1	1:66275742	2.84e-07	8	chr1:66241433..66368968	127.536	COQ3	[FAXC,PNISR]
13	13:198504809	2.93e-07	7	chr13:198503871..198506701	2.831	RUNX1	[RUNX1]
9	9:110778722	3.008e-07	24	chr9:110458180..110779356	321.177	-	[]
8	8:23132281	3.168e-07	49	chr8:23118314..23138692	20.379	-	[]
3	3:16356256	3.17e-07	5	chr3:16356256..16362506	6.251	RABGEF1	[RABGEF1]
10	10:16664896	3.34e-07	11	chr10:16664896..16666279	1.384	AKT3	[AKT3]
14	14:46394918	3.37e-07	7	chr14:45939530..46426657	487.128	EMID1	[C22orf31,CCDC117,CHEK2,EMID1,EWSR1,HSCB,KREMEN1,RHBDD3,XBP1,ZNRF3]
1	1:100259904	3.38e-07	6	chr1:100254997..100262682	7.686	MAPK4	[MAPK4]
11	11:67007695	3.42e-07	11	chr11:66994093..67057690	63.598	IPO5	[IPO5]
3	3:128917505	3.55e-07	5	chr3:128901831..128923132	21.302	CMPK2	[CMPK2]
1	1:157874520	3.56e-07	7	chr1:157762360..157874520	112.161	SERPINB2	[SERPINB2,SERPINB8,SERPINB10]
3	3:26092291	3.57e-07	5	chr3:25998721..26092291	93.571	VPS35L	[IQCK,KNOP1,VPS35L]
8	8:46731667	3.65e-07	18	chr8:46342694..47217012	874.319	TMEM144	[GASK1B,TMEM144]
7	7:56115470	3.68e-07	14	chr7:56115468..56137901	22.434	UBE2Q2	[FBXO22]
5	5:96273836	3.72e-07	8	chr5:96268982..96275335	6.354	NTS	[NTS]
13	13:488220	3.8e-07	8	chr13:488186..489338	1.153	CPNE4	[CPNE4]
13	13:78003412	3.82e-07	8	chr13:77540533..78003435	462.903	SLC35G2	[NCK1,SLC35G2,STAG1]
5	5:84664660	3.82e-07	11	chr5:84662400..84664660	2.261	ANKS1B	[ANKS1B]
7	7:28378710	3.95e-07	8	chr7:27933464..28530329	596.866	PRIM2	[PRIM2]
2	2:130515519	3.954e-07	29	chr2:130512252..130515695	3.444	-	[]
5	5:45380844	4.2e-07	8	chr5:45303835..45385450	81.616	CCDC91	[CCDC91]
1	1:193357373	4.424e-07	24	chr1:193342267..193416443	74.177	-	[]
5	5:72486360	4.56e-07	7	chr5:72486197..72486772	0.576	CNTN1	[CNTN1]
4	4:124506631	4.58e-07	7	chr4:124340768..124538113	197.346	EVI5	[DIPK1A,EVI5,RPL5]
3	3:14213389	4.71e-07	6	chr3:14213075..14214390	1.316	AUTS2	[AUTS2]
3	3:94503002	4.74e-07	5	chr3:94474738..94505273	30.536	PRKCE	[PRKCE]
3	3:95801626	4.77e-07	24	chr3:95795620..95827103	31.484	CAMKMT	[CAMKMT]
6	6:79101327	4.79e-07	22	chr6:79101327..79318993	217.667	EIF4G3	[EIF4G3]
4	4:55869329	4.8e-07	6	chr4:55868146..55869349	1.204	ZNF704	[ZNF704]
18	18:51546075	4.85e-07	5	chr18:51546075..51547034	0.96	HECW1	[HECW1]
13	13:150644798	4.93e-07	11	chr13:150644798..150694347	49.55	TRAT1	[TRAT1]
2	2:116866044	4.94e-07	6	chr2:116853223..116930517	77.295	REEP5	[APC,REEP5,SRP19]
11	11:11125267	5.03e-07	6	chr11:11125267..11185406	60.14	NBEA	[NBEA]
8	8:43974303	5.05e-07	5	chr8:43971925..43974303	2.379	TMEM192	[TMEM192]
15	15:14755957	5.29e-07	5	chr15:14755623..14756211	0.589	THSD7B	[THSD7B]
2	2:72904181	5.41e-07	8	chr2:72899237..72907782	8.546	ACSBG2	[ACSBG2]
1	1:270105656	5.44e-07	8	chr1:270105656..270106960	1.305	FNBP1	[FNBP1]
9	9:130250460	5.53e-07	10	chr9:130250406..130421672	171.267	RPS6KC1	[RPS6KC1]
8	8:96764730	5.67e-07	13	chr8:96756270..96872049	115.78	LARP1B	[LARP1B]
13	13:82999021	5.7e-07	6	chr13:82854607..83240638	386.032	GK5	[ATR,GK5,TFDP2,XRN1]
10	10:19941361	5.79e-07	6	chr10:19941361..19944388	3.028	FBXO28	[FBXO28]
15	15:47056188	5.87e-07	5	chr15:47032213..47056544	24.332	CYP4V2	[CYP4V2,FAM149A,TLR3]
13	13:1779999	6.02e-07	6	chr13:1779999..1791573	11.575	PIK3R4	[PIK3R4]
8	8:80732498	6.04e-07	16	chr8:80727889..80767694	39.806	ARHGAP10	[ARHGAP10]
7	7:41016022	6.74e-07	5	chr7:41014858..41016095	1.238	RCAN2	[RCAN2]
16	16:22429469	7.18e-07	5	chr16:22429206..22438807	9.602	CPLANE1	[CPLANE1]
17	17:14845373	7.21e-07	8	chr17:14597837..15098227	500.391	TRMT6	[CHGB,CRLS1,FERMT1,SHLD1,TRMT6]
5	5:75363262	7.27e-07	6	chr5:75362536..75363857	1.322	TMEM117	[TMEM117]
1	1:112500739	7.31e-07	17	chr1:112423601..112501149	77.549	GCNT3	[GCNT3]
3	3:73221009	7.44e-07	5	chr3:73219326..73221016	1.691	ANTXR1	[ANTXR1]
14	14:141263441	7.69e-07	8	chr14:141255647..141263441	7.795	ZNF511	[ZNF511]
5	5:82184475	8.02e-07	12	chr5:82172356..82184581	12.226	WASHC3	[WASHC3]
1	1:206838653	8.15e-07	6	chr1:206834478..206839175	4.698	CCDC171	[CCDC171]
14	14:110556341	8.25e-07	10	chr14:110551696..110556567	4.872	CNNM1	[CNNM1]
6	6:37389862	8.48e-07	5	chr6:37389213..37390781	1.569	ITFG1	[ITFG1]
2	2:39297158	8.51e-07	10	chr2:39283880..39297973	14.094	NAV2	[NAV2]
1	1:108306437	8.72e-07	19	chr1:108303361..108377608	74.248	HERC1	[HERC1]
14	14:31373316	8.85e-07	7	chr14:31372497..31449793	77.297	P2RX4	[IFT81,P2RX4,P2RX7]
13	13:94173415	9.01e-07	5	chr13:94173266..94175143	1.878	ARHGEF26	[ARHGEF26]
8	8:137196008	9.61e-07	5	chr8:137195001..137196425	1.425	CFAP299	[CFAP299]
14	14:62591077	9.98e-07	9	chr14:62536038..62591387	55.35	PHYHIPL	[FAM13C,PHYHIPL]
3	3:110361881	1.06e-06	7	chr3:110357022..110363894	6.873	WDR43	[WDR43]
4	4:104214579	1.07e-06	6	chr4:104207555..104214579	7.025	CD58	[CD58]
4	4:67782641	1.08e-06	7	chr4:67770932..67790240	19.309	PPP1R42	[CSPP1,PPP1R42]
14	14:124554458	1.19e-06	5	chr14:124554073..124554647	0.575	TDRD1	[TDRD1]
14	14:104864812	1.36e-06	9	chr14:104864418..104876845	12.428	MYOF	[MYOF]
13	13:132965473	1.45e-06	5	chr13:132949940..132965473	15.534	DLG1	[DLG1]
6	6:129732973	1.78e-06	5	chr6:129695504..129732973	37.47	TTLL7	[TTLL7]
1	1:119860293	2.16e-06	6	chr1:119858977..119860293	1.317	TMOD3	[LEO1]

## Sheet: S.T4
Supplementary Table S4 31 Tibetan pigs enriched missense
CHR	POS	RSID	CMS	REF	ALF	TBP	DU	YKS	DAF	PBS	iHS_socre	XPEHH
1	19764850	rs321821024	7.52715e-07	A	G	0.8438	0.2292	0.1571	0.6867	0.595686	-2.22706	0.073424
10	9674464	rs81217606	3.59592e-07	C	T	0.8438	0.4348	0.1571	0.6867	0.396546	-3.13321	1.52418
1	20899846	rs326953933	2.44843e-06	C	T	0.8913	0.5417	0.2206	0.6707	0.361617	-2.78689	1.12753
13	38169540	rs694610219	1.38141e-06	T	C	0.8667	0.3958	0.2	0.6667	0.470895	2.98674	0.573083
18	7026409	rs345669343	1.18234e-06	C	A	0.8936	0.6875	0.2286	0.665	0.19961	-3.15272	1.82591
5	82907889	rs333278925	1.53358e-06	C	T	0.75	0.1458	0.08571	0.66429	0.560358	-0.554242	2.09659
9	131063420	rs339070276	9.64275e-07	G	A	0.6979	0.24	0.04286	0.65504	0.392347	-0.513943	3.08633
9	134924319	rs55618357	3.48673e-07	C	T	0.75	0.1458	0.1029	0.6471	0.550286	-0.741271	2.68703
2	82711746	rs319066473	7.77746e-08	T	C	0.9457	0.1875	0.3088	0.6369	0.685114	-2.40426	0.189702
11	2772710	rs330860076	4.1961e-07	T	A	0.6778	0	0.04286	0.63494	0.587927	2.29649	1.2045
5	82918281	rs340158267	1.87758e-06	T	C	0.6771	0.1042	0.04412	0.63298	0.516504	-0.464338	2.48007
11	65318837	rs337717828	1.60744e-06	A	G	0.8125	0.1875	0.197	0.6155	0.559935	-0.613777	2.25029
4	127393401	rs339453047	2.2776e-06	G	T	0.6	0.25	0	0.6	0.245128	0.306064	3.44258
9	19654563	rs324415347	2.30785e-08	T	A	0.9239	0.5	0.3286	0.5953	0.455077	-4.84823	1.52304
15	137455185	rs333009736	2.12982e-06	G	A	0.6771	0	0.09091	0.58619	0.522982	0.596441	2.56455
6	152445912	rs339267054	1.19387e-06	G	A	0.9362	0.5	0.3571	0.5791	0.478393	-3.6859	0.562651
9	19648689	rs327509290	1.68592e-07	T	C	0.9255	0.5435	0.3571	0.5684	0.417102	-4.53974	1.22971
9	19654295	rs323904842	5.34097e-08	C	T	0.9239	0.5417	0.3571	0.5668	0.412323	-4.8515	1.50072
13	76994684	13:76994684	2.53055e-06	A	C	0.617	0	0.07143	0.54557	0.483321	-1.81213	2.14462
9	130287013	rs342505813	1.66464e-06	C	T	0.5745	0	0.03125	0.54325	0.480569	1.25165	2.70362
11	14187524	rs343278357	9.66709e-07	A	T	0.5729	0	0.05882	0.51408	0.450889	-0.662632	3.34374
6	152448939	rs81210565	2.61535e-06	C	G	0.8913	0.4167	0.3824	0.5089	0.44334	-4.02353	0.30593
14	48383208	rs343993998	1.28755e-07	C	T	0.7872	0.2083	0.2941	0.4931	0.441279	2.4653	3.20888
8	30201765	rs81287107	8.2082e-07	A	T	0.9022	0.2391	0.4286	0.4736	0.497433	-4.50766	0.0635575
7	31722481	rs327437265	1.70363e-06	T	C	0.2283	0	0.05714	0.17116	0.110111	5.22642	1.73677
14	48267750	rs80864866	6.94356e-07	A	G	0.07609	0.2826	0.2429	-0.16681	0.123108	-3.44483	3.43433
14	49586807	rs80813746	8.17177e-07	G	A	0.1771	0.75	0.5588	-0.3817	0.35424	-1.85349	3.42857
14	48381042	rs80918009	3.45942e-07	C	T	0.09783	0.7708	0.6	-0.50217	0.524213	-0.86105	3.30678
1	240032180	rs329772604	7.33052e-07	C	T	0.3936	0.875	0.9143	-0.5207	0.40394	3.51433	1.89344
2	44015145	rs327235286	2.29564e-06	G	A	0.375	0.9375	0.9286	-0.5536	0.482923	-2.19387	1.8604
7	44020013	rs338798867	5.94541e-07	T	C	0.1354	0.625	0.7571	-0.6217	0.483951	2.41207	1.92983

## Sheet: S.T5
Supplementary Table S5 GO Enrichment Analysis of 241 TBPSGs （Sus scrofa genebase background)
source	term_name	term_id	adjusted_p_value	negative_log10_of_adjusted_p_value	term_size	query_size	intersection_size	effective_domain_size	intersections
GO:CC	cytoplasm	GO:0005737	1.23171e-06	5.90949	8969	207	134	20093	PHACTR1,BCR,EPM2A,SLC30A7,TNNI3K,PLIN2,AARS2,RGS18,DOCK4,CADPS2,UPB1,NEBL,SEL1L,DNAH8,UHRF1BP1L,EPHB1,BTBD9,CSNK1G1,SPRY1,PPP2R5A,CWC15,DOCK1,RANBP9,ODF2,USP15,NEK7,CA8,PPP1R12A,TTF2,MAMDC2,FAM114A1,GALNTL6,ZDHHC4,LRRK2,SIDT1,RNF150,FAM174B,PIGN,ARHGAP26,DZIP3,RYR3,SYTL2,HS6ST3,HSD17B12,NOS1AP,LAMA3,MCUB,CSGALNACT1,LRBA,FTO,CHST11,PEAK1,HSDL2,PARD3B,MPDZ,UTRN,ZNF804A,MAPK10,TMTC4,PTPN23,RPH3A,RYR…
GO:MF	protein binding	GO:0005515	9.45529e-06	5.02433	7379	199	121	17819	PHACTR1,SFI1,EPM2A,TNNI3K,NSMAF,DOCK4,UPB1,NEBL,SEL1L,TREM2,SORCS3,DNAH8,UHRF1BP1L,EPHB1,FOXP2,BTBD9,PHACTR2,PPP2R5A,EID2,BPTF,DOCK1,RANBP9,TENM3,USP15,CTTNBP2,PPP1R12A,KCNMA1,SPATA17,LRRK2,CDH9,KHDRBS2,ARHGAP26,DZIP3,ZBTB7C,RYR3,SYTL2,HSD17B12,RALYL,PFN4,NOS1AP,FLRT2,LAMA3,SEMA5A,LRBA,PEAK1,WDR12,ATRNL1,PARD3B,TTLL11,MPDZ,UTRN,CLEC17A,ANGPT1,TMTC4,PTPN23,RPH3A,RYR2,NHLRC3,SMYD3,MYO1E,ALB,CTR9,FN…
GO:CC	endomembrane system	GO:0012505	9.6591e-06	5.01506	3015	207	62	20093	EPM2A,SLC30A7,DOCK4,SEL1L,UHRF1BP1L,EPHB1,SPRY1,MAMDC2,FAM114A1,GALNTL6,ZDHHC4,LRRK2,FAM174B,PIGN,ARHGAP26,RYR3,SYTL2,HS6ST3,HSD17B12,NOS1AP,LAMA3,CSGALNACT1,CHST11,PARD3B,TMTC4,PTPN23,RPH3A,RYR2,UFSP2,ALB,GNPTAB,BCL2,SPACA1,HHAT,MMRN1,PARP8,DAPK2,NOS1,ATR,SYNE2,RASSF2,SV2B,ARFIP1,PRKAA2,RABGEF1,EMID1,IPO5,VPS35L,NTS,SLC35G2,CCDC91,PRKCE,REEP5,NBEA,TMEM192,RPS6KC1,CYP4V2,PIK3R4,ARHGAP10,TMEM117,G…
GO:MF	transferase activity	GO:0016740	3.29198e-05	4.48254	2134	199	51	17819	BCR,EPM2A,TNNI3K,EPHB1,CSNK1G1,UBE2E2,NEK7,GALNTL6,ZDHHC4,LRRK2,RNF150,PIGN,CLYBL,DZIP3,CACHD1,HS6ST3,CSGALNACT1,CHST11,PEAK1,MAPK10,TMTC4,PGM2L1,SMYD3,GNPTAB,POLN,MGMT,TPK1,HHAT,MGAT4C,PARP8,DAPK2,RNF8,CERKL,ATR,TEK,RASSF2,PRKAA2,COQ3,RABGEF1,AKT3,MAPK4,CMPK2,UBE2Q2,PRKCE,CAMKMT,HECW1,RPS6KC1,GK5,PIK3R4,GCNT3,HERC1
GO:CC	actin-based cell projection	GO:0098858	0.000568754	3.24508	139	207	10	20093	DOCK4,EPHB1,LRRK2,UTRN,ANGPT1,MYO1E,TEK,SYNE2,IQGAP2,ANTXR1
GO:CC	cell junction	GO:0030054	0.000956882	3.01914	1478	207	35	20093	BCR,CADPS2,SORCS3,EPHB1,BTBD9,GRIK4,CTTNBP2,KCNMA1,LRRK2,CDH9,ARHGAP26,FLRT2,PEAK1,PARD3B,MPDZ,UTRN,ZNF804A,RPH3A,CGNL1,MYO1E,IGSF11,PTPRO,ERC2,NOS1,TEK,SYNE2,SV2B,NTS,SLC35G2,CNTN1,PRKCE,NBEA,P2RX4,TDRD1,DLG1
GO:MF	transferase activity, transferring phosphorus-containing groups	GO:0016772	0.00206027	2.68607	875	199	26	17819	BCR,TNNI3K,EPHB1,CSNK1G1,NEK7,LRRK2,PIGN,PEAK1,MAPK10,PGM2L1,GNPTAB,POLN,TPK1,DAPK2,CERKL,ATR,TEK,RASSF2,PRKAA2,AKT3,MAPK4,CMPK2,PRKCE,RPS6KC1,GK5,PIK3R4
GO:BP	synaptic signaling	GO:0099536	0.0026191	2.58185	488	203	19	18812	BCR,CADPS2,SORCS3,EPHB1,BTBD9,GRIK4,LRRK2,UTRN,NALCN,RPH3A,SLC24A2,IGSF11,RELN,ERC2,NOS1,SV2B,PRKCE,P2RX4,DLG1
GO:MF	catalytic activity, acting on a protein	GO:0140096	0.00339039	2.46975	2145	199	46	17819	BCR,EPM2A,TNNI3K,EPHB1,CSNK1G1,PPP2R5A,UBE2E2,USP15,NEK7,GALNTL6,ZDHHC4,LRRK2,RNF150,DZIP3,ADAMTS3,PEAK1,TTLL11,MAPK10,TMTC4,PTPN23,SMYD3,MACROD2,UFSP2,MGMT,AMZ2,PTPRO,PARP8,DAPK2,RNF8,HDAC9,ATR,TEK,RASSF2,PRKAA2,RABGEF1,AKT3,MAPK4,UBE2Q2,PRKCE,CAMKMT,HECW1,RPS6KC1,PIK3R4,GCNT3,HERC1,TTLL7
GO:MF	kinase activity	GO:0016301	0.0035232	2.45306	738	199	23	17819	BCR,TNNI3K,EPHB1,CSNK1G1,NEK7,LRRK2,PEAK1,MAPK10,PGM2L1,TPK1,DAPK2,CERKL,ATR,TEK,RASSF2,PRKAA2,AKT3,MAPK4,CMPK2,PRKCE,RPS6KC1,GK5,PIK3R4
GO:CC	postsynapse	GO:0098794	0.00364891	2.43784	385	207	15	20093	BCR,SORCS3,GRIK4,CTTNBP2,KCNMA1,LRRK2,UTRN,ZNF804A,RPH3A,PTPRO,NOS1,CNTN1,NBEA,P2RX4,DLG1
GO:CC	Z disc	GO:0030018	0.00454192	2.34276	77	207	7	20093	NEBL,PPP2R5A,PPP1R12A,RYR3,NOS1AP,RYR2,SYNE2
GO:CC	plasma membrane bounded cell projection	GO:0120025	0.0052998	2.27574	1464	207	33	20093	BCR,EPM2A,BBS9,DOCK4,DNAH8,EPHB1,OSBP2,ODF2,TENM3,LRRK2,SCN11A,TTLL11,UTRN,ZNF804A,ANGPT1,PTPN23,RPH3A,MYO1E,RELN,PTPRO,NOS1,CERKL,TEK,SYNE2,PRKAA2,IQGAP2,RABGEF1,NTS,CNTN1,PIK3R4,CPLANE1,ANTXR1,DLG1
GO:CC	Golgi apparatus	GO:0005794	0.00547475	2.26164	1077	207	27	20093	SLC30A7,DOCK4,SPRY1,FAM114A1,GALNTL6,ZDHHC4,LRRK2,FAM174B,HS6ST3,CSGALNACT1,CHST11,ALB,GNPTAB,HHAT,DAPK2,ATR,RASSF2,ARFIP1,PRKAA2,EMID1,IPO5,SLC35G2,CCDC91,PRKCE,NBEA,GCNT3,DLG1
GO:BP	trans-synaptic signaling	GO:0099537	0.00592996	2.22695	468	203	18	18812	BCR,CADPS2,SORCS3,EPHB1,BTBD9,GRIK4,LRRK2,NALCN,RPH3A,SLC24A2,IGSF11,RELN,ERC2,NOS1,SV2B,PRKCE,P2RX4,DLG1
GO:MF	calmodulin binding	GO:0005516	0.00807273	2.09298	103	199	8	17819	SPATA17,RYR3,RYR2,MYO1E,DAPK2,NOS1,IQGAP2,KCNH5
GO:CC	sarcoplasmic reticulum	GO:0016529	0.00872241	2.05936	35	207	5	20093	RYR3,NOS1AP,RYR2,NOS1,SYNE2
GO:CC	cell projection	GO:0042995	0.00935939	2.02875	1506	207	33	20093	BCR,EPM2A,BBS9,DOCK4,DNAH8,EPHB1,OSBP2,ODF2,TENM3,LRRK2,SCN11A,TTLL11,UTRN,ZNF804A,ANGPT1,PTPN23,RPH3A,MYO1E,RELN,PTPRO,NOS1,CERKL,TEK,SYNE2,PRKAA2,IQGAP2,RABGEF1,NTS,CNTN1,PIK3R4,CPLANE1,ANTXR1,DLG1
GO:CC	I band	GO:0031674	0.0101185	1.99489	87	207	7	20093	NEBL,PPP2R5A,PPP1R12A,RYR3,NOS1AP,RYR2,SYNE2
GO:CC	sarcomere	GO:0030017	0.015381	1.81302	126	207	8	20093	NEBL,PPP2R5A,PPP1R12A,RYR3,NOS1AP,RYR2,SYNE2,TMOD3
GO:MF	protein kinase activity	GO:0004672	0.0175324	1.75616	547	199	18	17819	BCR,TNNI3K,EPHB1,CSNK1G1,NEK7,LRRK2,PEAK1,MAPK10,DAPK2,ATR,TEK,RASSF2,PRKAA2,AKT3,MAPK4,PRKCE,RPS6KC1,PIK3R4
GO:MF	phosphotransferase activity, alcohol group as acceptor	GO:0016773	0.0175574	1.75554	652	199	20	17819	BCR,TNNI3K,EPHB1,CSNK1G1,NEK7,LRRK2,PEAK1,MAPK10,PGM2L1,DAPK2,ATR,TEK,RASSF2,PRKAA2,AKT3,MAPK4,PRKCE,RPS6KC1,GK5,PIK3R4
GO:BP	phosphorylation	GO:0016310	0.0176171	1.75407	1118	203	29	18812	BCR,EPM2A,TNNI3K,TREM2,EPHB1,CSNK1G1,NEK7,LRRK2,PEAK1,MAPK10,ANGPT1,SMYD3,GNPTAB,BCL2,RELN,TPK1,DAPK2,NOS1,ATR,TEK,RASSF2,PRKAA2,RABGEF1,AKT3,MAPK4,PRKCE,RPS6KC1,GK5,PIK3R4
GO:CC	postsynaptic membrane	GO:0045211	0.0188716	1.72419	167	207	9	20093	SORCS3,GRIK4,KCNMA1,UTRN,RPH3A,PTPRO,CNTN1,NBEA,DLG1
GO:CC	synapse	GO:0045202	0.0191646	1.7175	966	207	24	20093	BCR,CADPS2,SORCS3,EPHB1,BTBD9,GRIK4,CTTNBP2,KCNMA1,LRRK2,UTRN,ZNF804A,RPH3A,PTPRO,ERC2,NOS1,SV2B,NTS,SLC35G2,CNTN1,PRKCE,NBEA,P2RX4,TDRD1,DLG1
GO:BP	chemical synaptic transmission	GO:0007268	0.0216815	1.66391	465	203	17	18812	BCR,CADPS2,SORCS3,EPHB1,BTBD9,GRIK4,LRRK2,NALCN,RPH3A,SLC24A2,IGSF11,RELN,ERC2,SV2B,PRKCE,P2RX4,DLG1
GO:BP	anterograde trans-synaptic signaling	GO:0098916	0.0216815	1.66391	465	203	17	18812	BCR,CADPS2,SORCS3,EPHB1,BTBD9,GRIK4,LRRK2,NALCN,RPH3A,SLC24A2,IGSF11,RELN,ERC2,SV2B,PRKCE,P2RX4,DLG1
GO:CC	intracellular anatomical structure	GO:0005622	0.0219742	1.65809	13805	207	167	20093	PHACTR1,BCR,EPM2A,SLC30A7,TNNI3K,PLIN2,BBS9,AARS2,RGS18,DOCK4,CADPS2,UPB1,NEBL,SEL1L,DNAH8,UHRF1BP1L,EPHB1,FOXP2,BTBD9,CSNK1G1,NAALADL2,SPRY1,STAG1,PPP2R5A,EID2,BPTF,CWC15,DOCK1,RANBP9,TCF20,ODF2,USP15,NEK7,CTTNBP2,CA8,PPP1R12A,TRERF1,TTF2,MAMDC2,FAM114A1,GALNTL6,SPATA17,ZDHHC4,LRRK2,SIDT1,RNF150,FAM174B,PIGN,ARHGAP26,DPPA4,DZIP3,ZBTB7C,RYR3,SYTL2,HS6ST3,HSD17B12,RALYL,NOS1AP,LAMA3,MCUB,CSGALNACT…
GO:BP	macromolecule modification	GO:0043412	0.0223224	1.65126	2253	203	46	18812	BCR,EPM2A,TNNI3K,TREM2,EPHB1,CSNK1G1,PPP2R5A,UBE2E2,USP15,NEK7,GALNTL6,LRRK2,PIGN,DZIP3,FTO,PEAK1,TTLL11,MAPK10,ANAPC13,ANGPT1,TMTC4,PTPN23,SMYD3,BCL2,MGMT,RELN,PTPRO,CDADC1,MGAT4C,DAPK2,RNF8,NOS1,TEK,RASSF2,PRKAA2,RABGEF1,AKT3,MAPK4,UBE2Q2,PRKCE,HECW1,RPS6KC1,FBXO28,PIK3R4,TRMT6,TTLL7
GO:BP	protein phosphorylation	GO:0006468	0.0289985	1.53762	909	203	25	18812	BCR,EPM2A,TNNI3K,TREM2,EPHB1,CSNK1G1,NEK7,LRRK2,PEAK1,MAPK10,ANGPT1,SMYD3,BCL2,RELN,DAPK2,NOS1,TEK,RASSF2,PRKAA2,RABGEF1,AKT3,MAPK4,PRKCE,RPS6KC1,PIK3R4
GO:MF	protein serine/threonine kinase activity	GO:0004674	0.0305024	1.51567	371	199	14	17819	BCR,TNNI3K,CSNK1G1,NEK7,LRRK2,MAPK10,DAPK2,ATR,PRKAA2,AKT3,MAPK4,PRKCE,RPS6KC1,PIK3R4
GO:CC	myofibril	GO:0030016	0.0453956	1.34299	147	207	8	20093	NEBL,PPP2R5A,PPP1R12A,RYR3,NOS1AP,RYR2,SYNE2,TMOD3
GO:CC	sarcoplasm	GO:0016528	0.0502261	1.29907	50	207	5	20093	RYR3,NOS1AP,RYR2,NOS1,SYNE2
GO:BP	protein modification process	GO:0036211	0.053348	1.27288	2049	203	42	18812	BCR,EPM2A,TNNI3K,TREM2,EPHB1,CSNK1G1,PPP2R5A,UBE2E2,USP15,NEK7,GALNTL6,LRRK2,PIGN,DZIP3,PEAK1,TTLL11,MAPK10,ANAPC13,ANGPT1,TMTC4,PTPN23,SMYD3,BCL2,RELN,PTPRO,MGAT4C,DAPK2,RNF8,NOS1,TEK,RASSF2,PRKAA2,RABGEF1,AKT3,MAPK4,UBE2Q2,PRKCE,HECW1,RPS6KC1,FBXO28,PIK3R4,TTLL7
GO:CC	contractile fiber	GO:0043292	0.0571542	1.24295	152	207	8	20093	NEBL,PPP2R5A,PPP1R12A,RYR3,NOS1AP,RYR2,SYNE2,TMOD3
GO:CC	glutamatergic synapse	GO:0098978	0.057448	1.24073	284	207	11	20093	BCR,CADPS2,SORCS3,EPHB1,BTBD9,CTTNBP2,LRRK2,PTPRO,ERC2,NBEA,DLG1
GO:MF	actin binding	GO:0003779	0.0644616	1.1907	350	199	13	17819	PHACTR1,NEBL,PHACTR2,KCNMA1,LRRK2,PFN4,UTRN,MYO1E,SYNE2,IQGAP2,PRKCE,ANTXR1,PPP1R42
GO:BP	regulation of trans-synaptic signaling	GO:0099177	0.0664831	1.17729	314	203	13	18812	BCR,SORCS3,EPHB1,BTBD9,GRIK4,LRRK2,NALCN,SLC24A2,IGSF11,RELN,ERC2,SV2B,PRKCE
GO:BP	modulation of chemical synaptic transmission	GO:0050804	0.0664831	1.17729	314	203	13	18812	BCR,SORCS3,EPHB1,BTBD9,GRIK4,LRRK2,NALCN,SLC24A2,IGSF11,RELN,ERC2,SV2B,PRKCE
GO:BP	localization	GO:0051179	0.0760394	1.11896	4273	203	71	18812	BCR,EPM2A,SLC30A7,NKAIN2,PLIN2,BBS9,CADPS2,SEL1L,TREM2,UHRF1BP1L,BTBD9,SPRY1,STAG1,PPP2R5A,SLC16A6,OSBP2,GRIK4,PPP1R12A,KCNMA1,SPATA17,ZDHHC4,LRRK2,KHDRBS2,SIDT1,RYR3,SYTL2,CACHD1,MCUB,LRBA,FTO,CHST11,SCN11A,PARD3B,ANGPT1,NALCN,PTPN23,SLC35F3,RPH3A,SLC24A2,CGNL1,RYR2,SMYD3,MYO1E,GNPTAB,FNBP1L,BCL2,RELN,ERC2,ATR,SYNE2,SV2B,ARFIP1,C12ORF4,PRKAA2,KCNH5,RABGEF1,IPO5,VPS35L,TMEM144,CCDC91,CNTN1,PRKCE,…
GO:CC	filopodium membrane	GO:0031527	0.0892499	1.04939	13	207	3	20093	UTRN,SYNE2,ANTXR1
KEGG	Apelin signaling pathway	KEGG:04371	0.0909193	1.04134	135	100	7	8456	RYR3,RYR2,NOS1,PRKAA2,AKT3,PRKCE,PIK3R4
GO:BP	regulated exocytosis	GO:0045055	0.0961531	1.01704	158	203	9	18812	BCR,CADPS2,LRRK2,SCN11A,RPH3A,ERC2,SV2B,C12ORF4,RABGEF1
GO:CC	dendritic tree	GO:0097447	0.0973545	1.01164	302	207	11	20093	BCR,EPM2A,EPHB1,OSBP2,LRRK2,ZNF804A,RELN,PTPRO,NOS1,PRKAA2,RABGEF1
GO:CC	dendrite	GO:0030425	0.0973545	1.01164	302	207	11	20093	BCR,EPM2A,EPHB1,OSBP2,LRRK2,ZNF804A,RELN,PTPRO,NOS1,PRKAA2,RABGEF1
GO:BP	establishment of localization in cell	GO:0051649	0.110111	0.958169	1496	203	33	18812	BCR,EPM2A,CADPS2,SEL1L,UHRF1BP1L,BTBD9,SPRY1,PPP1R12A,SPATA17,LRRK2,SYTL2,SCN11A,PARD3B,ANGPT1,PTPN23,RPH3A,SLC24A2,MYO1E,GNPTAB,FNBP1L,BCL2,ERC2,SYNE2,SV2B,ARFIP1,C12ORF4,RABGEF1,IPO5,VPS35L,CCDC91,PRKCE,PIK3R4,DLG1
GO:CC	neuron projection	GO:0043005	0.116215	0.934738	765	207	19	20093	BCR,EPM2A,DOCK4,EPHB1,OSBP2,TENM3,LRRK2,SCN11A,ZNF804A,RPH3A,RELN,PTPRO,NOS1,CERKL,PRKAA2,RABGEF1,NTS,CNTN1,DLG1
GO:CC	endoplasmic reticulum	GO:0005783	0.126885	0.896588	1232	207	26	20093	EPM2A,SEL1L,EPHB1,MAMDC2,ZDHHC4,LRRK2,PIGN,RYR3,HSD17B12,NOS1AP,LAMA3,TMTC4,RYR2,UFSP2,ALB,BCL2,HHAT,PARP8,NOS1,SYNE2,EMID1,PRKCE,REEP5,CYP4V2,TMEM117,DLG1
GO:MF	ryanodine-sensitive calcium-release channel activity	GO:0005219	0.147824	0.830256	3	199	2	17819	RYR3,RYR2
GO:CC	filopodium	GO:0030175	0.172825	0.762393	65	207	5	20093	EPHB1,UTRN,SYNE2,IQGAP2,ANTXR1
GO:MF	catalytic activity	GO:0003824	0.174699	0.75771	5333	199	82	17819	BCR,EPM2A,TNNI3K,AARS2,UPB1,DNAH8,EPHB1,BTBD9,CSNK1G1,PPP2R5A,BPTF,UBE2E2,USP15,NEK7,CA8,TTF2,GALNTL6,ZDHHC4,LRRK2,RNF150,PIGN,CLYBL,DZIP3,CACHD1,HS6ST3,HSD17B12,ADAMTS3,CSGALNACT1,FTO,CHST11,PEAK1,TTLL11,MAPK10,TMTC4,PTPN23,PGM2L1,SMYD3,RARS2,ACSS3,MACROD2,UFSP2,MYO1E,GNPTAB,POLN,INPP4B,MGMT,RELN,TPK1,AMZ2,PTPRO,HHAT,CDADC1,MGAT4C,ME1,PARP8,DAPK2,RNF8,NOS1,CERKL,HDAC9,ATR,TEK,RASSF2,PRKAA2,COQ3,…
KEGG	Focal adhesion	KEGG:04510	0.181499	0.741126	195	100	8	8456	COL6A5,DOCK1,PPP1R12A,LAMA3,MAPK10,BCL2,RELN,AKT3
GO:BP	muscle contraction	GO:0006936	0.18244	0.738881	212	203	10	18812	TNNI3K,DOCK4,KCNMA1,RYR3,SCN11A,RYR2,NOS1,P2RX4,DLG1,TMOD3
GO:BP	memory	GO:0007613	0.202077	0.694482	71	203	6	18812	TREM2,SORCS3,BTBD9,SLC24A2,RELN,BRINP1
GO:BP	cellular localization	GO:0051641	0.212485	0.672672	2615	203	48	18812	BCR,EPM2A,BBS9,CADPS2,SEL1L,TREM2,UHRF1BP1L,BTBD9,SPRY1,PPP2R5A,PPP1R12A,SPATA17,ZDHHC4,LRRK2,RYR3,SYTL2,LRBA,SCN11A,PARD3B,ANGPT1,PTPN23,RPH3A,SLC24A2,CGNL1,RYR2,SMYD3,MYO1E,GNPTAB,FNBP1L,BCL2,RELN,ERC2,ATR,SYNE2,SV2B,ARFIP1,C12ORF4,PRKAA2,RABGEF1,IPO5,VPS35L,CCDC91,PRKCE,NBEA,PIK3R4,CPLANE1,P2RX4,DLG1
GO:CC	synaptic membrane	GO:0097060	0.239178	0.621279	235	207	9	20093	SORCS3,GRIK4,KCNMA1,UTRN,RPH3A,PTPRO,CNTN1,NBEA,DLG1
KEGG	Tight junction	KEGG:04530	0.241024	0.61794	160	100	7	8456	MPDZ,MAPK10,CGNL1,PRKAA2,RUNX1,PRKCE,DLG1
GO:BP	calcium ion transport into cytosol	GO:0060402	0.242246	0.615744	10	203	3	18812	RYR2,BCL2,P2RX4
KEGG	Sphingolipid signaling pathway	KEGG:04071	0.25022	0.601678	120	100	6	8456	NSMAF,PPP2R5A,MAPK10,BCL2,AKT3,PRKCE
GO:BP	regulation of vesicle-mediated transport	GO:0060627	0.286032	0.543585	363	203	13	18812	BCR,CADPS2,TREM2,BTBD9,LRRK2,ANGPT1,PTPN23,RPH3A,ERC2,SV2B,ARFIP1,C12ORF4,RABGEF1
GO:CC	cytoskeleton	GO:0005856	0.288599	0.539706	1813	207	33	20093	BBS9,NEBL,DNAH8,STAG1,PPP2R5A,ODF2,NEK7,CTTNBP2,PPP1R12A,SPATA17,ARHGAP26,PEAK1,TTLL11,UTRN,ZNF804A,PTPN23,LUZP1,CGNL1,MYO1E,FNBP1L,POLN,ERC2,TEK,SYNE2,ANKS1B,PRKCE,TRAT1,FNBP1,PIK3R4,PPP1R42,MYOF,DLG1,TMOD3
GO:CC	membrane raft	GO:0045121	0.320894	0.493638	197	207	8	20093	TREM2,EPHB1,KCNMA1,LRRK2,NOS1AP,ANGPT1,TEK,DLG1
GO:CC	membrane microdomain	GO:0098857	0.320894	0.493638	197	207	8	20093	TREM2,EPHB1,KCNMA1,LRRK2,NOS1AP,ANGPT1,TEK,DLG1
HP	Nail bed hemorrhage	HP:0030254	0.345489	0.461566	2	71	2	4897	ANGPT1,MYOF
GO:BP	regulation of localization	GO:0032879	0.36562	0.436969	1391	203	30	18812	BCR,EPM2A,NKAIN2,PLIN2,CADPS2,TREM2,BTBD9,PPP2R5A,PPP1R12A,LRRK2,RYR3,FTO,ANGPT1,PTPN23,RPH3A,RYR2,BCL2,ERC2,SV2B,ARFIP1,C12ORF4,PRKAA2,RABGEF1,IPO5,CNTN1,PRKCE,TRAT1,NBEA,P2RX4,DLG1
HP	Esodeviation	HP:0020045	0.409206	0.388058	217	71	11	4897	FOXP2,BPTF,TENM3,KCNMA1,PIGN,MPDZ,NALCN,UFSP2,FBXO28,CPLANE1,ANTXR1
GO:CC	somatodendritic compartment	GO:0036477	0.429788	0.366745	418	207	12	20093	BCR,EPM2A,EPHB1,OSBP2,LRRK2,SCN11A,ZNF804A,RELN,PTPRO,NOS1,PRKAA2,RABGEF1
GO:BP	cell junction organization	GO:0034330	0.437152	0.359368	538	203	16	18812	BCR,TREM2,EPHB1,LRRK2,CDH9,FLRT2,PEAK1,MPDZ,PTPN23,BCL2,RELN,PTPRO,ERC2,TEK,NBEA,DLG1
GO:BP	renal system process	GO:0003014	0.447886	0.348832	82	203	6	18812	BCR,KCNMA1,SCN11A,MYO1E,BCL2,PTPRO
GO:BP	export from cell	GO:0140352	0.448063	0.348661	595	203	17	18812	BCR,CADPS2,SEL1L,TREM2,LRRK2,SYTL2,SCN11A,PTPN23,RPH3A,GNPTAB,ERC2,SV2B,ARFIP1,C12ORF4,RABGEF1,PRKCE,DLG1
GO:BP	phosphate-containing compound metabolic process	GO:0006796	0.448311	0.34842	1892	203	37	18812	BCR,EPM2A,TNNI3K,UPB1,TREM2,EPHB1,CSNK1G1,PPP2R5A,NEK7,LRRK2,PIGN,PEAK1,MAPK10,ANGPT1,PTPN23,SMYD3,GNPTAB,INPP4B,BCL2,RELN,TPK1,PTPRO,ME1,DAPK2,NOS1,ATR,TEK,RASSF2,PRKAA2,RABGEF1,AKT3,MAPK4,CMPK2,PRKCE,RPS6KC1,GK5,PIK3R4
GO:MF	adenyl nucleotide binding	GO:0030554	0.458051	0.339086	1422	199	29	17819	TNNI3K,AARS2,DNAH8,EPHB1,CSNK1G1,NEK7,TTF2,LRRK2,CACHD1,PEAK1,MAPK10,RARS2,MYO1E,TPK1,RUNX2,ME1,DAPK2,NOS1,ATR,TEK,PRKAA2,RUNX1,AKT3,MAPK4,PRKCE,RPS6KC1,PIK3R4,NAV2,P2RX4
GO:MF	ATP binding	GO:0005524	0.465114	0.33244	1289	199	27	17819	TNNI3K,AARS2,DNAH8,EPHB1,CSNK1G1,NEK7,TTF2,LRRK2,CACHD1,PEAK1,MAPK10,RARS2,MYO1E,TPK1,RUNX2,DAPK2,ATR,TEK,PRKAA2,RUNX1,AKT3,MAPK4,PRKCE,RPS6KC1,PIK3R4,NAV2,P2RX4
GO:MF	calcium-induced calcium release activity	GO:0048763	0.485518	0.313795	5	199	2	17819	RYR3,RYR2
GO:BP	secretion by cell	GO:0032940	0.525617	0.27933	547	203	16	18812	BCR,CADPS2,SEL1L,TREM2,LRRK2,SYTL2,SCN11A,PTPN23,RPH3A,GNPTAB,ERC2,SV2B,ARFIP1,C12ORF4,RABGEF1,PRKCE
GO:BP	exocytosis	GO:0006887	0.550711	0.259076	243	203	10	18812	BCR,CADPS2,LRRK2,SYTL2,SCN11A,RPH3A,ERC2,SV2B,C12ORF4,RABGEF1
GO:BP	phosphorus metabolic process	GO:0006793	0.56204	0.250233	1914	203	37	18812	BCR,EPM2A,TNNI3K,UPB1,TREM2,EPHB1,CSNK1G1,PPP2R5A,NEK7,LRRK2,PIGN,PEAK1,MAPK10,ANGPT1,PTPN23,SMYD3,GNPTAB,INPP4B,BCL2,RELN,TPK1,PTPRO,ME1,DAPK2,NOS1,ATR,TEK,RASSF2,PRKAA2,RABGEF1,AKT3,MAPK4,CMPK2,PRKCE,RPS6KC1,GK5,PIK3R4
GO:BP	establishment of organelle localization	GO:0051656	0.581404	0.235522	340	203	12	18812	CADPS2,SPRY1,SPATA17,LRRK2,SCN11A,PARD3B,MYO1E,FNBP1L,SYNE2,C12ORF4,RABGEF1,DLG1
GO:CC	plasma membrane region	GO:0098590	0.598254	0.223114	812	207	18	20093	BBS9,TREM2,SORCS3,GRIK4,KCNMA1,LRRK2,NOS1AP,PARD3B,MPDZ,UTRN,RPH3A,PTPRO,TEK,SYNE2,CNTN1,NBEA,ANTXR1,DLG1
GO:BP	cell-cell signaling	GO:0007267	0.656181	0.182977	1107	203	25	18812	BCR,EPM2A,CADPS2,SORCS3,EPHB1,BTBD9,CSNK1G1,GRIK4,LRRK2,UTRN,NALCN,PTPN23,RPH3A,SLC24A2,RYR2,IGSF11,RELN,PTPRO,ERC2,NOS1,SV2B,PRKAA2,PRKCE,P2RX4,DLG1
GO:BP	monoatomic cation homeostasis	GO:0055080	0.681524	0.166519	450	203	14	18812	SLC30A7,BTBD9,KCNMA1,LRRK2,RYR3,MCUB,TMTC4,SLC24A2,RYR2,BCL2,ERC2,SV2B,PRKCE,CNNM1
GO:BP	regulation of regulated secretory pathway	GO:1903305	0.698356	0.155923	89	203	6	18812	BCR,LRRK2,RPH3A,SV2B,C12ORF4,RABGEF1
GO:CC	organelle	GO:0043226	0.726427	0.138808	12647	207	150	20093	PHACTR1,BCR,EPM2A,SLC30A7,TNNI3K,PLIN2,BBS9,AARS2,DOCK4,CADPS2,NEBL,SEL1L,SORCS3,DNAH8,UHRF1BP1L,EPHB1,FOXP2,NAALADL2,SPRY1,STAG1,PPP2R5A,EID2,BPTF,CWC15,DOCK1,RANBP9,TCF20,GRIK4,ODF2,USP15,NEK7,CTTNBP2,PPP1R12A,TRERF1,TTF2,MAMDC2,FAM114A1,GALNTL6,SPATA17,ZDHHC4,LRRK2,SIDT1,FAM174B,PIGN,ARHGAP26,DPPA4,ZBTB7C,RYR3,SYTL2,HS6ST3,HSD17B12,RALYL,NOS1AP,LAMA3,MCUB,CSGALNACT1,FTO,CHST11,PEAK1,WDR12,HSDL…
GO:BP	positive regulation of calcium-mediated signaling	GO:0050850	0.726772	0.138602	33	203	4	18812	TREM2,CA8,TRAT1,P2RX4
GO:MF	adenyl ribonucleotide binding	GO:0032559	0.731742	0.135642	1330	199	27	17819	TNNI3K,AARS2,DNAH8,EPHB1,CSNK1G1,NEK7,TTF2,LRRK2,CACHD1,PEAK1,MAPK10,RARS2,MYO1E,TPK1,RUNX2,DAPK2,ATR,TEK,PRKAA2,RUNX1,AKT3,MAPK4,PRKCE,RPS6KC1,PIK3R4,NAV2,P2RX4
GO:BP	inorganic ion homeostasis	GO:0098771	0.745914	0.127311	401	203	13	18812	SLC30A7,BTBD9,KCNMA1,RYR3,MCUB,TMTC4,SLC24A2,RYR2,BCL2,ERC2,SV2B,PRKCE,CNNM1
GO:CC	postsynaptic density membrane	GO:0098839	0.773501	0.111539	55	207	4	20093	SORCS3,GRIK4,PTPRO,DLG1
GO:MF	enzyme binding	GO:0019899	0.7742	0.111147	1611	199	31	17819	SFI1,DOCK4,PPP2R5A,DOCK1,RANBP9,PPP1R12A,LRRK2,DZIP3,SYTL2,NOS1AP,LRBA,UTRN,ANGPT1,TMTC4,PTPN23,RPH3A,RYR2,SMYD3,CTR9,FNBP1L,BCL2,PARP8,RNF8,HDAC9,IQGAP2,RABGEF1,IPO5,PRKCE,NBEA,WDR43,DLG1
GO:BP	monoatomic ion homeostasis	GO:0050801	0.794564	0.0998709	457	203	14	18812	SLC30A7,BTBD9,KCNMA1,LRRK2,RYR3,MCUB,TMTC4,SLC24A2,RYR2,BCL2,ERC2,SV2B,PRKCE,CNNM1
GO:MF	ligand-gated calcium channel activity	GO:0099604	0.824283	0.0839238	23	199	3	17819	RYR3,RYR2,P2RX4
GO:BP	establishment of localization	GO:0051234	0.840408	0.0755098	3710	203	60	18812	BCR,EPM2A,SLC30A7,NKAIN2,PLIN2,CADPS2,SEL1L,TREM2,UHRF1BP1L,BTBD9,SPRY1,SLC16A6,OSBP2,GRIK4,PPP1R12A,KCNMA1,SPATA17,ZDHHC4,LRRK2,KHDRBS2,SIDT1,RYR3,SYTL2,CACHD1,MCUB,SCN11A,PARD3B,ANGPT1,NALCN,PTPN23,SLC35F3,RPH3A,SLC24A2,RYR2,SMYD3,MYO1E,GNPTAB,FNBP1L,BCL2,ERC2,ATR,SYNE2,SV2B,ARFIP1,C12ORF4,KCNH5,RABGEF1,IPO5,VPS35L,TMEM144,CCDC91,CNTN1,PRKCE,TRAT1,FNBP1,PIK3R4,GCNT3,CNNM1,P2RX4,DLG1
GO:BP	regulation of exocytosis	GO:0017157	0.872309	0.0593297	129	203	7	18812	BCR,CADPS2,LRRK2,RPH3A,SV2B,C12ORF4,RABGEF1
GO:MF	monoatomic cation channel activity	GO:0005261	0.884824	0.0531432	303	199	10	17819	GRIK4,KCNMA1,RYR3,MCUB,SCN11A,NALCN,SLC24A2,RYR2,KCNH5,P2RX4
GO:BP	behavior	GO:0007610	0.903836	0.0439105	463	203	14	18812	EPM2A,TREM2,SORCS3,BTBD9,LRRK2,SCN11A,SLC24A2,BCL2,RELN,BRINP1,SDK1,CNTN1,PRKCE,NAV2
KEGG	Adipocytokine signaling pathway	KEGG:04920	0.926692	0.0330646	73	100	4	8456	MAPK10,PRKAA2,AKT3,ACSBG2
HP	Abnormality of globe location	HP:0100886	0.94485	0.0246373	1071	71	28	4897	PHACTR1,BCR,BBS9,FOXP2,STAG1,BPTF,TCF20,TENM3,PPP1R12A,KCNMA1,PIGN,SEMA5A,ADAMTS3,CSGALNACT1,NALCN,LUZP1,RARS2,GNPTAB,RELN,RUNX2,HHAT,AKT3,VPS35L,CNTN1,AUTS2,CPLANE1,ANTXR1,HERC1
GO:MF	GTPase binding	GO:0051020	0.956303	0.0194044	256	199	9	17819	DOCK4,DOCK1,LRRK2,SYTL2,RPH3A,FNBP1L,IQGAP2,RABGEF1,IPO5
WP	Burn Wound Healing	WP:WP5058	0.965517	0.01524	28	1	1	29	CRYBG1
GO:BP	muscle system process	GO:0003012	0.993957	0.00263243	262	203	10	18812	TNNI3K,DOCK4,KCNMA1,RYR3,SCN11A,RYR2,NOS1,P2RX4,DLG1,TMOD3
GO:MF	mannosyltransferase activity	GO:0000030	1	0	21	199	1	17819	TMTC4
GO:MF	transmitter-gated channel activity	GO:0022835	1	0	57	199	1	17819	GRIK4
GO:MF	ligand-gated channel activity	GO:0022834	1	0	156	199	5	17819	GRIK4,KCNMA1,RYR3,RYR2,P2RX4
GO:MF	voltage-gated channel activity	GO:0022832	1	0	158	199	2	17819	KCNMA1,KCNH5
GO:MF	transmitter-gated monoatomic ion channel activity	GO:0022824	1	0	57	199	1	17819	GRIK4
GO:MF	solute:potassium antiporter activity	GO:0022821	1	0	12	199	1	17819	SLC24A2
GO:MF	active transmembrane transporter activity	GO:0022804	1	0	362	199	2	17819	MCUB,SLC24A2
GO:MF	passive transmembrane transporter activity	GO:0022803	1	0	450	199	11	17819	GRIK4,KCNMA1,RYR3,MCUB,SCN11A,NALCN,SLC24A2,RYR2,BCL2,KCNH5,P2RX4
GO:MF	heme binding	GO:0020037	1	0	153	199	2	17819	NOS1,CYP4V2
GO:MF	cytokine binding	GO:0019955	1	0	122	199	1	17819	RNF121
GO:MF	syntaxin binding	GO:0019905	1	0	52	199	1	17819	LRRK2
GO:MF	protein domain specific binding	GO:0019904	1	0	465	199	7	17819	DOCK4,KHDRBS2,CTR9,BCL2,RUNX2,ARFIP1,DLG1
GO:MF	protein phosphatase binding	GO:0019903	1	0	101	199	1	17819	BCL2
GO:MF	phosphatase binding	GO:0019902	1	0	140	199	4	17819	SFI1,DZIP3,BCL2,DLG1
GO:MF	protein kinase binding	GO:0019901	1	0	519	199	9	17819	DOCK4,PPP1R12A,LRBA,UTRN,ANGPT1,PTPN23,RYR2,HDAC9,NBEA
GO:MF	kinase binding	GO:0019900	1	0	583	199	12	17819	DOCK4,PPP2R5A,PPP1R12A,LRBA,UTRN,ANGPT1,PTPN23,RYR2,PARP8,HDAC9,NBEA,DLG1
GO:MF	protein phosphatase regulator activity	GO:0019888	1	0	58	199	3	17819	PHACTR1,PHACTR2,PPP2R5A
GO:MF	protein kinase regulator activity	GO:0019887	1	0	181	199	1	17819	PARP8
GO:MF	calcium channel inhibitor activity	GO:0019855	1	0	8	199	1	17819	MCUB
GO:MF	vitamin binding	GO:0019842	1	0	114	199	2	17819	ALB,TPK1
GO:MF	oxygen binding	GO:0019825	1	0	15	199	1	17819	ALB
GO:MF	ubiquitin-like protein transferase activity	GO:0019787	1	0	385	199	8	17819	UBE2E2,RNF150,DZIP3,RNF8,RABGEF1,UBE2Q2,HECW1,HERC1
GO:MF	ubiquitin-like protein peptidase activity	GO:0019783	1	0	109	199	2	17819	USP15,UFSP2
GO:MF	protein-cysteine S-acyltransferase activity	GO:0019707	1	0	26	199	1	17819	ZDHHC4
GO:MF	protein-cysteine S-palmitoyltransferase activity	GO:0019706	1	0	26	199	1	17819	ZDHHC4
GO:MF	deaminase activity	GO:0019239	1	0	26	199	1	17819	CDADC1
GO:MF	gated channel activity	GO:0022836	1	0	282	199	6	17819	GRIK4,KCNMA1,RYR3,RYR2,KCNH5,P2RX4
GO:MF	deacetylase activity	GO:0019213	1	0	34	199	2	17819	MACROD2,HDAC9
GO:MF	monoatomic ion-gated channel activity	GO:0022839	1	0	26	199	1	17819	KCNMA1
GO:MF	active monoatomic ion transmembrane transporter activity	GO:0022853	1	0	199	199	1	17819	SLC24A2
GO:MF	thiamine binding	GO:0030975	1	0	1	199	1	17819	TPK1
GO:MF	receptor tyrosine kinase binding	GO:0030971	1	0	61	199	2	17819	DOCK4,ANGPT1
GO:MF	GTPase regulator activity	GO:0030695	1	0	376	199	10	17819	BCR,RGS18,DOCK4,DOCK1,LRRK2,ARHGAP26,IQGAP2,RABGEF1,ARHGAP10,ARHGEF26
GO:MF	protein-macromolecule adaptor activity	GO:0030674	1	0	681	199	4	17819	EID2,TRERF1,LRRK2,SYNE2
GO:MF	neurotransmitter receptor activity	GO:0030594	1	0	85	199	1	17819	GRIK4
GO:MF	signaling receptor activator activity	GO:0030546	1	0	409	199	4	17819	FLRT2,SEMA5A,NTS,PRKCE
GO:MF	signaling receptor regulator activity	GO:0030545	1	0	430	199	4	17819	FLRT2,SEMA5A,NTS,PRKCE
GO:MF	peptidase inhibitor activity	GO:0030414	1	0	156	199	1	17819	SERPINB2
GO:MF	cyclin binding	GO:0030332	1	0	28	199	1	17819	POLN
GO:MF	protein kinase activator activity	GO:0030295	1	0	99	199	1	17819	PARP8
GO:MF	clathrin binding	GO:0030276	1	0	46	199	1	17819	LRRK2
GO:MF	polysaccharide binding	GO:0030247	1	0	22	199	1	17819	EPM2A
GO:MF	carbohydrate binding	GO:0030246	1	0	178	199	5	17819	EPM2A,GALNTL6,CLEC17A,CRYBG1,CNTN1
GO:MF	enzyme regulator activity	GO:0030234	1	0	980	199	18	17819	PHACTR1,BCR,RGS18,DOCK4,TREM2,PHACTR2,PPP2R5A,DOCK1,PPP1R12A,LRRK2,ARHGAP26,PARP8,IQGAP2,RABGEF1,SERPINB2,PRKCE,ARHGAP10,ARHGEF26
GO:MF	semaphorin receptor binding	GO:0030215	1	0	21	199	1	17819	SEMA5A
GO:MF	pyridoxal phosphate binding	GO:0030170	1	0	56	199	1	17819	ALB
GO:MF	low-density lipoprotein particle binding	GO:0030169	1	0	15	199	1	17819	TREM2
GO:MF	PDZ domain binding	GO:0030165	1	0	57	199	1	17819	DOCK4
GO:MF	signaling receptor complex adaptor activity	GO:0030159	1	0	32	199	1	17819	LRRK2
GO:MF	manganese ion binding	GO:0030145	1	0	54	199	1	17819	ME1
GO:MF	extracellular matrix constituent conferring elasticity	GO:0030023	1	0	4	199	1	17819	MMRN1
GO:MF	extracellular matrix structural constituent conferring tensile strength	GO:0030020	1	0	28	199	1	17819	COL6A5
GO:MF	inorganic cation transmembrane transporter activity	GO:0022890	1	0	505	199	11	17819	SLC30A7,GRIK4,KCNMA1,RYR3,MCUB,SCN11A,NALCN,SLC24A2,RYR2,KCNH5,P2RX4
GO:MF	macromolecule transmembrane transporter activity	GO:0022884	1	0	20	199	1	17819	SIDT1
GO:MF	transmembrane transporter activity	GO:0022857	1	0	1036	199	17	17819	SLC30A7,SLC16A6,GRIK4,KCNMA1,SIDT1,RYR3,MCUB,SCN11A,NALCN,SLC24A2,RYR2,BCL2,SV2B,KCNH5,TMEM144,CNNM1,P2RX4
GO:MF	voltage-gated monoatomic cation channel activity	GO:0022843	1	0	130	199	2	17819	KCNMA1,KCNH5
GO:MF	filamin binding	GO:0031005	1	0	10	199	1	17819	NEBL
GO:MF	phosphatase inhibitor activity	GO:0019212	1	0	32	199	2	17819	PHACTR1,PHACTR2
GO:MF	kinase activator activity	GO:0019209	1	0	107	199	2	17819	TREM2,PARP8
GO:MF	carbon-carbon lyase activity	GO:0016830	1	0	47	199	2	17819	CLYBL,ME1
GO:MF	lyase activity	GO:0016829	1	0	173	199	4	17819	BTBD9,CA8,CLYBL,ME1
GO:MF	hydrolase activity, acting on acid anhydrides, in phosphorus-containing anhydrides	GO:0016818	1	0	637	199	4	17819	DNAH8,LRRK2,MYO1E,NAV2
GO:MF	hydrolase activity, acting on acid anhydrides	GO:0016817	1	0	638	199	4	17819	DNAH8,LRRK2,MYO1E,NAV2
GO:MF	hydrolase activity, acting on carbon-nitrogen (but not peptide) bonds, in cyclic amidines	GO:0016814	1	0	29	199	1	17819	CDADC1
GO:MF	hydrolase activity, acting on carbon-nitrogen (but not peptide) bonds, in linear amides	GO:0016811	1	0	67	199	2	17819	UPB1,HDAC9
GO:MF	hydrolase activity, acting on carbon-nitrogen (but not peptide) bonds	GO:0016810	1	0	124	199	3	17819	UPB1,CDADC1,HDAC9
GO:MF	hydrolase activity, hydrolyzing N-glycosyl compounds	GO:0016799	1	0	23	199	1	17819	MACROD2
GO:MF	hydrolase activity, acting on glycosyl bonds	GO:0016798	1	0	115	199	1	17819	MACROD2
GO:MF	phosphatase activity	GO:0016791	1	0	257	199	5	17819	EPM2A,PPP2R5A,PTPN23,INPP4B,PTPRO
GO:MF	thiolester hydrolase activity	GO:0016790	1	0	35	199	1	17819	ACSBG2
GO:MF	hydrolase activity, acting on ester bonds	GO:0016788	1	0	697	199	7	17819	EPM2A,AARS2,PPP2R5A,PTPN23,INPP4B,PTPRO,ACSBG2
GO:MF	hydrolase activity	GO:0016787	1	0	2229	199	20	17819	EPM2A,AARS2,UPB1,DNAH8,PPP2R5A,USP15,LRRK2,ADAMTS3,PTPN23,MACROD2,UFSP2,MYO1E,INPP4B,RELN,AMZ2,PTPRO,CDADC1,HDAC9,ACSBG2,NAV2
GO:MF	transferase activity, transferring sulphur-containing groups	GO:0016782	1	0	74	199	2	17819	HS6ST3,CHST11
GO:MF	phosphotransferase activity, for other substituted phosphate groups	GO:0016780	1	0	21	199	2	17819	PIGN,GNPTAB
GO:MF	nucleotidyltransferase activity	GO:0016779	1	0	114	199	1	17819	POLN
GO:MF	diphosphotransferase activity	GO:0016778	1	0	5	199	1	17819	TPK1
GO:MF	phosphotransferase activity, phosphate group as acceptor	GO:0016776	1	0	31	199	1	17819	CMPK2
GO:MF	pentosyltransferase activity	GO:0016763	1	0	49	199	1	17819	PARP8
GO:MF	hexosyltransferase activity	GO:0016758	1	0	178	199	6	17819	EPM2A,GALNTL6,CSGALNACT1,TMTC4,MGAT4C,GCNT3
GO:MF	glycosyltransferase activity	GO:0016757	1	0	260	199	7	17819	EPM2A,GALNTL6,CSGALNACT1,TMTC4,MGAT4C,PARP8,GCNT3
GO:MF	aminoacyltransferase activity	GO:0016755	1	0	397	199	8	17819	UBE2E2,RNF150,DZIP3,RNF8,RABGEF1,UBE2Q2,HECW1,HERC1
GO:MF	acyltransferase activity, transferring groups other than amino-acyl groups	GO:0016747	1	0	202	199	2	17819	ZDHHC4,HHAT
GO:MF	acyltransferase activity	GO:0016746	1	0	607	199	11	17819	UBE2E2,ZDHHC4,RNF150,CLYBL,DZIP3,HHAT,RNF8,RABGEF1,UBE2Q2,HECW1,HERC1
GO:MF	transferase activity, transferring one-carbon groups	GO:0016741	1	0	233	199	4	17819	SMYD3,MGMT,COQ3,CAMKMT
GO:MF	carboxy-lyase activity	GO:0016831	1	0	29	199	1	17819	ME1
GO:MF	phosphatase activator activity	GO:0019211	1	0	13	199	1	17819	PPP2R5A
GO:MF	oxo-acid-lyase activity	GO:0016833	1	0	6	199	1	17819	CLYBL
GO:MF	hydro-lyase activity	GO:0016836	1	0	54	199	1	17819	CA8
GO:MF	phosphatase regulator activity	GO:0019208	1	0	68	199	4	17819	PHACTR1,PHACTR2,PPP2R5A,PPP1R12A
GO:MF	kinase regulator activity	GO:0019207	1	0	211	199	2	17819	TREM2,PARP8
GO:MF	nucleobase-containing compound kinase activity	GO:0019205	1	0	37	199	1	17819	CMPK2
GO:MF	carbohydrate phosphatase activity	GO:0019203	1	0	12	199	1	17819	EPM2A
GO:MF	transmembrane receptor protein kinase activity	GO:0019199	1	0	71	199	2	17819	EPHB1,TEK
GO:MF	guanyl nucleotide binding	GO:0019001	1	0	361	199	1	17819	LRRK2
GO:MF	calmodulin-lysine N-methyltransferase activity	GO:0018025	1	0	1	199	1	17819	CAMKMT
GO:MF	vinculin binding	GO:0017166	1	0	9	199	1	17819	UTRN
GO:MF	Wnt-protein binding	GO:0017147	1	0	30	199	1	17819	PTPRO
GO:MF	SH3 domain binding	GO:0017124	1	0	63	199	1	17819	KHDRBS2
GO:MF	ribonucleoside triphosphate phosphatase activity	GO:0017111	1	0	578	199	4	17819	DNAH8,LRRK2,MYO1E,NAV2
GO:MF	heparan sulfate 6-O-sulfotransferase activity	GO:0017095	1	0	3	199	1	17819	HS6ST3
GO:MF	purine nucleotide binding	GO:0017076	1	0	1758	199	29	17819	TNNI3K,AARS2,DNAH8,EPHB1,CSNK1G1,NEK7,TTF2,LRRK2,CACHD1,PEAK1,MAPK10,RARS2,MYO1E,TPK1,RUNX2,ME1,DAPK2,NOS1,ATR,TEK,PRKAA2,RUNX1,AKT3,MAPK4,PRKCE,RPS6KC1,PIK3R4,NAV2,P2RX4
GO:MF	syntaxin-1 binding	GO:0017075	1	0	14	199	1	17819	LRRK2
GO:MF	ATP hydrolysis activity	GO:0016887	1	0	304	199	3	17819	DNAH8,MYO1E,NAV2
GO:MF	acid-amino acid ligase activity	GO:0016881	1	0	19	199	2	17819	TTLL11,TTLL7
GO:MF	ligase activity, forming carbon-nitrogen bonds	GO:0016879	1	0	48	199	2	17819	TTLL11,TTLL7
GO:MF	acid-thiol ligase activity	GO:0016878	1	0	26	199	2	17819	ACSS3,ACSBG2
GO:MF	ligase activity, forming carbon-sulfur bonds	GO:0016877	1	0	37	199	2	17819	ACSS3,ACSBG2
GO:MF	ligase activity, forming carbon-oxygen bonds	GO:0016875	1	0	43	199	2	17819	AARS2,RARS2
GO:MF	ligase activity	GO:0016874	1	0	164	199	6	17819	AARS2,TTLL11,RARS2,ACSS3,ACSBG2,TTLL7
GO:MF	intramolecular phosphotransferase activity	GO:0016868	1	0	11	199	1	17819	PGM2L1
GO:MF	intramolecular transferase activity	GO:0016866	1	0	27	199	1	17819	PGM2L1
GO:MF	isomerase activity	GO:0016853	1	0	148	199	1	17819	PGM2L1
GO:MF	carbon-sulfur lyase activity	GO:0016846	1	0	10	199	1	17819	BTBD9
GO:MF	carbon-oxygen lyase activity	GO:0016835	1	0	68	199	1	17819	CA8
GO:MF	heat shock protein binding	GO:0031072	1	0	101	199	1	17819	CAMKMT
GO:MF	small GTPase binding	GO:0031267	1	0	230	199	8	17819	DOCK4,DOCK1,LRRK2,SYTL2,RPH3A,IQGAP2,RABGEF1,IPO5
GO:MF	carboxylic acid binding	GO:0031406	1	0	110	199	1	17819	ALB
GO:MF	metal ion transmembrane transporter activity	GO:0046873	1	0	395	199	11	17819	SLC30A7,GRIK4,KCNMA1,RYR3,MCUB,SCN11A,NALCN,SLC24A2,RYR2,KCNH5,P2RX4
GO:MF	metal ion binding	GO:0046872	1	0	2994	199	40	17819	AARS2,NEBL,FOXP2,TBC1D9,BPTF,TCF20,CA8,TTF2,LRRK2,CDH9,RNF150,CLYBL,DZIP3,RYR3,ADAMTS3,FTO,UTRN,ZNF804A,RPH3A,PGM2L1,RYR2,SMYD3,ALB,GNPTAB,RELN,CDADC1,MMRN1,ME1,RNF8,NOS1,HDAC9,DMRT1,PRKAA2,RABGEF1,PRIM2,PRKCE,CYP4V2,ANTXR1,TDRD1,MYOF
GO:MF	sphingolipid binding	GO:0046625	1	0	17	199	1	17819	CERKL
GO:MF	glucosyltransferase activity	GO:0046527	1	0	18	199	1	17819	EPM2A
GO:MF	SMAD binding	GO:0046332	1	0	68	199	2	17819	EID2,USP15
GO:MF	dynein intermediate chain binding	GO:0045505	1	0	30	199	1	17819	DNAH8
GO:MF	chemorepellent activity	GO:0045499	1	0	22	199	2	17819	FLRT2,SEMA5A
GO:MF	cadherin binding	GO:0045296	1	0	52	199	3	17819	CDH9,PTPRO,P2RX4
GO:MF	translation regulator activity	GO:0045182	1	0	126	199	1	17819	EIF4G3
GO:MF	protein-containing complex binding	GO:0044877	1	0	1262	199	19	17819	NEBL,TREM2,UHRF1BP1L,EPHB1,STAG1,LRRK2,DPPA4,HSD17B12,WDR12,UTRN,MYO1E,RUNX2,RNF8,ATR,PRKAA2,IQGAP2,AUTS2,ANTXR1,PPP1R42
GO:MF	ubiquitin-like protein ligase binding	GO:0044389	1	0	276	199	2	17819	BCL2,RNF8
GO:MF	transmembrane transporter binding	GO:0044325	1	0	96	199	2	17819	LRRK2,DLG1
GO:MF	suramin binding	GO:0043924	1	0	1	199	1	17819	RYR2
GO:MF	sequence-specific DNA binding	GO:0043565	1	0	1284	199	9	17819	FOXP2,BPTF,ZBTB7C,SMYD3,BCL2,RUNX2,DMRT1,RUNX1,ZNF704
GO:MF	protein serine/threonine kinase activator activity	GO:0043539	1	0	49	199	1	17819	PARP8
GO:MF	protein-membrane adaptor activity	GO:0043495	1	0	22	199	1	17819	SYNE2
GO:MF	bHLH transcription factor binding	GO:0043425	1	0	27	199	1	17819	RUNX2
GO:MF	alcohol binding	GO:0043178	1	0	62	199	4	17819	OSBP2,SIDT1,TPK1,PRKCE
GO:MF	organic acid binding	GO:0043177	1	0	117	199	2	17819	RYR2,ALB
GO:MF	RNA polymerase core enzyme binding	GO:0043175	1	0	35	199	3	17819	SMYD3,CTR9,WDR43
GO:MF	cation binding	GO:0043169	1	0	3078	199	41	17819	AARS2,NEBL,FOXP2,TBC1D9,BPTF,TCF20,CA8,TTF2,LRRK2,CDH9,RNF150,CLYBL,DZIP3,RYR3,ADAMTS3,FTO,UTRN,ZNF804A,RPH3A,PGM2L1,RYR2,SMYD3,ALB,GNPTAB,RELN,TPK1,CDADC1,MMRN1,ME1,RNF8,NOS1,HDAC9,DMRT1,PRKAA2,RABGEF1,PRIM2,PRKCE,CYP4V2,ANTXR1,TDRD1,MYOF
GO:MF	anion binding	GO:0043168	1	0	2082	199	31	17819	TNNI3K,AARS2,DNAH8,EPHB1,CSNK1G1,NEK7,TTF2,LRRK2,CACHD1,PEAK1,MAPK10,RYR2,RARS2,MYO1E,ALB,TPK1,RUNX2,DAPK2,NOS1,ATR,TEK,PRKAA2,IQGAP2,RUNX1,AKT3,MAPK4,PRKCE,RPS6KC1,PIK3R4,NAV2,P2RX4
GO:MF	ion binding	GO:0043167	1	0	4711	199	63	17819	TNNI3K,AARS2,NEBL,DNAH8,EPHB1,FOXP2,CSNK1G1,TBC1D9,BPTF,TCF20,NEK7,CA8,TTF2,LRRK2,CDH9,RNF150,CLYBL,DZIP3,RYR3,CACHD1,ADAMTS3,FTO,PEAK1,UTRN,ZNF804A,MAPK10,RPH3A,PGM2L1,RYR2,SMYD3,RARS2,MYO1E,ALB,GNPTAB,RELN,TPK1,RUNX2,CDADC1,MMRN1,ME1,DAPK2,RNF8,NOS1,HDAC9,ATR,TEK,DMRT1,PRKAA2,IQGAP2,RUNX1,RABGEF1,AKT3,MAPK4,PRIM2,PRKCE,RPS6KC1,CYP4V2,PIK3R4,ANTXR1,NAV2,P2RX4,TDRD1,MYOF
GO:MF	3'-5' DNA helicase activity	GO:0043138	1	0	12	199	1	17819	NAV2
GO:MF	ubiquitin binding	GO:0043130	1	0	82	199	1	17819	RNF8
GO:MF	ephrin receptor binding	GO:0046875	1	0	23	199	1	17819	ANKS1B
GO:MF	ribonucleoprotein complex binding	GO:0043021	1	0	141	199	1	17819	WDR12
GO:MF	tetrapyrrole binding	GO:0046906	1	0	161	199	2	17819	NOS1,CYP4V2
GO:MF	transition metal ion binding	GO:0046914	1	0	968	199	10	17819	AARS2,CA8,TTF2,FTO,UTRN,CDADC1,ME1,RNF8,RABGEF1,CYP4V2
GO:MF	actin filament binding	GO:0051015	1	0	167	199	4	17819	NEBL,MYO1E,IQGAP2,ANTXR1
GO:MF	nitric-oxide synthase binding	GO:0050998	1	0	8	199	1	17819	NOS1AP
GO:MF	cell adhesion molecule binding	GO:0050839	1	0	210	199	6	17819	TENM3,CDH9,UTRN,PTPRO,CNTN1,P2RX4
GO:MF	NADP binding	GO:0050661	1	0	41	199	1	17819	NOS1
GO:MF	flavin adenine dinucleotide binding	GO:0050660	1	0	88	199	1	17819	NOS1
GO:MF	N-acetylgalactosamine 4-sulfate 6-O-sulfotransferase activity	GO:0050659	1	0	2	199	1	17819	CHST11
GO:MF	[acetyl-CoA carboxylase] kinase activity	GO:0050405	1	0	2	199	1	17819	PRKAA2
GO:MF	propionate-CoA ligase activity	GO:0050218	1	0	3	199	1	17819	ACSS3
GO:MF	nucleoside monophosphate kinase activity	GO:0050145	1	0	15	199	1	17819	CMPK2
GO:MF	beta-tubulin binding	GO:0048487	1	0	30	199	1	17819	TTLL7
GO:MF	monosaccharide binding	GO:0048029	1	0	52	199	1	17819	CLEC17A
GO:MF	receptor ligand activity	GO:0048018	1	0	404	199	3	17819	FLRT2,SEMA5A,NTS
GO:MF	glucose-1,6-bisphosphate synthase activity	GO:0047933	1	0	1	199	1	17819	PGM2L1
GO:MF	(S)-citramalyl-CoA lyase activity	GO:0047777	1	0	1	199	1	17819	CLYBL
GO:MF	chondroitin 4-sulfotransferase activity	GO:0047756	1	0	3	199	1	17819	CHST11
GO:MF	arachidonate-CoA ligase activity	GO:0047676	1	0	5	199	1	17819	ACSBG2
GO:MF	fatty acyl-CoA hydrolase activity	GO:0047617	1	0	12	199	1	17819	ACSBG2
GO:MF	[hydroxymethylglutaryl-CoA reductase (NADPH)] kinase activity	GO:0047322	1	0	2	199	1	17819	PRKAA2
GO:MF	glucuronosyl-N-acetylgalactosaminyl-proteoglycan 4-beta-N-acetylgalactosaminyltransferase activity	GO:0047238	1	0	6	199	1	17819	CSGALNACT1
GO:MF	acetylgalactosaminyl-O-glycosyl-glycoprotein beta-1,6-N-acetylglucosaminyltransferase activity	GO:0047225	1	0	1	199	1	17819	GCNT3
GO:MF	protein dimerization activity	GO:0046983	1	0	894	199	12	17819	EPM2A,UPB1,UHRF1BP1L,FOXP2,TENM3,LRRK2,BCL2,PTPRO,CDADC1,ABTB2,RNF8,TMEM192
GO:MF	protein heterodimerization activity	GO:0046982	1	0	279	199	3	17819	TENM3,BCL2,ABTB2
GO:MF	histone H3K36 methyltransferase activity	GO:0046975	1	0	11	199	1	17819	SMYD3
GO:MF	carboxylic acid transmembrane transporter activity	GO:0046943	1	0	158	199	1	17819	GRIK4
GO:MF	transition metal ion transmembrane transporter activity	GO:0046915	1	0	36	199	1	17819	SLC30A7
GO:MF	acyltransferase activity, acyl groups converted into alkyl on transfer	GO:0046912	1	0	6	199	1	17819	CLYBL
GO:MF	alpha-tubulin binding	GO:0043014	1	0	33	199	1	17819	TTLL7
GO:MF	histone deacetylase binding	GO:0042826	1	0	93	199	1	17819	HDAC9
GO:MF	fucose binding	GO:0042806	1	0	5	199	1	17819	CLEC17A
GO:MF	chondroitin sulfotransferase activity	GO:0034481	1	0	5	199	1	17819	CHST11
GO:MF	protein kinase A regulatory subunit binding	GO:0034237	1	0	21	199	1	17819	RYR2
GO:MF	protein kinase A catalytic subunit binding	GO:0034236	1	0	13	199	1	17819	RYR2
GO:MF	GTP-dependent protein kinase activity	GO:0034211	1	0	1	199	1	17819	LRRK2
GO:MF	very-low-density lipoprotein particle binding	GO:0034189	1	0	3	199	1	17819	TREM2
GO:MF	apolipoprotein A-I binding	GO:0034186	1	0	5	199	1	17819	TREM2
GO:MF	apolipoprotein binding	GO:0034185	1	0	10	199	1	17819	TREM2
GO:MF	DNA polymerase activity	GO:0034061	1	0	25	199	1	17819	POLN
GO:MF	UMP kinase activity	GO:0033862	1	0	2	199	1	17819	CMPK2
GO:MF	protein lysine deacetylase activity	GO:0033558	1	0	22	199	1	17819	HDAC9
GO:MF	monocarboxylic acid binding	GO:0033293	1	0	39	199	1	17819	ALB
GO:MF	amide binding	GO:0033218	1	0	253	199	3	17819	TREM2,RYR2,IPO5
GO:MF	sterol binding	GO:0032934	1	0	54	199	2	17819	OSBP2,SIDT1
GO:MF	guanyl ribonucleotide binding	GO:0032561	1	0	359	199	1	17819	LRRK2
GO:MF	purine ribonucleotide binding	GO:0032555	1	0	1664	199	27	17819	TNNI3K,AARS2,DNAH8,EPHB1,CSNK1G1,NEK7,TTF2,LRRK2,CACHD1,PEAK1,MAPK10,RARS2,MYO1E,TPK1,RUNX2,DAPK2,ATR,TEK,PRKAA2,RUNX1,AKT3,MAPK4,PRKCE,RPS6KC1,PIK3R4,NAV2,P2RX4
GO:MF	ribonucleotide binding	GO:0032553	1	0	1679	199	28	17819	TNNI3K,AARS2,DNAH8,EPHB1,CSNK1G1,NEK7,TTF2,LRRK2,CACHD1,PEAK1,MAPK10,RARS2,MYO1E,TPK1,RUNX2,DAPK2,NOS1,ATR,TEK,PRKAA2,RUNX1,AKT3,MAPK4,PRKCE,RPS6KC1,PIK3R4,NAV2,P2RX4
GO:MF	demethylase activity	GO:0032451	1	0	37	199	1	17819	FTO
GO:MF	MutSalpha complex binding	GO:0032407	1	0	6	199	1	17819	ATR
GO:MF	MutLalpha complex binding	GO:0032405	1	0	5	199	1	17819	ATR
GO:MF	mismatch repair complex binding	GO:0032404	1	0	9	199	1	17819	ATR
GO:MF	ubiquitin-like protein binding	GO:0032182	1	0	97	199	1	17819	RNF8
GO:MF	short-chain fatty acid-CoA ligase activity	GO:0031955	1	0	3	199	1	17819	ACSS3
GO:MF	ubiquitin protein ligase binding	GO:0031625	1	0	259	199	2	17819	BCL2,RNF8
GO:MF	polyubiquitin modification-dependent protein binding	GO:0031593	1	0	52	199	1	17819	DZIP3
GO:MF	chromatin DNA binding	GO:0031490	1	0	84	199	1	17819	RUNX2
GO:MF	heparan sulfate sulfotransferase activity	GO:0034483	1	0	15	199	1	17819	HS6ST3
GO:MF	phosphatidylinositol bisphosphate phosphatase activity	GO:0034593	1	0	19	199	1	17819	INPP4B
GO:MF	phosphatidylinositol phosphate 4-phosphatase activity	GO:0034596	1	0	7	199	1	17819	INPP4B
GO:MF	histone H4K16 deacetylase activity	GO:0034739	1	0	3	199	1	17819	HDAC9
GO:MF	protein homodimerization activity	GO:0042803	1	0	558	199	10	17819	EPM2A,UPB1,UHRF1BP1L,FOXP2,TENM3,LRRK2,PTPRO,CDADC1,RNF8,TMEM192
GO:MF	identical protein binding	GO:0042802	1	0	1607	199	26	17819	EPM2A,UPB1,UHRF1BP1L,FOXP2,TENM3,USP15,LRRK2,RALYL,PEAK1,CLEC17A,ANGPT1,RYR2,ALB,BCL2,TPK1,PTPRO,CDADC1,ME1,DAPK2,RNF8,TEK,DMRT1,TMEM192,FNBP1,FBXO28,P2RX4
GO:MF	phosphoric ester hydrolase activity	GO:0042578	1	0	341	199	5	17819	EPM2A,PPP2R5A,PTPN23,INPP4B,PTPRO
GO:MF	histone binding	GO:0042393	1	0	208	199	2	17819	USP15,RNF8
GO:MF	ISG15 transferase activity	GO:0042296	1	0	4	199	1	17819	UBE2E2
GO:MF	peptide binding	GO:0042277	1	0	211	199	2	17819	TREM2,IPO5
GO:MF	SH2 domain binding	GO:0042169	1	0	33	199	1	17819	CTR9
GO:MF	histone methyltransferase activity	GO:0042054	1	0	54	199	1	17819	SMYD3
GO:MF	neurexin family protein binding	GO:0042043	1	0	12	199	1	17819	SYTL2
GO:MF	interleukin-18 binding	GO:0042007	1	0	3	199	1	17819	RNF121
GO:MF	signaling receptor activity	GO:0038023	1	0	2371	199	7	17819	TREM2,EPHB1,GRIK4,OR51F2,TEK,ANTXR1,P2RX4
GO:MF	peroxidase inhibitor activity	GO:0036479	1	0	1	199	1	17819	LRRK2
GO:MF	oxidoreductase activity, acting on paired donors, with incorporation or reduction of molecular oxygen, NAD(P)H as one donor, and incorporation of one atom of oxygen	GO:0016709	1	0	26	199	1	17819	NOS1
GO:MF	small molecule binding	GO:0036094	1	0	4891	199	66	17819	TNNI3K,AARS2,NEBL,DNAH8,EPHB1,FOXP2,CSNK1G1,TBC1D9,BPTF,TCF20,OSBP2,NEK7,CA8,TTF2,LRRK2,CDH9,SIDT1,RNF150,CLYBL,DZIP3,RYR3,CACHD1,ADAMTS3,FTO,PEAK1,UTRN,ZNF804A,CLEC17A,MAPK10,RPH3A,PGM2L1,RYR2,SMYD3,RARS2,MYO1E,ALB,GNPTAB,RELN,TPK1,RUNX2,CDADC1,MMRN1,ME1,DAPK2,RNF8,NOS1,HDAC9,ATR,TEK,DMRT1,PRKAA2,IQGAP2,RUNX1,RABGEF1,AKT3,MAPK4,PRIM2,PRKCE,RPS6KC1,CYP4V2,PIK3R4,ANTXR1,NAV2,P2RX4,TDRD1,MYOF
GO:MF	purine ribonucleoside triphosphate binding	GO:0035639	1	0	1615	199	27	17819	TNNI3K,AARS2,DNAH8,EPHB1,CSNK1G1,NEK7,TTF2,LRRK2,CACHD1,PEAK1,MAPK10,RARS2,MYO1E,TPK1,RUNX2,DAPK2,ATR,TEK,PRKAA2,RUNX1,AKT3,MAPK4,PRKCE,RPS6KC1,PIK3R4,NAV2,P2RX4
GO:MF	signaling adaptor activity	GO:0035591	1	0	71	199	1	17819	LRRK2
GO:MF	broad specificity oxidative DNA demethylase activity	GO:0035516	1	0	5	199	1	17819	FTO
GO:MF	oxidative RNA demethylase activity	GO:0035515	1	0	5	199	1	17819	FTO
GO:MF	DNA demethylase activity	GO:0035514	1	0	5	199	1	17819	FTO
GO:MF	ATP-gated ion channel activity	GO:0035381	1	0	11	199	1	17819	P2RX4
GO:MF	ethanol binding	GO:0035276	1	0	1	199	1	17819	PRKCE
GO:MF	ionotropic glutamate receptor binding	GO:0035255	1	0	12	199	1	17819	IGSF11
GO:MF	glutamate receptor binding	GO:0035254	1	0	21	199	1	17819	IGSF11
GO:MF	UDP-glucosyltransferase activity	GO:0035251	1	0	12	199	1	17819	EPM2A
GO:MF	histone kinase activity	GO:0035173	1	0	23	199	2	17819	ATR,PRKAA2
GO:MF	phosphatidylinositol binding	GO:0035091	1	0	239	199	5	17819	PARD3B,MYO1E,ARFIP1,IQGAP2,RPS6KC1
GO:MF	histone H2AXS139 kinase activity	GO:0035979	1	0	3	199	1	17819	ATR
GO:MF	protein kinase A binding	GO:0051018	1	0	43	199	2	17819	LRRK2,RYR2
GO:MF	2-oxoglutarate-dependent dioxygenase activity	GO:0016706	1	0	53	199	1	17819	FTO
GO:MF	oxidoreductase activity, acting on the CH-OH group of donors, NAD or NADP as acceptor	GO:0016616	1	0	120	199	2	17819	HSD17B12,ME1
GO:MF	transmembrane receptor protein tyrosine kinase activity	GO:0004714	1	0	53	199	2	17819	EPHB1,TEK
GO:MF	protein tyrosine kinase activity	GO:0004713	1	0	102	199	3	17819	EPHB1,PEAK1,TEK
GO:MF	protein serine/threonine/tyrosine kinase activity	GO:0004712	1	0	25	199	1	17819	PRKAA2
GO:MF	MAP kinase kinase kinase activity	GO:0004709	1	0	20	199	1	17819	LRRK2
GO:MF	MAP kinase activity	GO:0004707	1	0	16	199	2	17819	MAPK10,MAPK4
GO:MF	JUN kinase kinase kinase activity	GO:0004706	1	0	9	199	1	17819	LRRK2
GO:MF	JUN kinase activity	GO:0004705	1	0	3	199	1	17819	MAPK10
GO:MF	diacylglycerol-dependent, calcium-independent serine/threonine kinase activity	GO:0004699	1	0	1	199	1	17819	PRKCE
GO:MF	diacylglycerol-dependent serine/threonine kinase activity	GO:0004697	1	0	15	199	1	17819	PRKCE
GO:MF	AMP-activated protein kinase activity	GO:0004679	1	0	6	199	1	17819	PRKAA2
GO:MF	polypeptide N-acetylgalactosaminyltransferase activity	GO:0004653	1	0	19	199	1	17819	GALNTL6
GO:MF	nucleoside diphosphate kinase activity	GO:0004550	1	0	21	199	1	17819	CMPK2
GO:MF	nitric-oxide synthase activity	GO:0004517	1	0	3	199	1	17819	NOS1
GO:MF	monooxygenase activity	GO:0004497	1	0	116	199	2	17819	NOS1,CYP4V2
GO:MF	malate synthase activity	GO:0004474	1	0	1	199	1	17819	CLYBL
GO:MF	malate dehydrogenase (decarboxylating) (NADP+) activity	GO:0004473	1	0	3	199	1	17819	ME1
GO:MF	malate dehydrogenase (decarboxylating) (NAD+) activity	GO:0004471	1	0	3	199	1	17819	ME1
GO:MF	malic enzyme activity	GO:0004470	1	0	3	199	1	17819	ME1
GO:MF	long-chain fatty acid-CoA ligase activity	GO:0004467	1	0	12	199	1	17819	ACSBG2
GO:MF	lactoylglutathione lyase activity	GO:0004462	1	0	2	199	1	17819	BTBD9
GO:MF	histone deacetylase activity	GO:0004407	1	0	20	199	1	17819	HDAC9
GO:MF	helicase activity	GO:0004386	1	0	131	199	1	17819	NAV2
GO:MF	glycogen (starch) synthase activity	GO:0004373	1	0	3	199	1	17819	EPM2A
GO:MF	glycerol kinase activity	GO:0004370	1	0	3	199	1	17819	GK5
GO:MF	metalloendopeptidase activity	GO:0004222	1	0	111	199	1	17819	ADAMTS3
GO:MF	non-membrane spanning protein tyrosine kinase activity	GO:0004715	1	0	36	199	1	17819	PEAK1
GO:MF	cysteine-type endopeptidase activity	GO:0004197	1	0	68	199	1	17819	USP15
GO:MF	phosphoprotein phosphatase activity	GO:0004721	1	0	162	199	4	17819	EPM2A,PPP2R5A,PTPN23,PTPRO
GO:MF	protein tyrosine phosphatase activity	GO:0004725	1	0	85	199	3	17819	EPM2A,PTPN23,PTPRO
GO:MF	Notch binding	GO:0005112	1	0	22	199	1	17819	ATRNL1
GO:MF	fibroblast growth factor receptor binding	GO:0005104	1	0	20	199	1	17819	FLRT2
GO:MF	signaling receptor binding	GO:0005102	1	0	1105	199	16	17819	DOCK4,USP15,LRRK2,SYTL2,FLRT2,LAMA3,SEMA5A,ATRNL1,UTRN,ANGPT1,IGSF11,RELN,TESPA1,NTS,ANKS1B,CD58
GO:MF	GTPase activator activity	GO:0005096	1	0	188	199	7	17819	BCR,RGS18,DOCK4,LRRK2,ARHGAP26,IQGAP2,ARHGAP10
GO:MF	guanyl-nucleotide exchange factor activity	GO:0005085	1	0	192	199	5	17819	BCR,DOCK4,DOCK1,RABGEF1,ARHGEF26
GO:MF	protein kinase C binding	GO:0005080	1	0	29	199	1	17819	HDAC9
GO:MF	signal sequence binding	GO:0005048	1	0	34	199	1	17819	IPO5
GO:MF	transmembrane-ephrin receptor activity	GO:0005005	1	0	7	199	1	17819	EPHB1
GO:MF	ephrin receptor activity	GO:0005003	1	0	14	199	1	17819	EPHB1
GO:MF	olfactory receptor activity	GO:0004984	1	0	1473	199	1	17819	OR51F2
GO:MF	glutamate-gated receptor activity	GO:0004970	1	0	18	199	1	17819	GRIK4
GO:MF	extracellularly ATP-gated monoatomic cation channel activity	GO:0004931	1	0	7	199	1	17819	P2RX4
GO:MF	G protein-coupled receptor activity	GO:0004930	1	0	1873	199	1	17819	OR51F2
GO:MF	transmembrane signaling receptor activity	GO:0004888	1	0	2218	199	7	17819	TREM2,EPHB1,GRIK4,OR51F2,TEK,ANTXR1,P2RX4
GO:MF	serine-type endopeptidase inhibitor activity	GO:0004867	1	0	101	199	1	17819	SERPINB2
GO:MF	endopeptidase inhibitor activity	GO:0004866	1	0	145	199	1	17819	SERPINB2
GO:MF	protein phosphatase inhibitor activity	GO:0004864	1	0	29	199	2	17819	PHACTR1,PHACTR2
GO:MF	enzyme inhibitor activity	GO:0004857	1	0	291	199	5	17819	PHACTR1,PHACTR2,PPP1R12A,LRRK2,SERPINB2
GO:MF	cysteine-type deubiquitinase activity	GO:0004843	1	0	93	199	1	17819	USP15
GO:MF	ubiquitin-protein transferase activity	GO:0004842	1	0	364	199	8	17819	UBE2E2,RNF150,DZIP3,RNF8,RABGEF1,UBE2Q2,HECW1,HERC1
GO:MF	arginine-tRNA ligase activity	GO:0004814	1	0	3	199	1	17819	RARS2
GO:MF	alanine-tRNA ligase activity	GO:0004813	1	0	3	199	1	17819	AARS2
GO:MF	aminoacyl-tRNA ligase activity	GO:0004812	1	0	43	199	2	17819	AARS2,RARS2
GO:MF	thymidylate kinase activity	GO:0004798	1	0	2	199	1	17819	CMPK2
GO:MF	thiamine diphosphokinase activity	GO:0004788	1	0	1	199	1	17819	TPK1
GO:MF	protein serine/threonine phosphatase activity	GO:0004722	1	0	80	199	1	17819	EPM2A
GO:MF	cytokine receptor binding	GO:0005126	1	0	229	199	1	17819	USP15
GO:MF	endopeptidase activity	GO:0004175	1	0	398	199	2	17819	USP15,ADAMTS3
GO:MF	cytidylate kinase activity	GO:0004127	1	0	4	199	1	17819	CMPK2
GO:MF	phosphatidylserine binding	GO:0001786	1	0	47	199	1	17819	TREM2
GO:MF	G protein-coupled receptor binding	GO:0001664	1	0	204	199	1	17819	NTS
GO:MF	purinergic nucleotide receptor activity	GO:0001614	1	0	19	199	1	17819	P2RX4
GO:MF	amyloid-beta binding	GO:0001540	1	0	50	199	1	17819	TREM2
GO:MF	N-acetylgalactosamine 4-O-sulfotransferase activity	GO:0001537	1	0	5	199	1	17819	CHST11
GO:MF	DNA-binding transcription activator activity, RNA polymerase II-specific	GO:0001228	1	0	393	199	2	17819	RUNX2,RUNX1
GO:MF	DNA-binding transcription activator activity	GO:0001216	1	0	399	199	2	17819	RUNX2,RUNX1
GO:MF	RNA polymerase II intronic transcription regulatory region sequence-specific DNA binding	GO:0001162	1	0	8	199	1	17819	SMYD3
GO:MF	intronic transcription regulatory region sequence-specific DNA binding	GO:0001161	1	0	11	199	1	17819	SMYD3
GO:MF	basal RNA polymerase II transcription machinery binding	GO:0001099	1	0	52	199	3	17819	SMYD3,CTR9,WDR43
GO:MF	basal transcription machinery binding	GO:0001098	1	0	52	199	3	17819	SMYD3,CTR9,WDR43
GO:MF	transcription regulatory region nucleic acid binding	GO:0001067	1	0	1071	199	6	17819	ZBTB7C,SMYD3,RUNX2,DMRT1,RUNX1,ZNF704
GO:MF	RNA polymerase III general transcription initiation factor activity	GO:0000995	1	0	8	199	1	17819	GTF3C1
GO:MF	RNA polymerase II complex binding	GO:0000993	1	0	32	199	3	17819	SMYD3,CTR9,WDR43
GO:MF	cis-regulatory region sequence-specific DNA binding	GO:0000987	1	0	850	199	6	17819	ZBTB7C,SMYD3,RUNX2,DMRT1,RUNX1,ZNF704
GO:MF	DNA-binding transcription factor activity, RNA polymerase II-specific	GO:0000981	1	0	949	199	4	17819	ZBTB7C,RUNX2,DMRT1,RUNX1
GO:MF	RNA polymerase II cis-regulatory region sequence-specific DNA binding	GO:0000978	1	0	829	199	6	17819	ZBTB7C,SMYD3,RUNX2,DMRT1,RUNX1,ZNF704
GO:MF	RNA polymerase II transcription regulatory region sequence-specific DNA binding	GO:0000977	1	0	980	199	6	17819	ZBTB7C,SMYD3,RUNX2,DMRT1,RUNX1,ZNF704
GO:MF	transcription cis-regulatory region binding	GO:0000976	1	0	1070	199	6	17819	ZBTB7C,SMYD3,RUNX2,DMRT1,RUNX1,ZNF704
GO:MF	RNA cap binding	GO:0000339	1	0	16	199	1	17819	LARP1B
GO:MF	magnesium ion binding	GO:0000287	1	0	194	199	3	17819	LRRK2,CLYBL,ME1
GO:MF	nucleotide binding	GO:0000166	1	0	1896	199	29	17819	TNNI3K,AARS2,DNAH8,EPHB1,CSNK1G1,NEK7,TTF2,LRRK2,CACHD1,PEAK1,MAPK10,RARS2,MYO1E,TPK1,RUNX2,ME1,DAPK2,NOS1,ATR,TEK,PRKAA2,RUNX1,AKT3,MAPK4,PRKCE,RPS6KC1,PIK3R4,NAV2,P2RX4
GO:MF	SNARE binding	GO:0000149	1	0	82	199	1	17819	LRRK2
GO:MF	microfilament motor activity	GO:0000146	1	0	23	199	1	17819	MYO1E
GO:MF	tRNA binding	GO:0000049	1	0	64	199	1	17819	AARS2
GO:MF	fibronectin binding	GO:0001968	1	0	20	199	1	17819	HSD17B12
GO:MF	dolichyl-phosphate-mannose-protein mannosyltransferase activity	GO:0004169	1	0	8	199	1	17819	TMTC4
GO:MF	protease binding	GO:0002020	1	0	112	199	1	17819	BCL2
GO:MF	molecular_function	GO:0003674	1	0	17819	199	199	17819	PHACTR1,SFI1,BCR,EPM2A,SLC30A7,TNNI3K,NSMAF,AARS2,RGS18,DOCK4,UPB1,NEBL,SEL1L,TREM2,SORCS3,COL6A5,DNAH8,UHRF1BP1L,EPHB1,FOXP2,BTBD9,CSNK1G1,PHACTR2,STAG1,PPP2R5A,SLC16A6,EID2,TBC1D9,BPTF,CWC15,DOCK1,RANBP9,TCF20,OSBP2,GRIK4,UBE2E2,TENM3,USP15,NEK7,CTTNBP2,CA8,PPP1R12A,TRERF1,TTF2,KCNMA1,GALNTL6,SPATA17,ZDHHC4,LRRK2,CDH9,KHDRBS2,SIDT1,RNF150,PIGN,ARHGAP26,CLYBL,DPPA4,DZIP3,ZBTB7C,RYR3,SYTL2,CACHD1…
GO:MF	cytidine deaminase activity	GO:0004126	1	0	5	199	1	17819	CDADC1
GO:MF	carbonate dehydratase activity	GO:0004089	1	0	15	199	1	17819	CA8
GO:MF	acetate-CoA ligase activity	GO:0003987	1	0	3	199	1	17819	ACSS3
GO:MF	UDP-N-acetylglucosamine-lysosomal-enzyme N-acetylglucosaminephosphotransferase activity	GO:0003976	1	0	2	199	1	17819	GNPTAB
GO:MF	NAD+ ADP-ribosyltransferase activity	GO:0003950	1	0	21	199	1	17819	PARP8
GO:MF	GTPase activity	GO:0003924	1	0	275	199	1	17819	LRRK2
GO:MF	methylated-DNA-[protein]-cysteine S-methyltransferase activity	GO:0003908	1	0	1	199	1	17819	MGMT
GO:MF	DNA-directed DNA polymerase activity	GO:0003887	1	0	19	199	1	17819	POLN
GO:MF	beta-ureidopropionase activity	GO:0003837	1	0	1	199	1	17819	UPB1
GO:MF	actin monomer binding	GO:0003785	1	0	22	199	1	17819	PRKCE
GO:MF	microtubule motor activity	GO:0003777	1	0	62	199	1	17819	DNAH8
GO:MF	cytoskeletal motor activity	GO:0003774	1	0	103	199	2	17819	DNAH8,MYO1E
GO:MF	translation initiation factor activity	GO:0003743	1	0	61	199	1	17819	EIF4G3
GO:MF	mRNA binding	GO:0003729	1	0	304	199	1	17819	EIF4G3
GO:MF	double-stranded RNA binding	GO:0003725	1	0	61	199	1	17819	SIDT1
GO:MF	RNA binding	GO:0003723	1	0	2222	199	8	17819	AARS2,CWC15,KHDRBS2,SIDT1,DZIP3,RALYL,EIF4G3,LARP1B
GO:MF	transcription corepressor activity	GO:0003714	1	0	137	199	2	17819	EID2,TRERF1
GO:MF	transcription coregulator activity	GO:0003712	1	0	372	199	2	17819	EID2,TRERF1
GO:MF	transcription elongation factor activity	GO:0003711	1	0	4	199	1	17819	WDR43
GO:MF	DNA-binding transcription factor activity	GO:0003700	1	0	1066	199	6	17819	FOXP2,ZBTB7C,RUNX2,DMRT1,RUNX1,ZNF704
GO:MF	double-stranded DNA binding	GO:0003690	1	0	1223	199	6	17819	ZBTB7C,SMYD3,RUNX2,DMRT1,RUNX1,ZNF704
GO:MF	chromatin binding	GO:0003682	1	0	454	199	6	17819	STAG1,DPPA4,RUNX2,RNF8,PRKAA2,AUTS2
GO:MF	DNA helicase activity	GO:0003678	1	0	49	199	1	17819	NAV2
GO:MF	DNA binding	GO:0003677	1	0	1913	199	14	17819	FOXP2,BPTF,ZBTB7C,SMYD3,ALB,POLN,BCL2,RUNX2,DMRT1,GTF3C1,RUNX1,RABGEF1,PRIM2,ZNF704
GO:MF	nucleic acid binding	GO:0003676	1	0	4245	199	23	17819	AARS2,FOXP2,BPTF,CWC15,KHDRBS2,SIDT1,DZIP3,ZBTB7C,RALYL,SMYD3,ALB,POLN,BCL2,RUNX2,DMRT1,GTF3C1,RUNX1,RABGEF1,PRIM2,EIF4G3,ZNF704,LARP1B,RCAN2
GO:MF	aminoacyl-tRNA editing activity	GO:0002161	1	0	13	199	1	17819	AARS2
GO:MF	transforming growth factor beta receptor binding	GO:0005160	1	0	21	199	1	17819	USP15
GO:MF	integrin binding	GO:0005178	1	0	106	199	1	17819	UTRN
GO:MF	hormone activity	GO:0005179	1	0	96	199	1	17819	NTS
GO:MF	calcium-activated potassium channel activity	GO:0015269	1	0	10	199	1	17819	KCNMA1
GO:MF	channel activity	GO:0015267	1	0	450	199	11	17819	GRIK4,KCNMA1,RYR3,MCUB,SCN11A,NALCN,SLC24A2,RYR2,BCL2,KCNH5,P2RX4
GO:MF	amino acid transmembrane transporter activity	GO:0015171	1	0	99	199	1	17819	GRIK4
GO:MF	carbohydrate transmembrane transporter activity	GO:0015144	1	0	35	199	1	17819	TMEM144
GO:MF	calcium ion transmembrane transporter activity	GO:0015085	1	0	113	199	5	17819	RYR3,MCUB,SLC24A2,RYR2,P2RX4
GO:MF	sodium ion transmembrane transporter activity	GO:0015081	1	0	137	199	4	17819	GRIK4,SCN11A,NALCN,SLC24A2
GO:MF	potassium ion transmembrane transporter activity	GO:0015079	1	0	146	199	4	17819	GRIK4,KCNMA1,SLC24A2,KCNH5
GO:MF	monoatomic ion transmembrane transporter activity	GO:0015075	1	0	658	199	11	17819	SLC30A7,GRIK4,KCNMA1,RYR3,MCUB,SCN11A,NALCN,SLC24A2,RYR2,KCNH5,P2RX4
GO:MF	3,4-dihydroxy-5-polyprenylbenzoic acid O-methyltransferase activity	GO:0010420	1	0	1	199	1	17819	COQ3
GO:MF	FMN binding	GO:0010181	1	0	14	199	1	17819	NOS1
GO:MF	UMP/dUMP kinase activity	GO:0009041	1	0	2	199	1	17819	CMPK2
GO:MF	oxaloacetate decarboxylase activity	GO:0008948	1	0	2	199	1	17819	ME1
GO:MF	S-adenosylmethionine-dependent methyltransferase activity	GO:0008757	1	0	185	199	3	17819	SMYD3,COQ3,CAMKMT
GO:MF	minus-end-directed microtubule motor activity	GO:0008569	1	0	16	199	1	17819	DNAH8
GO:MF	organic anion transmembrane transporter activity	GO:0008514	1	0	223	199	1	17819	GRIK4
GO:MF	phosphatidylethanolamine binding	GO:0008429	1	0	7	199	1	17819	TREM2
GO:MF	2-polyprenyl-6-methoxy-1,4-benzoquinone methyltransferase activity	GO:0008425	1	0	2	199	1	17819	COQ3
GO:MF	acetylgalactosaminyltransferase activity	GO:0008376	1	0	33	199	2	17819	GALNTL6,CSGALNACT1
GO:MF	acetylglucosaminyltransferase activity	GO:0008375	1	0	40	199	2	17819	MGAT4C,GCNT3
GO:MF	monoatomic cation transmembrane transporter activity	GO:0008324	1	0	547	199	11	17819	SLC30A7,GRIK4,KCNMA1,RYR3,MCUB,SCN11A,NALCN,SLC24A2,RYR2,KCNH5,P2RX4
GO:MF	lipid binding	GO:0008289	1	0	613	199	13	17819	TREM2,OSBP2,SIDT1,ARHGAP26,PARD3B,MYO1E,ALB,CERKL,ARFIP1,IQGAP2,CPNE4,RPS6KC1,MYOF
GO:MF	protein methyltransferase activity	GO:0008276	1	0	95	199	3	17819	SMYD3,MGMT,CAMKMT
GO:MF	calcium, potassium:sodium antiporter activity	GO:0008273	1	0	5	199	1	17819	SLC24A2
GO:MF	zinc ion binding	GO:0008270	1	0	691	199	7	17819	AARS2,CA8,TTF2,UTRN,CDADC1,RNF8,RABGEF1
GO:MF	metallopeptidase activity	GO:0008237	1	0	189	199	2	17819	ADAMTS3,AMZ2
GO:MF	ligand-gated monoatomic ion channel activity	GO:0015276	1	0	156	199	5	17819	GRIK4,KCNMA1,RYR3,RYR2,P2RX4
GO:MF	cysteine-type peptidase activity	GO:0008234	1	0	165	199	2	17819	USP15,UFSP2
GO:MF	kainate selective glutamate receptor activity	GO:0015277	1	0	4	199	1	17819	GRIK4
GO:MF	ligand-gated sodium channel activity	GO:0015280	1	0	14	199	1	17819	GRIK4
GO:MF	malate dehydrogenase activity	GO:0016615	1	0	6	199	1	17819	ME1
GO:MF	oxidoreductase activity, acting on CH-OH group of donors	GO:0016614	1	0	128	199	2	17819	HSD17B12,ME1
GO:MF	nucleotide receptor activity	GO:0016502	1	0	19	199	1	17819	P2RX4
GO:MF	oxidoreductase activity	GO:0016491	1	0	675	199	5	17819	HSD17B12,FTO,ME1,NOS1,CYP4V2
GO:MF	pyrophosphatase activity	GO:0016462	1	0	631	199	4	17819	DNAH8,LRRK2,MYO1E,NAV2
GO:MF	S-acyltransferase activity	GO:0016417	1	0	30	199	1	17819	ZDHHC4
GO:MF	palmitoyltransferase activity	GO:0016409	1	0	36	199	2	17819	ZDHHC4,HHAT
GO:MF	CoA-ligase activity	GO:0016405	1	0	20	199	2	17819	ACSS3,ACSBG2
GO:MF	phosphatidylinositol-3,4-bisphosphate 4-phosphatase activity	GO:0016316	1	0	2	199	1	17819	INPP4B
GO:MF	acyl-CoA hydrolase activity	GO:0016289	1	0	12	199	1	17819	ACSBG2
GO:MF	protein-lysine N-methyltransferase activity	GO:0016279	1	0	52	199	2	17819	SMYD3,CAMKMT
GO:MF	lysine N-methyltransferase activity	GO:0016278	1	0	52	199	2	17819	SMYD3,CAMKMT
GO:MF	channel inhibitor activity	GO:0016248	1	0	27	199	2	17819	MCUB,BCL2
GO:MF	channel regulator activity	GO:0016247	1	0	101	199	3	17819	MCUB,BCL2,DLG1
GO:MF	nucleobase-containing compound transmembrane transporter activity	GO:0015932	1	0	48	199	1	17819	SIDT1
GO:MF	fatty acid ligase activity	GO:0015645	1	0	22	199	2	17819	ACSS3,ACSBG2
GO:MF	toxic substance binding	GO:0015643	1	0	5	199	1	17819	ALB
GO:MF	tubulin binding	GO:0015631	1	0	300	199	5	17819	LRRK2,TTLL11,EML6,PPP1R42,TTLL7
GO:MF	cholesterol binding	GO:0015485	1	0	41	199	2	17819	OSBP2,SIDT1
GO:MF	potassium channel regulator activity	GO:0015459	1	0	37	199	1	17819	DLG1
GO:MF	calcium:monoatomic cation antiporter activity	GO:0015368	1	0	11	199	1	17819	SLC24A2
GO:MF	inorganic molecular entity transmembrane transporter activity	GO:0015318	1	0	612	199	11	17819	SLC30A7,GRIK4,KCNMA1,RYR3,MCUB,SCN11A,NALCN,SLC24A2,RYR2,KCNH5,P2RX4
GO:MF	antiporter activity	GO:0015297	1	0	99	199	1	17819	SLC24A2
GO:MF	uniporter activity	GO:0015292	1	0	7	199	1	17819	MCUB
GO:MF	secondary active transmembrane transporter activity	GO:0015291	1	0	217	199	2	17819	MCUB,SLC24A2
GO:MF	calcium-release channel activity	GO:0015278	1	0	15	199	2	17819	RYR3,RYR2
GO:MF	peptidase activity	GO:0008233	1	0	602	199	4	17819	USP15,ADAMTS3,UFSP2,AMZ2
GO:MF	heparin binding	GO:0008201	1	0	108	199	2	17819	HSD17B12,NAV2
GO:MF	ion channel inhibitor activity	GO:0008200	1	0	26	199	1	17819	MCUB
GO:MF	iron ion binding	GO:0005506	1	0	176	199	2	17819	FTO,CYP4V2
GO:MF	fatty acid binding	GO:0005504	1	0	22	199	1	17819	ALB
GO:MF	steroid binding	GO:0005496	1	0	73	199	2	17819	OSBP2,SIDT1
GO:MF	binding	GO:0005488	1	0	13373	199	161	17819	PHACTR1,SFI1,EPM2A,TNNI3K,NSMAF,AARS2,DOCK4,UPB1,NEBL,SEL1L,TREM2,SORCS3,DNAH8,UHRF1BP1L,EPHB1,FOXP2,BTBD9,CSNK1G1,PHACTR2,STAG1,PPP2R5A,EID2,TBC1D9,BPTF,CWC15,DOCK1,RANBP9,TCF20,OSBP2,TENM3,USP15,NEK7,CTTNBP2,CA8,PPP1R12A,TTF2,KCNMA1,GALNTL6,SPATA17,LRRK2,CDH9,KHDRBS2,SIDT1,RNF150,ARHGAP26,CLYBL,DPPA4,DZIP3,ZBTB7C,RYR3,SYTL2,CACHD1,HSD17B12,RALYL,PFN4,NOS1AP,FLRT2,LAMA3,SEMA5A,ADAMTS3,LRBA,FTO,P…
GO:MF	calcium:sodium antiporter activity	GO:0005432	1	0	9	199	1	17819	SLC24A2
GO:MF	zinc ion transmembrane transporter activity	GO:0005385	1	0	22	199	1	17819	SLC30A7
GO:MF	organic acid transmembrane transporter activity	GO:0005342	1	0	159	199	1	17819	GRIK4
GO:MF	lipid transporter activity	GO:0005319	1	0	140	199	1	17819	UHRF1BP1L
GO:MF	sodium channel activity	GO:0005272	1	0	38	199	3	17819	GRIK4,SCN11A,NALCN
GO:MF	potassium channel activity	GO:0005267	1	0	119	199	3	17819	GRIK4,KCNMA1,KCNH5
GO:MF	calcium channel activity	GO:0005262	1	0	94	199	5	17819	RYR3,MCUB,SLC24A2,RYR2,P2RX4
GO:MF	voltage-gated potassium channel activity	GO:0005249	1	0	95	199	2	17819	KCNMA1,KCNH5
GO:MF	voltage-gated sodium channel activity	GO:0005248	1	0	20	199	2	17819	SCN11A,NALCN
GO:MF	calcium channel regulator activity	GO:0005246	1	0	27	199	1	17819	MCUB
GO:MF	voltage-gated monoatomic ion channel activity	GO:0005244	1	0	156	199	2	17819	KCNMA1,KCNH5
GO:MF	excitatory extracellular ligand-gated monoatomic ion channel activity	GO:0005231	1	0	33	199	1	17819	P2RX4
GO:MF	extracellular ligand-gated monoatomic ion channel activity	GO:0005230	1	0	72	199	2	17819	GRIK4,P2RX4
GO:MF	calcium-activated cation channel activity	GO:0005227	1	0	22	199	1	17819	KCNMA1
GO:MF	intracellular ligand-gated monoatomic ion channel activity	GO:0005217	1	0	27	199	2	17819	RYR3,RYR2
GO:MF	monoatomic ion channel activity	GO:0005216	1	0	400	199	10	17819	GRIK4,KCNMA1,RYR3,MCUB,SCN11A,NALCN,SLC24A2,RYR2,KCNH5,P2RX4
GO:MF	transporter activity	GO:0005215	1	0	1123	199	18	17819	SLC30A7,UHRF1BP1L,SLC16A6,GRIK4,KCNMA1,SIDT1,RYR3,MCUB,SCN11A,NALCN,SLC24A2,RYR2,BCL2,SV2B,KCNH5,TMEM144,CNNM1,P2RX4
GO:MF	structural constituent of eye lens	GO:0005212	1	0	23	199	1	17819	CRYBG1
GO:MF	extracellular matrix structural constituent	GO:0005201	1	0	63	199	2	17819	COL6A5,MMRN1
GO:MF	structural molecule activity	GO:0005198	1	0	736	199	5	17819	COL6A5,MMRN1,ERC2,CRYBG1,DLG1
GO:MF	neuropeptide hormone activity	GO:0005184	1	0	18	199	1	17819	NTS
GO:MF	calcium ion binding	GO:0005509	1	0	605	199	6	17819	TBC1D9,CDH9,RYR3,RYR2,GNPTAB,MMRN1
GO:MF	collagen binding	GO:0005518	1	0	52	199	2	17819	HSD17B12,ANTXR1
GO:MF	tropomyosin binding	GO:0005523	1	0	13	199	2	17819	NEBL,TMOD3
GO:MF	GTP binding	GO:0005525	1	0	346	199	1	17819	LRRK2
GO:MF	ferrous iron binding	GO:0008198	1	0	26	199	1	17819	FTO
GO:MF	UDP-glycosyltransferase activity	GO:0008194	1	0	136	199	5	17819	EPM2A,GALNTL6,CSGALNACT1,MGAT4C,GCNT3
GO:MF	S-methyltransferase activity	GO:0008172	1	0	9	199	1	17819	MGMT
GO:MF	O-methyltransferase activity	GO:0008171	1	0	27	199	1	17819	COQ3
GO:MF	N-methyltransferase activity	GO:0008170	1	0	87	199	2	17819	SMYD3,CAMKMT
GO:MF	C-methyltransferase activity	GO:0008169	1	0	6	199	1	17819	COQ3
GO:MF	methyltransferase activity	GO:0008168	1	0	224	199	4	17819	SMYD3,MGMT,COQ3,CAMKMT
GO:MF	sulfotransferase activity	GO:0008146	1	0	57	199	2	17819	HS6ST3,CHST11
GO:MF	nuclear localization sequence binding	GO:0008139	1	0	18	199	1	17819	IPO5
GO:MF	protein tyrosine/serine/threonine phosphatase activity	GO:0008138	1	0	43	199	1	17819	EPM2A
GO:MF	translation factor activity, RNA binding	GO:0008135	1	0	94	199	1	17819	EIF4G3
GO:MF	transcription factor binding	GO:0008134	1	0	470	199	3	17819	BCL2,RUNX2,HDAC9
GO:MF	oxidoreductase activity, acting on paired donors, with incorporation or reduction of molecular oxygen	GO:0016705	1	0	179	199	3	17819	FTO,NOS1,CYP4V2
GO:MF	ATP-dependent activity, acting on DNA	GO:0008094	1	0	108	199	3	17819	BPTF,TTF2,NAV2
GO:MF	glutamate receptor activity	GO:0008066	1	0	26	199	1	17819	GRIK4
GO:MF	enzyme activator activity	GO:0008047	1	0	415	199	11	17819	BCR,RGS18,DOCK4,TREM2,PPP2R5A,LRRK2,ARHGAP26,PARP8,IQGAP2,PRKCE,ARHGAP10
GO:MF	axon guidance receptor activity	GO:0008046	1	0	9	199	1	17819	EPHB1
GO:MF	high-density lipoprotein particle binding	GO:0008035	1	0	5	199	1	17819	TREM2
GO:MF	microtubule binding	GO:0008017	1	0	219	199	1	17819	EML6
GO:MF	beta-catenin binding	GO:0008013	1	0	74	199	1	17819	TREM2
GO:MF	phosphatidylinositol-3,4,5-trisphosphate binding	GO:0005547	1	0	31	199	1	17819	IQGAP2
GO:MF	calcium-dependent phospholipid binding	GO:0005544	1	0	40	199	1	17819	CPNE4
GO:MF	phospholipid binding	GO:0005543	1	0	390	199	9	17819	TREM2,ARHGAP26,PARD3B,MYO1E,ARFIP1,IQGAP2,CPNE4,RPS6KC1,MYOF
GO:MF	glycosaminoglycan binding	GO:0005539	1	0	152	199	2	17819	HSD17B12,NAV2
GO:MF	mannose binding	GO:0005537	1	0	14	199	1	17819	CLEC17A
GO:MF	macrolide binding	GO:0005527	1	0	4	199	1	17819	ALB
GO:MF	cytoskeletal protein binding	GO:0008092	1	0	790	199	17	17819	PHACTR1,NEBL,PHACTR2,KCNMA1,LRRK2,PFN4,TTLL11,UTRN,MYO1E,EML6,SYNE2,IQGAP2,PRKCE,ANTXR1,PPP1R42,TTLL7,TMOD3
GO:MF	nucleic acid transmembrane transporter activity	GO:0051032	1	0	2	199	1	17819	SIDT1
GO:MF	protein-folding chaperone binding	GO:0051087	1	0	106	199	1	17819	ALB
GO:MF	RNA transmembrane transporter activity	GO:0051033	1	0	1	199	1	17819	SIDT1
GO:MF	nucleocytoplasmic carrier activity	GO:0140142	1	0	29	199	1	17819	IPO5
GO:MF	transcription regulator activity	GO:0140110	1	0	1433	199	9	17819	FOXP2,EID2,TRERF1,ZBTB7C,RUNX2,DMRT1,RUNX1,ZNF704,WDR43
GO:MF	molecular carrier activity	GO:0140104	1	0	76	199	1	17819	IPO5
GO:MF	catalytic activity, acting on a glycoprotein	GO:0140103	1	0	19	199	1	17819	GCNT3
GO:MF	catalytic activity, acting on a tRNA	GO:0140101	1	0	124	199	3	17819	AARS2,FTO,RARS2
GO:MF	catalytic activity, acting on RNA	GO:0140098	1	0	340	199	3	17819	AARS2,FTO,RARS2
GO:MF	catalytic activity, acting on DNA	GO:0140097	1	0	214	199	5	17819	BPTF,TTF2,FTO,POLN,NAV2
GO:MF	ubiquitin-dependent protein binding	GO:0140036	1	0	18	199	1	17819	USP15
GO:MF	ubiquitination-like modification-dependent protein binding	GO:0140035	1	0	20	199	1	17819	USP15
GO:MF	modification-dependent protein binding	GO:0140030	1	0	167	199	2	17819	USP15,DZIP3
GO:MF	sulfatide binding	GO:0120146	1	0	6	199	1	17819	TREM2
GO:MF	lipid transfer activity	GO:0120013	1	0	43	199	1	17819	UHRF1BP1L
GO:MF	protein serine kinase activity	GO:0106310	1	0	60	199	4	17819	MAPK10,PRKAA2,AKT3,PRKCE
GO:MF	phosphatidylinositol-3,4-bisphosphate phosphatase activity	GO:0106017	1	0	2	199	1	17819	INPP4B
GO:MF	deubiquitinase activity	GO:0101005	1	0	99	199	1	17819	USP15
GO:MF	neurotransmitter receptor activity involved in regulation of postsynaptic membrane potential	GO:0099529	1	0	46	199	1	17819	GRIK4
GO:MF	ligand-gated monoatomic ion channel activity involved in regulation of presynaptic membrane potential	GO:0099507	1	0	15	199	1	17819	GRIK4
GO:MF	structural constituent of postsynapse	GO:0099186	1	0	12	199	1	17819	DLG1
GO:MF	ion channel regulator activity	GO:0099106	1	0	95	199	2	17819	MCUB,DLG1
GO:MF	ligand-gated monoatomic cation channel activity	GO:0099094	1	0	115	199	5	17819	GRIK4,KCNMA1,RYR3,RYR2,P2RX4
GO:MF	postsynaptic neurotransmitter receptor activity	GO:0098960	1	0	59	199	1	17819	GRIK4
GO:MF	structural constituent of postsynaptic density	GO:0098919	1	0	3	199	1	17819	DLG1
GO:MF	structural constituent of synapse	GO:0098918	1	0	15	199	2	17819	ERC2,DLG1
GO:MF	structural constituent of presynaptic active zone	GO:0098882	1	0	3	199	1	17819	ERC2
GO:MF	structural constituent of postsynaptic specialization	GO:0098879	1	0	3	199	1	17819	DLG1
GO:MF	general transcription initiation factor activity	GO:0140223	1	0	43	199	1	17819	GTF3C1
GO:MF	molecular function regulator activity	GO:0098772	1	0	1544	199	25	17819	PHACTR1,BCR,RGS18,DOCK4,TREM2,PHACTR2,PPP2R5A,DOCK1,NEK7,PPP1R12A,LRRK2,ARHGAP26,FLRT2,SEMA5A,MCUB,BCL2,PARP8,IQGAP2,RABGEF1,SERPINB2,NTS,PRKCE,ARHGAP10,ARHGEF26,DLG1
GO:MF	exogenous protein binding	GO:0140272	1	0	22	199	1	17819	ALB
GO:MF	DNA-binding transcription factor binding	GO:0140297	1	0	386	199	3	17819	BCL2,RUNX2,HDAC9
GO:MF	transmitter-gated monoatomic ion channel activity involved in regulation of postsynaptic membrane potential	GO:1904315	1	0	44	199	1	17819	GRIK4
GO:MF	enterobactin binding	GO:1903981	1	0	2	199	1	17819	ALB
GO:MF	phosphatidylinositol phosphate binding	GO:1901981	1	0	148	199	2	17819	ARFIP1,IQGAP2
GO:MF	sulfur compound binding	GO:1901681	1	0	168	199	4	17819	HSD17B12,RYR2,TPK1,NAV2
GO:MF	heterocyclic compound binding	GO:1901363	1	0	2008	199	30	17819	TNNI3K,AARS2,DNAH8,EPHB1,CSNK1G1,NEK7,TTF2,LRRK2,CACHD1,PEAK1,MAPK10,RARS2,MYO1E,ALB,TPK1,RUNX2,ME1,DAPK2,NOS1,ATR,TEK,PRKAA2,RUNX1,AKT3,MAPK4,PRKCE,RPS6KC1,PIK3R4,NAV2,P2RX4
GO:MF	nucleoside phosphate binding	GO:1901265	1	0	1896	199	29	17819	TNNI3K,AARS2,DNAH8,EPHB1,CSNK1G1,NEK7,TTF2,LRRK2,CACHD1,PEAK1,MAPK10,RARS2,MYO1E,TPK1,RUNX2,ME1,DAPK2,NOS1,ATR,TEK,PRKAA2,RUNX1,AKT3,MAPK4,PRKCE,RPS6KC1,PIK3R4,NAV2,P2RX4
GO:MF	neuropeptide activity	GO:0160041	1	0	18	199	1	17819	NTS
GO:MF	transporter inhibitor activity	GO:0141110	1	0	27	199	2	17819	MCUB,BCL2
GO:MF	transporter regulator activity	GO:0141108	1	0	101	199	3	17819	MCUB,BCL2,DLG1
GO:MF	histone H4K deacetylase activity	GO:0141051	1	0	3	199	1	17819	HDAC9
GO:MF	very-long-chain 3-oxoacyl-CoA reductase activity	GO:0141040	1	0	1	199	1	17819	HSD17B12
GO:MF	histone H2AX kinase activity	GO:0141003	1	0	4	199	1	17819	ATR
GO:MF	histone H2B kinase activity	GO:0140998	1	0	2	199	1	17819	PRKAA2
GO:MF	histone modifying activity	GO:0140993	1	0	181	199	4	17819	SMYD3,HDAC9,ATR,PRKAA2
GO:MF	histone H3K36 dimethyltransferase activity	GO:0140954	1	0	1	199	1	17819	SMYD3
GO:MF	histone H4 methyltransferase activity	GO:0140939	1	0	12	199	1	17819	SMYD3
GO:MF	histone H3 methyltransferase activity	GO:0140938	1	0	37	199	1	17819	SMYD3
GO:MF	metal cation:monoatomic cation antiporter activity	GO:0140828	1	0	33	199	1	17819	SLC24A2
GO:MF	histone H2BS36 kinase activity	GO:0140823	1	0	2	199	1	17819	PRKAA2
GO:MF	molecular function inhibitor activity	GO:0140678	1	0	357	199	7	17819	PHACTR1,PHACTR2,PPP1R12A,LRRK2,MCUB,BCL2,SERPINB2
GO:MF	molecular function activator activity	GO:0140677	1	0	833	199	15	17819	BCR,RGS18,DOCK4,TREM2,PPP2R5A,NEK7,LRRK2,ARHGAP26,FLRT2,SEMA5A,PARP8,IQGAP2,NTS,PRKCE,ARHGAP10
GO:MF	ATP-dependent chromatin remodeler activity	GO:0140658	1	0	34	199	1	17819	TTF2
GO:MF	ATP-dependent activity	GO:0140657	1	0	542	199	7	17819	DNAH8,BPTF,TTF2,ACSS3,MYO1E,ACSBG2,NAV2
GO:MF	catalytic activity, acting on a nucleic acid	GO:0140640	1	0	545	199	7	17819	AARS2,BPTF,TTF2,FTO,RARS2,POLN,NAV2
GO:MF	cytoskeleton-nuclear membrane anchor activity	GO:0140444	1	0	4	199	1	17819	SYNE2
GO:MF	ADP-ribosylglutamate hydrolase activity	GO:0140293	1	0	3	199	1	17819	MACROD2
GO:MF	beta-catenin destruction complex binding	GO:1904713	1	0	2	199	1	17819	LRRK2
GO:MF	cell-cell adhesion mediator activity	GO:0098632	1	0	22	199	1	17819	CNTN1
GO:MF	structural molecule activity conferring elasticity	GO:0097493	1	0	4	199	1	17819	MMRN1
GO:MF	ubiquitin conjugating enzyme activity	GO:0061631	1	0	31	199	1	17819	UBE2E2
GO:MF	ubiquitin protein ligase activity	GO:0061630	1	0	268	199	5	17819	RNF150,DZIP3,RNF8,RABGEF1,HECW1
GO:MF	RNA polymerase II-specific DNA-binding transcription factor binding	GO:0061629	1	0	287	199	1	17819	HDAC9
GO:MF	nuclear import signal receptor activity	GO:0061608	1	0	18	199	1	17819	IPO5
GO:MF	3-demethylubiquinol-n 3-O-methyltransferase activity	GO:0061542	1	0	1	199	1	17819	COQ3
GO:MF	endopeptidase regulator activity	GO:0061135	1	0	157	199	1	17819	SERPINB2
GO:MF	peptidase regulator activity	GO:0061134	1	0	191	199	1	17819	SERPINB2
GO:MF	nucleoside-triphosphatase regulator activity	GO:0060589	1	0	376	199	10	17819	BCR,RGS18,DOCK4,DOCK1,LRRK2,ARHGAP26,IQGAP2,RABGEF1,ARHGAP10,ARHGEF26
GO:MF	molecular adaptor activity	GO:0060090	1	0	836	199	5	17819	EID2,TRERF1,LRRK2,SYNE2,DLG1
GO:MF	molecular transducer activity	GO:0060089	1	0	2371	199	7	17819	TREM2,EPHB1,GRIK4,OR51F2,TEK,ANTXR1,P2RX4
GO:MF	large conductance calcium-activated potassium channel activity	GO:0060072	1	0	1	199	1	17819	KCNMA1
GO:MF	phosphatidylinositol phosphate phosphatase activity	GO:0052866	1	0	29	199	1	17819	INPP4B
GO:MF	carboxylic ester hydrolase activity	GO:0052689	1	0	125	199	1	17819	AARS2
GO:MF	dynein light intermediate chain binding	GO:0051959	1	0	24	199	1	17819	DNAH8
GO:MF	glycolipid binding	GO:0051861	1	0	17	199	1	17819	TREM2
GO:MF	protein phosphatase 2A binding	GO:0051721	1	0	15	199	1	17819	BCL2
GO:MF	metal cluster binding	GO:0051540	1	0	61	199	1	17819	PRIM2
GO:MF	4 iron, 4 sulfur cluster binding	GO:0051539	1	0	33	199	1	17819	PRIM2
GO:MF	iron-sulfur cluster binding	GO:0051536	1	0	61	199	1	17819	PRIM2
GO:MF	BH3 domain binding	GO:0051434	1	0	5	199	1	17819	BCL2
GO:MF	BH domain binding	GO:0051400	1	0	5	199	1	17819	BCL2
GO:MF	mannose-ethanolamine phosphotransferase activity	GO:0051377	1	0	4	199	1	17819	PIGN
GO:MF	NAD binding	GO:0051287	1	0	47	199	1	17819	ME1
GO:MF	dioxygenase activity	GO:0051213	1	0	83	199	1	17819	FTO
GO:MF	ATPase binding	GO:0051117	1	0	62	199	1	17819	TMTC4
GO:MF	ubiquitin modification-dependent histone binding	GO:0061649	1	0	6	199	1	17819	USP15
GO:MF	cell adhesion mediator activity	GO:0098631	1	0	35	199	1	17819	CNTN1
GO:MF	ubiquitin-like protein conjugating enzyme activity	GO:0061650	1	0	35	199	1	17819	UBE2E2
GO:MF	importin-alpha family protein binding	GO:0061676	1	0	7	199	1	17819	CDADC1
GO:MF	carbohydrate derivative binding	GO:0097367	1	0	1918	199	30	17819	TNNI3K,AARS2,TREM2,DNAH8,EPHB1,CSNK1G1,NEK7,TTF2,LRRK2,CACHD1,HSD17B12,PEAK1,MAPK10,RARS2,MYO1E,TPK1,RUNX2,DAPK2,NOS1,ATR,TEK,PRKAA2,RUNX1,AKT3,MAPK4,PRKCE,RPS6KC1,PIK3R4,NAV2,P2RX4
GO:MF	organic cyclic compound binding	GO:0097159	1	0	6147	199	52	17819	TNNI3K,AARS2,DNAH8,EPHB1,FOXP2,CSNK1G1,BPTF,CWC15,OSBP2,NEK7,TTF2,LRRK2,KHDRBS2,SIDT1,DZIP3,ZBTB7C,CACHD1,RALYL,PEAK1,MAPK10,RYR2,SMYD3,RARS2,MYO1E,ALB,POLN,BCL2,TPK1,RUNX2,ME1,DAPK2,NOS1,ATR,TEK,DMRT1,PRKAA2,GTF3C1,RUNX1,RABGEF1,AKT3,MAPK4,PRIM2,PRKCE,EIF4G3,ZNF704,RPS6KC1,LARP1B,CYP4V2,PIK3R4,RCAN2,NAV2,P2RX4
GO:MF	scaffold protein binding	GO:0097110	1	0	49	199	1	17819	TREM2
GO:MF	L27 domain binding	GO:0097016	1	0	4	199	1	17819	DLG1
GO:MF	translation regulator activity, nucleic acid binding	GO:0090079	1	0	106	199	1	17819	EIF4G3
GO:MF	protein phosphatase activator activity	GO:0072542	1	0	11	199	1	17819	PPP2R5A
GO:MF	modified amino acid binding	GO:0072341	1	0	68	199	1	17819	TREM2
GO:MF	Arp2/3 complex binding	GO:0071933	1	0	11	199	1	17819	IQGAP2
GO:MF	14-3-3 protein binding	GO:0071889	1	0	19	199	2	17819	PPP1R12A,PRKCE
GO:MF	neuropeptide receptor binding	GO:0071855	1	0	19	199	1	17819	NTS
GO:MF	protein-lipid complex binding	GO:0071814	1	0	23	199	1	17819	TREM2
GO:MF	lipoprotein particle binding	GO:0071813	1	0	23	199	1	17819	TREM2
GO:MF	DNA/RNA hybrid binding	GO:0071667	1	0	1	199	1	17819	PRIM2
GO:MF	deUFMylase activity	GO:0071567	1	0	1	199	1	17819	UFSP2
GO:MF	growth factor receptor binding	GO:0070851	1	0	112	199	1	17819	FLRT2
GO:MF	dynein complex binding	GO:0070840	1	0	18	199	1	17819	PPP1R42
GO:MF	tubulin-glutamic acid ligase activity	GO:0070740	1	0	9	199	2	17819	TTLL11,TTLL7
GO:MF	protein-glutamic acid ligase activity	GO:0070739	1	0	9	199	2	17819	TTLL11,TTLL7
GO:MF	death domain binding	GO:0070513	1	0	10	199	1	17819	BCL2
GO:MF	very-low-density lipoprotein particle receptor binding	GO:0070326	1	0	4	199	1	17819	RELN
GO:MF	lipoprotein particle receptor binding	GO:0070325	1	0	24	199	1	17819	RELN
GO:MF	vitamin B6 binding	GO:0070279	1	0	56	199	1	17819	ALB
GO:MF	phosphatidylinositol-4-phosphate binding	GO:0070273	1	0	25	199	1	17819	ARFIP1
GO:MF	RNA polymerase binding	GO:0070063	1	0	50	199	3	17819	SMYD3,CTR9,WDR43
GO:MF	GARP complex binding	GO:0062069	1	0	1	199	1	17819	UHRF1BP1L
GO:MF	ubiquitin-like protein ligase activity	GO:0061659	1	0	281	199	5	17819	RNF150,DZIP3,RNF8,RABGEF1,HECW1
GO:MF	K48-linked deubiquitinase activity	GO:1990380	1	0	17	199	1	17819	USP15
GO:MF	NAD+-protein ADP-ribosyltransferase activity	GO:1990404	1	0	21	199	1	17819	PARP8
GO:MF	protein tyrosine kinase binding	GO:1990782	1	0	85	199	2	17819	DOCK4,ANGPT1
GO:MF	starch binding	GO:2001070	1	0	3	199	1	17819	EPM2A
GO:MF	glycogen binding	GO:2001069	1	0	8	199	1	17819	EPM2A
GO:MF	tRNA demethylase activity	GO:1990984	1	0	2	199	1	17819	FTO
GO:MF	mRNA N6-methyladenosine dioxygenase activity	GO:1990931	1	0	2	199	1	17819	FTO
GO:MF	sequence-specific double-stranded DNA binding	GO:1990837	1	0	1162	199	6	17819	ZBTB7C,SMYD3,RUNX2,DMRT1,RUNX1,ZNF704
GO:BP	regulation of intrinsic apoptotic signaling pathway in response to osmotic stress	GO:1902218	1	0	6	203	1	18812	USP15
GO:BP	positive regulation of engulfment of apoptotic cell	GO:1901076	1	0	1	203	1	18812	TREM2
GO:BP	regulation of engulfment of apoptotic cell	GO:1901074	1	0	2	203	1	18812	TREM2
GO:BP	regulation of purine nucleotide metabolic process	GO:1900542	1	0	67	203	1	18812	ME1
GO:BP	regulation of long-term synaptic depression	GO:1900452	1	0	9	203	1	18812	SORCS3
GO:BP	positive regulation of vascular endothelial growth factor signaling pathway	GO:1900748	1	0	8	203	1	18812	ADAMTS3
GO:BP	regulation of p38MAPK cascade	GO:1900744	1	0	33	203	1	18812	DLG1
GO:BP	regulation of vascular endothelial growth factor signaling pathway	GO:1900746	1	0	23	203	1	18812	ADAMTS3
GO:BP	negative regulation of signal transduction in absence of ligand	GO:1901099	1	0	22	203	1	18812	BCL2
GO:BP	carbohydrate derivative metabolic process	GO:1901135	1	0	852	203	16	18812	UPB1,GALNTL6,LRRK2,PIGN,HS6ST3,CSGALNACT1,CHST11,ANGPT1,TMTC4,MACROD2,GNPTAB,BCL2,CDADC1,MGAT4C,CMPK2,GK5
GO:BP	regulation of NLRP3 inflammasome complex assembly	GO:1900225	1	0	23	203	2	18812	TREM2,NEK7
GO:BP	negative regulation of NLRP3 inflammasome complex assembly	GO:1900226	1	0	6	203	1	18812	TREM2
GO:BP	regulation of synaptic vesicle endocytosis	GO:1900242	1	0	11	203	2	18812	BTBD9,LRRK2
GO:BP	positive regulation of NLRP3 inflammasome complex assembly	GO:1900227	1	0	16	203	1	18812	NEK7
GO:BP	regulation of Kit signaling pathway	GO:1900234	1	0	2	203	1	18812	RABGEF1
GO:BP	negative regulation of Kit signaling pathway	GO:1900235	1	0	2	203	1	18812	RABGEF1
GO:BP	positive regulation of long-term synaptic potentiation	GO:1900273	1	0	12	203	2	18812	IGSF11,RELN
GO:BP	positive regulation of RIG-I signaling pathway	GO:1900246	1	0	8	203	1	18812	USP15
GO:BP	regulation of long-term synaptic potentiation	GO:1900271	1	0	24	203	2	18812	IGSF11,RELN
GO:BP	negative regulation of organelle assembly	GO:1902116	1	0	41	203	1	18812	LRRK2
GO:BP	positive regulation of chromosome organization	GO:2001252	1	0	88	203	1	18812	NEK7
GO:BP	negative regulation of intrinsic apoptotic signaling pathway	GO:2001243	1	0	80	203	2	18812	LRRK2,BCL2
GO:BP	regulation of intrinsic apoptotic signaling pathway	GO:2001242	1	0	137	203	4	18812	USP15,LRRK2,BCL2,DAPK2
GO:BP	negative regulation of extrinsic apoptotic signaling pathway in absence of ligand	GO:2001240	1	0	22	203	1	18812	BCL2
GO:BP	regulation of extrinsic apoptotic signaling pathway in absence of ligand	GO:2001239	1	0	29	203	1	18812	BCL2
GO:BP	positive regulation of stem cell proliferation	GO:2000648	1	0	39	203	1	18812	RUNX2
GO:BP	positive regulation of early endosome to late endosome transport	GO:2000643	1	0	6	203	1	18812	PTPN23
GO:BP	regulation of early endosome to late endosome transport	GO:2000641	1	0	14	203	1	18812	PTPN23
GO:BP	positive regulation of DNA biosynthetic process	GO:2000573	1	0	35	203	1	18812	NEK7
GO:BP	positive regulation of excitatory postsynaptic potential	GO:2000463	1	0	9	203	1	18812	RELN
GO:BP	regulation of macrophage migration inhibitory factor signaling pathway	GO:2000446	1	0	3	203	1	18812	ANGPT1
GO:BP	positive regulation of apoptotic cell clearance	GO:2000427	1	0	3	203	1	18812	TREM2
GO:BP	regulation of apoptotic cell clearance	GO:2000425	1	0	4	203	1	18812	TREM2
GO:BP	positive regulation of eosinophil chemotaxis	GO:2000424	1	0	1	203	1	18812	DAPK2
GO:BP	regulation of eosinophil chemotaxis	GO:2000422	1	0	1	203	1	18812	DAPK2
GO:BP	positive regulation of eosinophil migration	GO:2000418	1	0	2	203	1	18812	DAPK2
GO:BP	regulation of eosinophil migration	GO:2000416	1	0	3	203	1	18812	DAPK2
GO:BP	negative regulation of reactive oxygen species metabolic process	GO:2000378	1	0	26	203	2	18812	BCR,BCL2
GO:BP	regulation of reactive oxygen species metabolic process	GO:2000377	1	0	86	203	3	18812	BCR,LRRK2,BCL2
GO:BP	negative regulation of endothelial cell apoptotic process	GO:2000352	1	0	27	203	1	18812	ANGPT1
GO:BP	regulation of endothelial cell apoptotic process	GO:2000351	1	0	41	203	1	18812	ANGPT1
GO:BP	positive regulation of CD40 signaling pathway	GO:2000350	1	0	1	203	1	18812	TREM2
GO:BP	regulation of CD40 signaling pathway	GO:2000348	1	0	6	203	1	18812	TREM2
GO:BP	regulation of synaptic vesicle exocytosis	GO:2000300	1	0	31	203	2	18812	LRRK2,SV2B
GO:BP	regulation of DNA biosynthetic process	GO:2000278	1	0	62	203	1	18812	NEK7
GO:BP	positive regulation of rRNA processing	GO:2000234	1	0	9	203	1	18812	WDR43
GO:BP	regulation of rRNA processing	GO:2000232	1	0	14	203	1	18812	WDR43
GO:BP	regulation of anoikis	GO:2000209	1	0	19	203	1	18812	BCL2
GO:BP	negative regulation of blood vessel morphogenesis	GO:2000181	1	0	77	203	1	18812	TEK
GO:BP	regulation of neural precursor cell proliferation	GO:2000177	1	0	73	203	1	18812	LRRK2
GO:BP	regulation of cell cycle phase transition	GO:1901987	1	0	308	203	7	18812	AVEN,UBE2E2,BCL2,ATR,KCNH5,DLG1,TMOD3
GO:BP	regulation of dendritic cell apoptotic process	GO:2000668	1	0	8	203	1	18812	BCL2
GO:BP	regulation of motor neuron apoptotic process	GO:2000671	1	0	13	203	1	18812	BCL2
GO:BP	negative regulation of extrinsic apoptotic signaling pathway	GO:2001237	1	0	72	203	1	18812	BCL2
GO:BP	regulation of extrinsic apoptotic signaling pathway	GO:2001236	1	0	116	203	1	18812	BCL2
GO:BP	negative regulation of apoptotic signaling pathway	GO:2001234	1	0	177	203	2	18812	LRRK2,BCL2
GO:BP	regulation of apoptotic signaling pathway	GO:2001233	1	0	294	203	4	18812	USP15,LRRK2,BCL2,DAPK2
GO:BP	positive regulation of neuron migration	GO:2001224	1	0	11	203	1	18812	RELN
GO:BP	regulation of neuron migration	GO:2001222	1	0	35	203	3	18812	PHACTR1,FLRT2,RELN
GO:BP	regulation of RNA biosynthetic process	GO:2001141	1	0	2611	203	18	18812	FOXP2,EID2,BPTF,TCF20,PPP1R12A,TRERF1,ZBTB7C,SMYD3,CTR9,RUNX2,RNF8,HDAC9,DMRT1,RUNX1,AUTS2,ZNF704,WDR43,DLG1
GO:BP	positive regulation of protein acetylation	GO:1901985	1	0	11	203	1	18812	PRKAA2
GO:BP	reactive nitrogen species metabolic process	GO:2001057	1	0	42	203	1	18812	NOS1
GO:BP	positive regulation of cellular glucuronidation	GO:2001031	1	0	1	203	1	18812	PRKCE
GO:BP	regulation of cellular glucuronidation	GO:2001029	1	0	1	203	1	18812	PRKCE
GO:BP	positive regulation of endothelial cell chemotaxis	GO:2001028	1	0	12	203	1	18812	P2RX4
GO:BP	regulation of endothelial cell chemotaxis	GO:2001026	1	0	17	203	1	18812	P2RX4
GO:BP	negative regulation of skeletal muscle cell differentiation	GO:2001015	1	0	5	203	1	18812	EPHB1
GO:BP	regulation of skeletal muscle cell differentiation	GO:2001014	1	0	14	203	1	18812	EPHB1
GO:BP	negative regulation of anoikis	GO:2000811	1	0	14	203	1	18812	BCL2
GO:BP	regulation of autophagosome assembly	GO:2000785	1	0	38	203	1	18812	LRRK2
GO:BP	positive regulation of double-strand break repair	GO:2000781	1	0	55	203	1	18812	MGMT
GO:BP	regulation of double-strand break repair	GO:2000779	1	0	95	203	1	18812	MGMT
GO:BP	negative regulation of cellular senescence	GO:2000773	1	0	17	203	1	18812	AKT3
GO:BP	regulation of cellular senescence	GO:2000772	1	0	32	203	1	18812	AKT3
GO:BP	positive regulation of peptidyl-lysine acetylation	GO:2000758	1	0	5	203	1	18812	PRKAA2
GO:BP	regulation of peptidyl-lysine acetylation	GO:2000756	1	0	7	203	1	18812	PRKAA2
GO:BP	actomyosin contractile ring assembly actin filament organization	GO:2000689	1	0	2	203	1	18812	IQGAP2
GO:BP	negative regulation of motor neuron apoptotic process	GO:2000672	1	0	11	203	1	18812	BCL2
GO:BP	negative regulation of dendritic cell apoptotic process	GO:2000669	1	0	7	203	1	18812	BCL2
GO:BP	regulation of branching morphogenesis of a nerve	GO:2000172	1	0	4	203	1	18812	LRRK2
GO:BP	regulation of post-translational protein modification	GO:1901873	1	0	166	203	4	18812	EPM2A,LRRK2,ANGPT1,PRKCE
GO:BP	positive regulation of signal transduction by p53 class mediator	GO:1901798	1	0	19	203	1	18812	ATR
GO:BP	positive regulation of proteasomal protein catabolic process	GO:1901800	1	0	81	203	1	18812	LRRK2
GO:BP	regulation of muscle tissue development	GO:1901861	1	0	36	203	1	18812	BCL2
GO:BP	positive regulation of muscle tissue development	GO:1901863	1	0	20	203	1	18812	BCL2
GO:BP	positive regulation of cell junction assembly	GO:1901890	1	0	80	203	3	18812	EPHB1,FLRT2,TEK
GO:BP	regulation of protein acetylation	GO:1901983	1	0	14	203	1	18812	PRKAA2
GO:BP	regulation of cell junction assembly	GO:1901888	1	0	145	203	4	18812	EPHB1,FLRT2,PEAK1,TEK
GO:BP	negative regulation of post-translational protein modification	GO:1901874	1	0	60	203	1	18812	PRKCE
GO:BP	positive regulation of post-translational protein modification	GO:1901875	1	0	93	203	2	18812	LRRK2,ANGPT1
GO:BP	regulation of protein depolymerization	GO:1901879	1	0	73	203	1	18812	TMOD3
GO:BP	negative regulation of protein depolymerization	GO:1901880	1	0	60	203	1	18812	TMOD3
GO:BP	positive regulation of cell motility	GO:2000147	1	0	414	203	12	18812	DOCK4,TREM2,SEMA5A,ANGPT1,BCL2,RELN,DAPK2,HDAC9,TEK,AKT3,PRKCE,P2RX4
GO:BP	negative regulation of cell motility	GO:2000146	1	0	218	203	4	18812	BCR,PTPN23,BCL2,RABGEF1
GO:BP	regulation of cell motility	GO:2000145	1	0	745	203	18	18812	PHACTR1,BCR,DOCK4,TREM2,FLRT2,LAMA3,SEMA5A,ANGPT1,PTPN23,BCL2,RELN,DAPK2,HDAC9,TEK,RABGEF1,AKT3,PRKCE,P2RX4
GO:BP	negative regulation of protein maturation	GO:1903318	1	0	13	203	1	18812	LRRK2
GO:BP	regulation of protein maturation	GO:1903317	1	0	43	203	1	18812	LRRK2
GO:BP	positive regulation of mRNA metabolic process	GO:1903313	1	0	103	203	1	18812	FTO
GO:BP	negative regulation of mRNA metabolic process	GO:1903312	1	0	73	203	1	18812	LARP1B
GO:BP	regulation of mRNA metabolic process	GO:1903311	1	0	226	203	2	18812	FTO,LARP1B
GO:BP	negative regulation of regulated secretory pathway	GO:1903306	1	0	16	203	2	18812	BCR,RABGEF1
GO:BP	regulation of cilium assembly	GO:1902017	1	0	61	203	1	18812	ODF2
GO:BP	regulation of potassium ion import	GO:1903286	1	0	5	203	1	18812	DLG1
GO:BP	negative regulation of protein targeting to mitochondrion	GO:1903215	1	0	4	203	1	18812	LRRK2
GO:BP	regulation of protein targeting to mitochondrion	GO:1903214	1	0	15	203	1	18812	LRRK2
GO:BP	negative regulation of calcium ion transmembrane transport	GO:1903170	1	0	13	203	1	18812	BCL2
GO:BP	regulation of protein modification by small protein conjugation or removal	GO:1903320	1	0	161	203	4	18812	EPM2A,LRRK2,ANGPT1,PRKCE
GO:BP	regulation of calcium ion transmembrane transport	GO:1903169	1	0	76	203	3	18812	BCL2,PRKCE,P2RX4
GO:BP	regulation of actin filament-based movement	GO:1903115	1	0	27	203	2	18812	RYR2,DLG1
GO:BP	positive regulation of C-C chemokine receptor CCR7 signaling pathway	GO:1903082	1	0	1	203	1	18812	TREM2
GO:BP	regulation of C-C chemokine receptor CCR7 signaling pathway	GO:1903080	1	0	1	203	1	18812	TREM2
GO:BP	positive regulation of protein localization to plasma membrane	GO:1903078	1	0	45	203	2	18812	TREM2,DLG1
GO:BP	negative regulation of protein localization to plasma membrane	GO:1903077	1	0	21	203	1	18812	PPP2R5A
GO:BP	regulation of protein localization to plasma membrane	GO:1903076	1	0	86	203	4	18812	EPM2A,TREM2,PPP2R5A,DLG1
GO:BP	negative regulation of extracellular matrix organization	GO:1903054	1	0	11	203	1	18812	ANTXR1
GO:BP	regulation of extracellular matrix organization	GO:1903053	1	0	44	203	1	18812	ANTXR1
GO:BP	positive regulation of proteolysis involved in protein catabolic process	GO:1903052	1	0	93	203	1	18812	LRRK2
GO:BP	regulation of proteolysis involved in protein catabolic process	GO:1903050	1	0	172	203	2	18812	EPM2A,LRRK2
GO:BP	mitotic cell cycle process	GO:1903047	1	0	556	203	9	18812	SPRY1,STAG1,AVEN,UBE2E2,BCL2,IQGAP2,KCNH5,DLG1,TMOD3
GO:BP	mononuclear cell differentiation	GO:1903131	1	0	360	203	3	18812	TREM2,BCL2,RUNX2
GO:BP	negative regulation of protein modification by small protein conjugation or removal	GO:1903321	1	0	56	203	1	18812	PRKCE
GO:BP	positive regulation of protein modification by small protein conjugation or removal	GO:1903322	1	0	92	203	2	18812	LRRK2,ANGPT1
GO:BP	response to dopamine	GO:1903350	1	0	35	203	1	18812	LRRK2
GO:BP	positive regulation of hemopoiesis	GO:1903708	1	0	131	203	1	18812	RUNX1
GO:BP	regulation of hemopoiesis	GO:1903706	1	0	296	203	3	18812	CTR9,RASSF2,RUNX1
GO:BP	negative regulation of response to endoplasmic reticulum stress	GO:1903573	1	0	31	203	1	18812	LRRK2
GO:BP	regulation of tumor necrosis factor superfamily cytokine production	GO:1903555	1	0	117	203	1	18812	ANGPT1
GO:BP	protein localization to postsynaptic membrane	GO:1903539	1	0	34	203	2	18812	NBEA,DLG1
GO:BP	regulation of protein targeting	GO:1903533	1	0	36	203	1	18812	LRRK2
GO:BP	positive regulation of secretion by cell	GO:1903532	1	0	170	203	4	18812	CADPS2,TREM2,PTPN23,PRKCE
GO:BP	negative regulation of secretion by cell	GO:1903531	1	0	90	203	2	18812	BCR,RABGEF1
GO:BP	regulation of secretion by cell	GO:1903530	1	0	358	203	11	18812	BCR,CADPS2,TREM2,LRRK2,PTPN23,RPH3A,SV2B,ARFIP1,C12ORF4,RABGEF1,PRKCE
GO:BP	regulation of blood circulation	GO:1903522	1	0	164	203	5	18812	TNNI3K,DOCK4,RYR2,P2RX4,DLG1
GO:BP	release of sequestered calcium ion into cytosol by endoplasmic reticulum	GO:1903514	1	0	18	203	2	18812	RYR3,RYR2
GO:BP	endoplasmic reticulum to cytosol transport	GO:1903513	1	0	27	203	1	18812	SEL1L
GO:BP	mucopolysaccharide metabolic process	GO:1903510	1	0	67	203	3	18812	CSGALNACT1,CHST11,ANGPT1
GO:BP	liposaccharide metabolic process	GO:1903509	1	0	71	203	1	18812	PIGN
GO:BP	mitotic actomyosin contractile ring assembly actin filament organization	GO:1903479	1	0	1	203	1	18812	IQGAP2
GO:BP	mitotic actomyosin contractile ring assembly	GO:1903475	1	0	1	203	1	18812	IQGAP2
GO:BP	regulation of TORC1 signaling	GO:1903432	1	0	82	203	1	18812	PRKAA2
GO:BP	positive regulation of cell maturation	GO:1903431	1	0	7	203	1	18812	BCL2
GO:BP	regulation of cell maturation	GO:1903429	1	0	22	203	2	18812	LRRK2,BCL2
GO:BP	regulation of synaptic vesicle recycling	GO:1903421	1	0	13	203	2	18812	BTBD9,LRRK2
GO:BP	positive regulation of adherens junction organization	GO:1903393	1	0	2	203	1	18812	PTPN23
GO:BP	regulation of adherens junction organization	GO:1903391	1	0	5	203	1	18812	PTPN23
GO:BP	positive regulation of homophilic cell adhesion	GO:1903387	1	0	1	203	1	18812	PTPN23
GO:BP	regulation of homophilic cell adhesion	GO:1903385	1	0	1	203	1	18812	PTPN23
GO:BP	cellular response to dopamine	GO:1903351	1	0	35	203	1	18812	LRRK2
GO:BP	meiotic cell cycle process	GO:1903046	1	0	167	203	1	18812	SPATA17
GO:BP	positive regulation of leukocyte cell-cell adhesion	GO:1903039	1	0	179	203	1	18812	HHLA2
GO:BP	negative regulation of leukocyte cell-cell adhesion	GO:1903038	1	0	95	203	1	18812	DLG1
GO:BP	regulation of NADP metabolic process	GO:1902031	1	0	6	203	1	18812	ME1
GO:BP	negative regulation of RNA biosynthetic process	GO:1902679	1	0	991	203	9	18812	FOXP2,EID2,BPTF,TRERF1,CTR9,RUNX2,RNF8,HDAC9,DLG1
GO:BP	calcium ion import into cytosol	GO:1902656	1	0	15	203	1	18812	SLC24A2
GO:BP	positive regulation of neutrophil migration	GO:1902624	1	0	25	203	1	18812	DAPK2
GO:BP	regulation of neutrophil migration	GO:1902622	1	0	33	203	1	18812	DAPK2
GO:BP	regulation of cellular response to vascular endothelial growth factor stimulus	GO:1902547	1	0	25	203	1	18812	ADAMTS3
GO:BP	positive regulation of intracellular signal transduction	GO:1902533	1	0	743	203	12	18812	TREM2,CA8,ANGPT1,RELN,ATR,TEK,RASSF2,AKT3,NTS,PRKCE,TRAT1,P2RX4
GO:BP	negative regulation of intracellular signal transduction	GO:1902532	1	0	413	203	11	18812	TREM2,SPRY1,EID2,RANBP9,LRRK2,CGNL1,BCL2,RASSF2,PRKAA2,RABGEF1,DLG1
GO:BP	regulation of intracellular signal transduction	GO:1902531	1	0	1258	203	25	18812	BCR,TREM2,EPHB1,SPRY1,EID2,RANBP9,USP15,CA8,LRRK2,ANGPT1,CGNL1,BCL2,RELN,DAPK2,ATR,TEK,RASSF2,PRKAA2,RABGEF1,AKT3,NTS,PRKCE,TRAT1,P2RX4,DLG1
GO:BP	positive regulation of protein autoubiquitination	GO:1902499	1	0	3	203	1	18812	LRRK2
GO:BP	regulation of protein autoubiquitination	GO:1902498	1	0	5	203	1	18812	LRRK2
GO:BP	regulation of organelle assembly	GO:1902115	1	0	185	203	3	18812	ODF2,LRRK2,PRKAA2
GO:BP	L-alpha-amino acid transmembrane transport	GO:1902475	1	0	62	203	1	18812	EPM2A
GO:BP	regulation of protein localization to synapse	GO:1902473	1	0	14	203	2	18812	NBEA,DLG1
GO:BP	protein localization to cell junction	GO:1902414	1	0	77	203	4	18812	CGNL1,RELN,NBEA,DLG1
GO:BP	mitotic cytokinetic process	GO:1902410	1	0	22	203	1	18812	IQGAP2
GO:BP	assembly of actomyosin apparatus involved in mitotic cytokinesis	GO:1902407	1	0	1	203	1	18812	IQGAP2
GO:BP	negative regulation of mRNA catabolic process	GO:1902373	1	0	55	203	1	18812	LARP1B
GO:BP	negative regulation of RNA catabolic process	GO:1902369	1	0	65	203	1	18812	LARP1B
GO:BP	neuron projection extension involved in neuron projection guidance	GO:1902284	1	0	29	203	1	18812	SEMA5A
GO:BP	regulation of intrinsic apoptotic signaling pathway by p53 class mediator	GO:1902253	1	0	23	203	1	18812	USP15
GO:BP	regulation of intrinsic apoptotic signaling pathway in response to osmotic stress by p53 class mediator	GO:1902238	1	0	3	203	1	18812	USP15
GO:BP	negative regulation of endoplasmic reticulum stress-induced intrinsic apoptotic signaling pathway	GO:1902236	1	0	16	203	1	18812	LRRK2
GO:BP	regulation of endoplasmic reticulum stress-induced intrinsic apoptotic signaling pathway	GO:1902235	1	0	25	203	1	18812	LRRK2
GO:BP	negative regulation of macrophage colony-stimulating factor signaling pathway	GO:1902227	1	0	3	203	1	18812	TREM2
GO:BP	regulation of macrophage colony-stimulating factor signaling pathway	GO:1902226	1	0	4	203	1	18812	TREM2
GO:BP	positive regulation of RNA biosynthetic process	GO:1902680	1	0	1351	203	9	18812	BPTF,PPP1R12A,ZBTB7C,SMYD3,CTR9,RUNX2,RUNX1,AUTS2,WDR43
GO:BP	regulation of establishment of protein localization to mitochondrion	GO:1903747	1	0	16	203	1	18812	LRRK2
GO:BP	regulation of receptor localization to synapse	GO:1902683	1	0	15	203	1	18812	NBEA
GO:BP	negative regulation of skeletal muscle satellite cell proliferation	GO:1902723	1	0	4	203	1	18812	EPHB1
GO:BP	regulation of leukocyte cell-cell adhesion	GO:1903037	1	0	255	203	2	18812	HHLA2,DLG1
GO:BP	positive regulation of response to wounding	GO:1903036	1	0	44	203	1	18812	PRKCE
GO:BP	response to salt	GO:1902074	1	0	10	203	1	18812	RUNX2
GO:BP	regulation of lateral motor column neuron migration	GO:1902076	1	0	1	203	1	18812	RELN
GO:BP	negative regulation of response to wounding	GO:1903035	1	0	65	203	1	18812	MMRN1
GO:BP	regulation of response to wounding	GO:1903034	1	0	114	203	2	18812	MMRN1,PRKCE
GO:BP	regulation of glycoprotein metabolic process	GO:1903018	1	0	27	203	1	18812	BCL2
GO:BP	organelle disassembly	GO:1903008	1	0	132	203	2	18812	PLIN2,PRKAA2
GO:BP	positive regulation of supramolecular fiber organization	GO:1902905	1	0	130	203	2	18812	PRKCE,DLG1
GO:BP	negative regulation of supramolecular fiber organization	GO:1902904	1	0	131	203	2	18812	CGNL1,TMOD3
GO:BP	regulation of supramolecular fiber organization	GO:1902903	1	0	292	203	5	18812	CGNL1,ARFIP1,PRKCE,DLG1,TMOD3
GO:BP	negative regulation of autophagosome assembly	GO:1902902	1	0	12	203	1	18812	LRRK2
GO:BP	microtubule cytoskeleton organization involved in mitosis	GO:1902850	1	0	138	203	2	18812	SPRY1,STAG1
GO:BP	positive regulation of cell cycle G1/S phase transition	GO:1902808	1	0	42	203	1	18812	UBE2E2
GO:BP	negative regulation of cell cycle G1/S phase transition	GO:1902807	1	0	53	203	2	18812	BCL2,DLG1
GO:BP	regulation of cell cycle G1/S phase transition	GO:1902806	1	0	118	203	3	18812	UBE2E2,BCL2,DLG1
GO:BP	positive regulation of lateral motor column neuron migration	GO:1902078	1	0	1	203	1	18812	RELN
GO:BP	regulation of synaptic vesicle transport	GO:1902803	1	0	2	203	1	18812	LRRK2
GO:BP	negative regulation of cell cycle G2/M phase transition	GO:1902750	1	0	52	203	1	18812	AVEN
GO:BP	regulation of cell cycle G2/M phase transition	GO:1902749	1	0	90	203	2	18812	AVEN,KCNH5
GO:BP	negative regulation of lens fiber cell differentiation	GO:1902747	1	0	4	203	1	18812	SPRY1
GO:BP	regulation of lens fiber cell differentiation	GO:1902746	1	0	5	203	1	18812	SPRY1
GO:BP	regulation of leukocyte differentiation	GO:1902105	1	0	232	203	2	18812	RASSF2,RUNX1
GO:BP	negative regulation of satellite cell differentiation	GO:1902725	1	0	4	203	1	18812	EPHB1
GO:BP	positive regulation of leukocyte differentiation	GO:1902107	1	0	131	203	1	18812	RUNX1
GO:BP	regulation of neuroblast proliferation	GO:1902692	1	0	40	203	1	18812	LRRK2
GO:BP	negative regulation of establishment of protein localization to mitochondrion	GO:1903748	1	0	5	203	1	18812	LRRK2
GO:BP	negative regulation of p38MAPK cascade	GO:1903753	1	0	6	203	1	18812	DLG1
GO:BP	regulation of potassium ion export across plasma membrane	GO:1903764	1	0	7	203	1	18812	DLG1
GO:BP	regulation of synapse pruning	GO:1905806	1	0	5	203	1	18812	TREM2
GO:BP	lipid droplet disassembly	GO:1905691	1	0	6	203	2	18812	PLIN2,PRKAA2
GO:BP	positive regulation of artery morphogenesis	GO:1905653	1	0	3	203	1	18812	AKT3
GO:BP	regulation of artery morphogenesis	GO:1905651	1	0	3	203	1	18812	AKT3
GO:BP	positive regulation of blood-brain barrier permeability	GO:1905605	1	0	5	203	1	18812	ANGPT1
GO:BP	regulation of blood-brain barrier permeability	GO:1905603	1	0	7	203	1	18812	ANGPT1
GO:BP	outer hair cell apoptotic process	GO:1905584	1	0	3	203	1	18812	TMTC4
GO:BP	positive regulation of vascular endothelial cell proliferation	GO:1905564	1	0	13	203	1	18812	AKT3
GO:BP	regulation of vascular endothelial cell proliferation	GO:1905562	1	0	20	203	1	18812	AKT3
GO:BP	positive regulation of macrophage migration	GO:1905523	1	0	18	203	1	18812	TREM2
GO:BP	negative regulation of macrophage migration	GO:1905522	1	0	7	203	1	18812	BCR
GO:BP	regulation of macrophage migration	GO:1905521	1	0	31	203	2	18812	BCR,TREM2
GO:BP	macrophage migration	GO:1905517	1	0	41	203	2	18812	BCR,TREM2
GO:BP	positive regulation of motor neuron migration	GO:1905485	1	0	1	203	1	18812	RELN
GO:BP	regulation of motor neuron migration	GO:1905483	1	0	1	203	1	18812	RELN
GO:BP	positive regulation of protein localization to membrane	GO:1905477	1	0	75	203	2	18812	TREM2,DLG1
GO:BP	negative regulation of protein localization to membrane	GO:1905476	1	0	27	203	1	18812	PPP2R5A
GO:BP	regulation of protein localization to membrane	GO:1905475	1	0	138	203	5	18812	EPM2A,TREM2,PPP2R5A,NBEA,DLG1
GO:BP	telomerase holoenzyme complex assembly	GO:1905323	1	0	6	203	1	18812	ATR
GO:BP	regulation of CAMKK-AMPK signaling cascade	GO:1905289	1	0	2	203	1	18812	LRRK2
GO:BP	negative regulation of retrograde transport, endosome to Golgi	GO:1905280	1	0	1	203	1	18812	ARFIP1
GO:BP	regulation of retrograde transport, endosome to Golgi	GO:1905279	1	0	5	203	2	18812	LRRK2,ARFIP1
GO:BP	manchette assembly	GO:1905198	1	0	5	203	1	18812	PFN4
GO:BP	positive regulation of membrane invagination	GO:1905155	1	0	6	203	1	18812	TREM2
GO:BP	regulation of membrane invagination	GO:1905153	1	0	7	203	1	18812	TREM2
GO:BP	positive regulation of synapse pruning	GO:1905808	1	0	1	203	1	18812	TREM2
GO:BP	carboxylic acid transmembrane transport	GO:1905039	1	0	129	203	1	18812	EPM2A
GO:BP	regulation of response to endoplasmic reticulum stress	GO:1905897	1	0	58	203	1	18812	LRRK2
GO:BP	positive regulation of lipid localization	GO:1905954	1	0	70	203	1	18812	PLIN2
GO:BP	negative regulation of G1/S transition of mitotic cell cycle	GO:2000134	1	0	48	203	2	18812	BCL2,DLG1
GO:BP	negative regulation of leukocyte apoptotic process	GO:2000107	1	0	43	203	1	18812	BCL2
GO:BP	regulation of leukocyte apoptotic process	GO:2000106	1	0	65	203	1	18812	BCL2
GO:BP	positive regulation of ubiquitin-dependent protein catabolic process	GO:2000060	1	0	74	203	1	18812	LRRK2
GO:BP	regulation of ubiquitin-dependent protein catabolic process	GO:2000058	1	0	126	203	1	18812	LRRK2
GO:BP	regulation of G1/S transition of mitotic cell cycle	GO:2000045	1	0	101	203	3	18812	UBE2E2,BCL2,DLG1
GO:BP	regulation of stem cell population maintenance	GO:2000036	1	0	22	203	1	18812	WDR43
GO:BP	regulation of animal organ morphogenesis	GO:2000027	1	0	74	203	2	18812	SPRY1,RUNX2
GO:BP	regulation of multicellular organismal development	GO:2000026	1	0	1009	203	14	18812	EPHB1,SPRY1,FLRT2,LAMA3,SEMA5A,CTR9,RELN,RUNX2,TEK,BRINP1,RASSF2,RUNX1,AKT3,DLG1
GO:BP	cellular response to chemokine	GO:1990869	1	0	68	203	1	18812	TREM2
GO:BP	negative regulation of cell cycle phase transition	GO:1901988	1	0	189	203	4	18812	AVEN,BCL2,ATR,DLG1
GO:BP	response to chemokine	GO:1990868	1	0	68	203	1	18812	TREM2
GO:BP	vacuolar localization	GO:1990849	1	0	61	203	3	18812	SCN11A,C12ORF4,RABGEF1
GO:BP	ligand-gated ion channel signaling pathway	GO:1990806	1	0	27	203	1	18812	GRIK4
GO:BP	protein localization to cell periphery	GO:1990778	1	0	273	203	6	18812	EPM2A,TREM2,PPP2R5A,ZDHHC4,NBEA,DLG1
GO:BP	small intestine smooth muscle contraction	GO:1990770	1	0	1	203	1	18812	SCN11A
GO:BP	presynaptic active zone organization	GO:1990709	1	0	5	203	1	18812	ERC2
GO:BP	potassium ion import across plasma membrane	GO:1990573	1	0	35	203	1	18812	DLG1
GO:BP	mitochondrial transmembrane transport	GO:1990542	1	0	77	203	1	18812	MCUB
GO:BP	dense core granule exocytosis	GO:1990504	1	0	9	203	1	18812	CADPS2
GO:BP	calcitonin gene-related peptide receptor signaling pathway	GO:1990408	1	0	3	203	1	18812	SCN11A
GO:BP	neutrophil migration	GO:1990266	1	0	74	203	1	18812	DAPK2
GO:BP	neuron projection extension	GO:1990138	1	0	110	203	1	18812	SEMA5A
GO:BP	intrinsic apoptotic signaling pathway in response to osmotic stress by p53 class mediator	GO:1990127	1	0	3	203	1	18812	USP15
GO:BP	protein localization to lipid droplet	GO:1990044	1	0	4	203	1	18812	PRKAA2
GO:BP	regulation of lipid localization	GO:1905952	1	0	115	203	1	18812	PLIN2
GO:BP	autophagosome organization	GO:1905037	1	0	102	203	2	18812	EPM2A,LRRK2
GO:BP	regulation of antifungal innate immune response	GO:1905034	1	0	3	203	1	18812	USP15
GO:BP	positive regulation of microglial cell migration	GO:1904141	1	0	3	203	1	18812	TREM2
GO:BP	regulation of microglial cell migration	GO:1904139	1	0	5	203	1	18812	TREM2
GO:BP	microglial cell migration	GO:1904124	1	0	5	203	1	18812	TREM2
GO:BP	positive regulation of cation transmembrane transport	GO:1904064	1	0	45	203	1	18812	P2RX4
GO:BP	negative regulation of cation transmembrane transport	GO:1904063	1	0	23	203	1	18812	BCL2
GO:BP	regulation of monoatomic cation transmembrane transport	GO:1904062	1	0	118	203	4	18812	BCL2,PRKCE,P2RX4,DLG1
GO:BP	negative regulation of epithelial cell apoptotic process	GO:1904036	1	0	49	203	3	18812	ANGPT1,BCL2,PRKAA2
GO:BP	regulation of epithelial cell apoptotic process	GO:1904035	1	0	81	203	3	18812	ANGPT1,BCL2,PRKAA2
GO:BP	positive regulation of mitotic cell cycle phase transition	GO:1901992	1	0	70	203	2	18812	UBE2E2,TMOD3
GO:BP	epithelial cell apoptotic process	GO:1904019	1	0	106	203	4	18812	ANGPT1,RYR2,BCL2,PRKAA2
GO:BP	positive regulation of vasculature development	GO:1904018	1	0	117	203	2	18812	TEK,AKT3
GO:BP	positive regulation of microglial cell activation	GO:1903980	1	0	6	203	1	18812	TREM2
GO:BP	regulation of microglial cell activation	GO:1903978	1	0	11	203	1	18812	TREM2
GO:BP	positive regulation of glial cell migration	GO:1903977	1	0	5	203	1	18812	TREM2
GO:BP	regulation of glial cell migration	GO:1903975	1	0	12	203	1	18812	TREM2
GO:BP	regulation of cellular response to macrophage colony-stimulating factor stimulus	GO:1903972	1	0	6	203	1	18812	TREM2
GO:BP	regulation of response to macrophage colony-stimulating factor	GO:1903969	1	0	6	203	1	18812	TREM2
GO:BP	negative regulation of hepatocyte apoptotic process	GO:1903944	1	0	4	203	1	18812	PRKAA2
GO:BP	regulation of hepatocyte apoptotic process	GO:1903943	1	0	5	203	1	18812	PRKAA2
GO:BP	regulation of viral life cycle	GO:1903900	1	0	105	203	1	18812	BCL2
GO:BP	regulation of cellular response to transforming growth factor beta stimulus	GO:1903844	1	0	105	203	4	18812	SPRY1,EID2,USP15,CHST11
GO:BP	positive regulation of protein localization	GO:1903829	1	0	341	203	6	18812	TREM2,PTPN23,PRKAA2,IPO5,PRKCE,DLG1
GO:BP	negative regulation of protein localization	GO:1903828	1	0	156	203	3	18812	PPP2R5A,LRRK2,ANGPT1
GO:BP	organic acid transmembrane transport	GO:1903825	1	0	130	203	1	18812	EPM2A
GO:BP	regulation of cardiac conduction	GO:1903779	1	0	8	203	2	18812	TNNI3K,RYR2
GO:BP	negative regulation of membrane depolarization	GO:1904180	1	0	5	203	1	18812	ALB
GO:BP	negative regulation of antifungal innate immune response	GO:1905035	1	0	2	203	1	18812	USP15
GO:BP	zinc ion import into Golgi lumen	GO:1904257	1	0	3	203	1	18812	SLC30A7
GO:BP	regulation of telomere capping	GO:1904353	1	0	24	203	1	18812	NEK7
GO:BP	positive regulation of establishment of protein localization	GO:1904951	1	0	210	203	4	18812	TREM2,PTPN23,IPO5,PRKCE
GO:BP	negative regulation of establishment of protein localization	GO:1904950	1	0	89	203	2	18812	LRRK2,ANGPT1
GO:BP	interneuron migration	GO:1904936	1	0	10	203	1	18812	RELN
GO:BP	cranial skeletal system development	GO:1904888	1	0	62	203	2	18812	CHST11,RUNX2
GO:BP	Wnt signalosome assembly	GO:1904887	1	0	1	203	1	18812	LRRK2
GO:BP	positive regulation of telomerase catalytic core complex assembly	GO:1904884	1	0	2	203	1	18812	ATR
GO:BP	regulation of telomerase catalytic core complex assembly	GO:1904882	1	0	2	203	1	18812	ATR
GO:BP	telomerase catalytic core complex assembly	GO:1904868	1	0	2	203	1	18812	ATR
GO:BP	positive regulation of vascular associated smooth muscle cell migration	GO:1904754	1	0	7	203	1	18812	DOCK4
GO:BP	regulation of vascular associated smooth muscle cell migration	GO:1904752	1	0	13	203	1	18812	DOCK4
GO:BP	vascular associated smooth muscle cell migration	GO:1904738	1	0	15	203	1	18812	DOCK4
GO:BP	negative regulation of vascular associated smooth muscle contraction	GO:1904694	1	0	3	203	1	18812	DOCK4
GO:BP	protein localization to ciliary transition zone	GO:1904491	1	0	9	203	1	18812	CPLANE1
GO:BP	negative regulation of tubulin deacetylation	GO:1904428	1	0	4	203	1	18812	PRKAA2
GO:BP	positive regulation of cell cycle phase transition	GO:1901989	1	0	88	203	2	18812	UBE2E2,TMOD3
GO:BP	regulation of mitotic cell cycle phase transition	GO:1901990	1	0	233	203	6	18812	AVEN,UBE2E2,BCL2,KCNH5,DLG1,TMOD3
GO:BP	positive regulation of calcium ion transmembrane transport	GO:1904427	1	0	30	203	1	18812	P2RX4
GO:BP	response to sodium phosphate	GO:1904383	1	0	5	203	1	18812	RUNX2
GO:BP	positive regulation of protein localization to cell periphery	GO:1904377	1	0	55	203	2	18812	TREM2,DLG1
GO:BP	negative regulation of protein localization to cell periphery	GO:1904376	1	0	23	203	1	18812	PPP2R5A
GO:BP	regulation of protein localization to cell periphery	GO:1904375	1	0	109	203	5	18812	EPM2A,TREM2,PPP2R5A,NBEA,DLG1
GO:BP	positive regulation of telomere maintenance via telomere lengthening	GO:1904358	1	0	32	203	1	18812	NEK7
GO:BP	regulation of telomere maintenance via telomere lengthening	GO:1904356	1	0	48	203	1	18812	NEK7
GO:BP	negative regulation of mitotic cell cycle phase transition	GO:1901991	1	0	129	203	3	18812	AVEN,BCL2,DLG1
GO:BP	positive regulation of telomere capping	GO:1904355	1	0	16	203	1	18812	NEK7
GO:BP	negative regulation of TORC1 signaling	GO:1904262	1	0	35	203	1	18812	PRKAA2
GO:BP	organic cyclic compound catabolic process	GO:1901361	1	0	452	203	4	18812	UPB1,FTO,CDADC1,LARP1B
GO:BP	regulation of potassium ion transmembrane transport	GO:1901379	1	0	33	203	1	18812	DLG1
GO:BP	regulation of tetrapyrrole metabolic process	GO:1901401	1	0	3	203	1	18812	CLYBL
GO:BP	organic cyclic compound biosynthetic process	GO:1901362	1	0	3223	203	25	18812	FOXP2,EID2,BPTF,TCF20,USP15,NEK7,PPP1R12A,TRERF1,ZBTB7C,SMYD3,CTR9,POLN,TPK1,RUNX2,RNF8,HDAC9,DMRT1,GTF3C1,RUNX1,CMPK2,PRIM2,AUTS2,ZNF704,WDR43,DLG1
GO:BP	nucleoside phosphate biosynthetic process	GO:1901293	1	0	208	203	1	18812	CMPK2
GO:BP	regulation of vasculature development	GO:1901342	1	0	209	203	2	18812	TEK,AKT3
GO:BP	negative regulation of vasculature development	GO:1901343	1	0	78	203	1	18812	TEK
GO:BP	organic cyclic compound metabolic process	GO:1901360	1	0	6557	203	44	18812	AARS2,UPB1,FOXP2,BTBD9,EID2,BPTF,CWC15,TCF20,USP15,NEK7,PPP1R12A,TRERF1,TTF2,LRRK2,CLYBL,ZBTB7C,FTO,WDR12,SMYD3,RARS2,MACROD2,CTR9,POLN,BCL2,MGMT,TPK1,RUNX2,CDADC1,ME1,RNF8,HDAC9,ATR,DMRT1,GTF3C1,RUNX1,CMPK2,PRIM2,AUTS2,ZNF704,LARP1B,TRMT6,WDR43,TDRD1,DLG1
GO:BP	organonitrogen compound biosynthetic process	GO:1901566	1	0	1499	203	18	18812	AARS2,UPB1,GALNTL6,KHDRBS2,PIGN,HS6ST3,CSGALNACT1,CHST11,ANGPT1,TMTC4,RARS2,BCL2,TPK1,MGAT4C,CERKL,CMPK2,EIF4G3,LARP1B
GO:BP	organic substance catabolic process	GO:1901575	1	0	1588	203	14	18812	EPM2A,UPB1,SEL1L,LRRK2,RNF150,FTO,PTPN23,CDADC1,RNF8,NOS1,PRKCE,LARP1B,GK5,PIK3R4
GO:BP	organonitrogen compound catabolic process	GO:1901565	1	0	1071	203	9	18812	EPM2A,UPB1,SEL1L,LRRK2,RNF150,PTPN23,CDADC1,RNF8,NOS1
GO:BP	positive regulation of tetrapyrrole metabolic process	GO:1901403	1	0	2	203	1	18812	CLYBL
GO:BP	organonitrogen compound metabolic process	GO:1901564	1	0	4770	203	66	18812	BCR,EPM2A,TNNI3K,AARS2,UPB1,SEL1L,TREM2,EPHB1,BTBD9,CSNK1G1,PPP2R5A,UBE2E2,USP15,NEK7,GALNTL6,LRRK2,KHDRBS2,RNF150,PIGN,CLYBL,DZIP3,HS6ST3,ADAMTS3,CSGALNACT1,CHST11,PEAK1,TTLL11,MAPK10,ANAPC13,ANGPT1,TMTC4,PTPN23,SMYD3,RARS2,MACROD2,UFSP2,GNPTAB,BCL2,RELN,TPK1,AMZ2,PTPRO,CDADC1,MGAT4C,ME1,DAPK2,RNF8,NOS1,CERKL,TEK,RASSF2,PRKAA2,RABGEF1,AKT3,MAPK4,CMPK2,UBE2Q2,PRKCE,EIF4G3,HECW1,RPS6KC1,LARP1B,FBX…
GO:BP	carbohydrate derivative biosynthetic process	GO:1901137	1	0	508	203	11	18812	GALNTL6,PIGN,HS6ST3,CSGALNACT1,CHST11,ANGPT1,TMTC4,BCL2,MGAT4C,CMPK2,GK5
GO:BP	primary amino compound metabolic process	GO:1901160	1	0	10	203	1	18812	BTBD9
GO:BP	regulation of extracellular matrix assembly	GO:1901201	1	0	15	203	1	18812	ANTXR1
GO:BP	carbohydrate derivative catabolic process	GO:1901136	1	0	199	203	2	18812	UPB1,CDADC1
GO:BP	negative regulation of extracellular matrix assembly	GO:1901202	1	0	2	203	1	18812	ANTXR1
GO:BP	regulation of non-canonical NF-kappaB signal transduction	GO:1901222	1	0	71	203	1	18812	RASSF2
GO:BP	negative regulation of non-canonical NF-kappaB signal transduction	GO:1901223	1	0	23	203	1	18812	RASSF2
GO:BP	nucleoside phosphate catabolic process	GO:1901292	1	0	139	203	1	18812	UPB1
GO:BP	quinone biosynthetic process	GO:1901663	1	0	18	203	1	18812	COQ3
GO:BP	response to nitrogen compound	GO:1901698	1	0	639	203	11	18812	SEL1L,TREM2,LRRK2,SCN11A,RYR2,BCL2,HDAC9,SDK1,IPO5,PRKCE,P2RX4
GO:BP	cellular response to nitrogen compound	GO:1901699	1	0	439	203	5	18812	LRRK2,RYR2,HDAC9,IPO5,P2RX4
GO:BP	response to oxygen-containing compound	GO:1901700	1	0	983	203	16	18812	BCR,KCNMA1,LRRK2,SCN11A,SMYD3,CTR9,BCL2,NOS1,HDAC9,BRINP1,SDK1,PRKAA2,IPO5,CMPK2,PRKCE,P2RX4
GO:BP	cellular response to oxygen-containing compound	GO:1901701	1	0	762	203	11	18812	BCR,LRRK2,SMYD3,CTR9,HDAC9,BRINP1,PRKAA2,IPO5,CMPK2,PRKCE,P2RX4
GO:BP	regulation of signal transduction by p53 class mediator	GO:1901796	1	0	61	203	2	18812	USP15,ATR
GO:BP	positive regulation of platelet aggregation	GO:1901731	1	0	6	203	1	18812	MMRN1
GO:BP	alpha-amino acid catabolic process	GO:1901606	1	0	71	203	1	18812	NOS1
GO:BP	organic hydroxy compound metabolic process	GO:1901615	1	0	383	203	5	18812	BTBD9,BCL2,TPK1,COQ3,GK5
GO:BP	organic hydroxy compound catabolic process	GO:1901616	1	0	37	203	1	18812	GK5
GO:BP	regulation of synaptic vesicle membrane organization	GO:1901632	1	0	11	203	1	18812	ERC2
GO:BP	positive regulation of synaptic vesicle membrane organization	GO:1901634	1	0	6	203	1	18812	ERC2
GO:BP	response to peptide	GO:1901652	1	0	277	203	1	18812	HDAC9
GO:BP	alpha-amino acid metabolic process	GO:1901605	1	0	163	203	1	18812	NOS1
GO:BP	organic substance biosynthetic process	GO:1901576	1	0	8209	203	63	18812	EPM2A,AARS2,UPB1,TREM2,FOXP2,EID2,BPTF,CWC15,TCF20,USP15,NEK7,PPP1R12A,TRERF1,GALNTL6,LRRK2,KHDRBS2,PIGN,ZBTB7C,HS6ST3,HSD17B12,ADAMTS3,CSGALNACT1,FTO,CHST11,WDR12,ZNF804A,ANGPT1,TMTC4,SMYD3,RARS2,CTR9,POLN,INPP4B,BCL2,RELN,TPK1,RUNX2,HHLA2,MGAT4C,RNF8,CERKL,HDAC9,DMRT1,PRKAA2,GTF3C1,COQ3,RUNX1,RABGEF1,CMPK2,NTS,PRIM2,CNTN1,AUTS2,EIF4G3,ZNF704,ACSBG2,LARP1B,GK5,PIK3R4,TRMT6,WDR43,TDRD1,DLG1
GO:BP	glycosyl compound metabolic process	GO:1901657	1	0	51	203	3	18812	UPB1,MACROD2,CDADC1
GO:BP	glycosyl compound catabolic process	GO:1901658	1	0	26	203	2	18812	UPB1,CDADC1
GO:BP	quinone metabolic process	GO:1901661	1	0	30	203	1	18812	COQ3
GO:BP	cellular response to peptide	GO:1901653	1	0	222	203	1	18812	HDAC9
GO:BP	response to ketone	GO:1901654	1	0	81	203	4	18812	SCN11A,SMYD3,PRKAA2,PRKCE
GO:BP	cellular response to ketone	GO:1901655	1	0	56	203	3	18812	SMYD3,PRKAA2,PRKCE
GO:BP	positive regulation of amyloid-beta clearance	GO:1900223	1	0	3	203	1	18812	TREM2
GO:BP	regulation of amyloid-beta clearance	GO:1900221	1	0	10	203	1	18812	TREM2
GO:BP	negative regulation of protein localization to nucleus	GO:1900181	1	0	26	203	1	18812	ANGPT1
GO:BP	organic acid metabolic process	GO:0006082	1	0	666	203	7	18812	UPB1,HSD17B12,ME1,NOS1,PRKCE,ACSBG2,CYP4V2
GO:BP	glycerol-3-phosphate metabolic process	GO:0006072	1	0	10	203	1	18812	GK5
GO:BP	glycerol metabolic process	GO:0006071	1	0	13	203	2	18812	COQ3,GK5
GO:BP	alcohol metabolic process	GO:0006066	1	0	251	203	3	18812	TPK1,COQ3,GK5
GO:BP	uronic acid metabolic process	GO:0006063	1	0	6	203	1	18812	PRKCE
GO:BP	proteoglycan metabolic process	GO:0006029	1	0	76	203	3	18812	HS6ST3,CSGALNACT1,CHST11
GO:BP	glycosaminoglycan biosynthetic process	GO:0006024	1	0	49	203	3	18812	CSGALNACT1,CHST11,ANGPT1
GO:BP	aminoglycan biosynthetic process	GO:0006023	1	0	54	203	3	18812	CSGALNACT1,CHST11,ANGPT1
GO:BP	aminoglycan metabolic process	GO:0006022	1	0	93	203	3	18812	CSGALNACT1,CHST11,ANGPT1
GO:BP	glycogen biosynthetic process	GO:0005978	1	0	33	203	1	18812	EPM2A
GO:BP	glycogen metabolic process	GO:0005977	1	0	57	203	1	18812	EPM2A
GO:BP	polysaccharide metabolic process	GO:0005976	1	0	74	203	1	18812	EPM2A
GO:BP	carbohydrate metabolic process	GO:0005975	1	0	441	203	7	18812	EPM2A,CHST11,PGM2L1,GNPTAB,COQ3,PRKCE,GK5
GO:BP	detection of calcium ion	GO:0005513	1	0	8	203	1	18812	RYR2
GO:BP	axis elongation	GO:0003401	1	0	27	203	1	18812	SPRY1
GO:BP	epithelial cell morphogenesis	GO:0003382	1	0	26	203	1	18812	ARHGEF26
GO:BP	cilium movement	GO:0003341	1	0	156	203	1	18812	PFN4
GO:BP	amino acid transmembrane transport	GO:0003333	1	0	88	203	1	18812	EPM2A
GO:BP	cardiac muscle hypertrophy	GO:0003300	1	0	42	203	1	18812	P2RX4
GO:BP	ventricular septum development	GO:0003281	1	0	55	203	2	18812	LUZP1,CPLANE1
GO:BP	cardiac septum development	GO:0003279	1	0	86	203	2	18812	LUZP1,CPLANE1
GO:BP	regulation of membrane depolarization	GO:0003254	1	0	32	203	2	18812	LRRK2,ALB
GO:BP	cardiac ventricle development	GO:0003231	1	0	103	203	2	18812	LUZP1,CPLANE1
GO:BP	cardiac chamber development	GO:0003205	1	0	136	203	2	18812	LUZP1,CPLANE1
GO:BP	endothelium development	GO:0003158	1	0	103	203	1	18812	ARHGEF26
GO:BP	pyruvate metabolic process	GO:0006090	1	0	102	203	1	18812	ME1
GO:BP	regulation of animal organ formation	GO:0003156	1	0	23	203	1	18812	SPRY1
GO:BP	generation of precursor metabolites and energy	GO:0006091	1	0	369	203	1	18812	EPM2A
GO:BP	regulation of carbohydrate metabolic process	GO:0006109	1	0	125	203	1	18812	PRKCE
GO:BP	double-strand break repair	GO:0006302	1	0	239	203	3	18812	POLN,MGMT,RNF8
GO:BP	postreplication repair	GO:0006301	1	0	25	203	1	18812	POLN
GO:BP	regulation of DNA repair	GO:0006282	1	0	138	203	2	18812	MGMT,RNF8
GO:BP	DNA repair	GO:0006281	1	0	448	203	6	18812	TTF2,FTO,POLN,MGMT,RNF8,ATR
GO:BP	RNA-templated DNA biosynthetic process	GO:0006278	1	0	52	203	1	18812	NEK7
GO:BP	regulation of DNA replication	GO:0006275	1	0	85	203	1	18812	ATR
GO:BP	DNA replication initiation	GO:0006270	1	0	30	203	1	18812	PRIM2
GO:BP	DNA replication, synthesis of RNA primer	GO:0006269	1	0	7	203	1	18812	PRIM2
GO:BP	DNA-templated DNA replication	GO:0006261	1	0	125	203	2	18812	POLN,PRIM2
GO:BP	DNA replication	GO:0006260	1	0	204	203	3	18812	POLN,ATR,PRIM2
GO:BP	DNA metabolic process	GO:0006259	1	0	776	203	9	18812	NEK7,TTF2,FTO,POLN,MGMT,CDADC1,RNF8,ATR,PRIM2
GO:BP	dCMP catabolic process	GO:0006249	1	0	5	203	1	18812	UPB1
GO:BP	CMP catabolic process	GO:0006248	1	0	3	203	1	18812	UPB1
GO:BP	pyrimidine nucleotide catabolic process	GO:0006244	1	0	10	203	1	18812	UPB1
GO:BP	dTTP biosynthetic process	GO:0006235	1	0	4	203	1	18812	CMPK2
GO:BP	dTDP biosynthetic process	GO:0006233	1	0	2	203	1	18812	CMPK2
GO:BP	dUDP biosynthetic process	GO:0006227	1	0	2	203	1	18812	CMPK2
GO:BP	pyrimidine nucleotide biosynthetic process	GO:0006221	1	0	27	203	1	18812	CMPK2
GO:BP	pyrimidine nucleotide metabolic process	GO:0006220	1	0	38	203	2	18812	UPB1,CMPK2
GO:BP	cytidine catabolic process	GO:0006216	1	0	5	203	1	18812	CDADC1
GO:BP	pyrimidine nucleoside metabolic process	GO:0006213	1	0	11	203	2	18812	UPB1,CDADC1
GO:BP	purine nucleotide metabolic process	GO:0006163	1	0	390	203	2	18812	LRRK2,ME1
GO:BP	regulation of nucleotide metabolic process	GO:0006140	1	0	68	203	1	18812	ME1
GO:BP	nucleobase-containing compound metabolic process	GO:0006139	1	0	6237	203	40	18812	AARS2,UPB1,FOXP2,EID2,BPTF,CWC15,TCF20,USP15,NEK7,PPP1R12A,TRERF1,TTF2,LRRK2,ZBTB7C,FTO,WDR12,SMYD3,RARS2,MACROD2,CTR9,POLN,MGMT,RUNX2,CDADC1,ME1,RNF8,HDAC9,ATR,DMRT1,GTF3C1,RUNX1,CMPK2,PRIM2,AUTS2,ZNF704,LARP1B,TRMT6,WDR43,TDRD1,DLG1
GO:BP	energy reserve metabolic process	GO:0006112	1	0	61	203	1	18812	EPM2A
GO:BP	malate metabolic process	GO:0006108	1	0	8	203	1	18812	ME1
GO:BP	double-strand break repair via nonhomologous end joining	GO:0006303	1	0	48	203	1	18812	RNF8
GO:BP	glomerular filtration	GO:0003094	1	0	20	203	2	18812	MYO1E,PTPRO
GO:BP	regulation of systemic arterial blood pressure	GO:0003073	1	0	61	203	2	18812	PTPRO,NAV2
GO:BP	cytoplasmic pattern recognition receptor signaling pathway	GO:0002753	1	0	120	203	4	18812	TREM2,USP15,NEK7,IPO5
GO:BP	cell surface pattern recognition receptor signaling pathway	GO:0002752	1	0	51	203	1	18812	PRKCE
GO:BP	negative regulation of cytokine production involved in immune response	GO:0002719	1	0	24	203	2	18812	ANGPT1,RABGEF1
GO:BP	regulation of cytokine production involved in immune response	GO:0002718	1	0	83	203	2	18812	ANGPT1,RABGEF1
GO:BP	negative regulation of leukocyte mediated immunity	GO:0002704	1	0	46	203	2	18812	BCR,RABGEF1
GO:BP	regulation of leukocyte mediated immunity	GO:0002703	1	0	185	203	3	18812	BCR,C12ORF4,RABGEF1
GO:BP	negative regulation of production of molecular mediator of immune response	GO:0002701	1	0	33	203	2	18812	ANGPT1,RABGEF1
GO:BP	regulation of production of molecular mediator of immune response	GO:0002700	1	0	142	203	2	18812	ANGPT1,RABGEF1
GO:BP	negative regulation of immune effector process	GO:0002698	1	0	89	203	3	18812	BCR,ANGPT1,RABGEF1
GO:BP	regulation of immune effector process	GO:0002697	1	0	282	203	4	18812	BCR,ANGPT1,C12ORF4,RABGEF1
GO:BP	positive regulation of leukocyte activation	GO:0002696	1	0	240	203	3	18812	TREM2,BCL2,HHLA2
GO:BP	negative regulation of leukocyte activation	GO:0002695	1	0	133	203	2	18812	RABGEF1,DLG1
GO:BP	regulation of leukocyte activation	GO:0002694	1	0	401	203	5	18812	TREM2,BCL2,HHLA2,RABGEF1,DLG1
GO:BP	negative regulation of cellular extravasation	GO:0002692	1	0	8	203	1	18812	BCR
GO:BP	regulation of cellular extravasation	GO:0002691	1	0	30	203	1	18812	BCR
GO:BP	positive regulation of leukocyte chemotaxis	GO:0002690	1	0	70	203	1	18812	DAPK2
GO:BP	regulation of leukocyte chemotaxis	GO:0002688	1	0	92	203	1	18812	DAPK2
GO:BP	positive regulation of leukocyte migration	GO:0002687	1	0	105	203	2	18812	TREM2,DAPK2
GO:BP	negative regulation of leukocyte migration	GO:0002686	1	0	36	203	2	18812	BCR,RABGEF1
GO:BP	regulation of leukocyte migration	GO:0002685	1	0	166	203	4	18812	BCR,TREM2,DAPK2,RABGEF1
GO:BP	positive regulation of immune system process	GO:0002684	1	0	782	203	11	18812	TREM2,USP15,NEK7,BCL2,HHLA2,DAPK2,RUNX1,RABGEF1,IPO5,PRKCE,TRAT1
GO:BP	negative regulation of immune system process	GO:0002683	1	0	366	203	6	18812	BCR,TREM2,USP15,ANGPT1,RABGEF1,DLG1
GO:BP	regulation of immune system process	GO:0002682	1	0	1133	203	17	18812	BCR,TREM2,USP15,NEK7,ANGPT1,CTR9,BCL2,HHLA2,DAPK2,RASSF2,C12ORF4,RUNX1,RABGEF1,IPO5,PRKCE,TRAT1,DLG1
GO:BP	positive regulation of antigen processing and presentation of peptide antigen via MHC class II	GO:0002588	1	0	2	203	1	18812	TREM2
GO:BP	regulation of antigen processing and presentation of peptide antigen via MHC class II	GO:0002586	1	0	4	203	1	18812	TREM2
GO:BP	MyD88-independent toll-like receptor signaling pathway	GO:0002756	1	0	8	203	1	18812	PRKCE
GO:BP	regulation of glomerular filtration	GO:0003093	1	0	5	203	1	18812	PTPRO
GO:BP	immune response-activating signaling pathway	GO:0002757	1	0	320	203	8	18812	TREM2,USP15,NEK7,BCL2,RABGEF1,IPO5,PRKCE,TRAT1
GO:BP	regulation of myeloid leukocyte differentiation	GO:0002761	1	0	98	203	2	18812	RASSF2,RUNX1
GO:BP	renal system process involved in regulation of systemic arterial blood pressure	GO:0003071	1	0	14	203	1	18812	PTPRO
GO:BP	regulation of vascular associated smooth muscle contraction	GO:0003056	1	0	7	203	1	18812	DOCK4
GO:BP	regulation of systemic arterial blood pressure by baroreceptor feedback	GO:0003025	1	0	4	203	1	18812	NAV2
GO:BP	vascular process in circulatory system	GO:0003018	1	0	134	203	4	18812	BCR,DOCK4,ANGPT1,NOS1
GO:BP	respiratory system process	GO:0003016	1	0	33	203	1	18812	FTO
GO:BP	heart process	GO:0003015	1	0	164	203	4	18812	TNNI3K,RYR2,P2RX4,DLG1
GO:BP	circulatory system process	GO:0003013	1	0	335	203	10	18812	BCR,TNNI3K,DOCK4,ANGPT1,RYR2,PTPRO,NOS1,NAV2,P2RX4,DLG1
GO:BP	system process	GO:0003008	1	0	2572	203	30	18812	BCR,EPM2A,TNNI3K,DOCK4,TREM2,SORCS3,EPHB1,BTBD9,KCNMA1,LRRK2,RYR3,FTO,SCN11A,ANGPT1,TMTC4,SLC24A2,RYR2,MYO1E,BCL2,RELN,PTPRO,OR51F2,NOS1,BRINP1,GCNT3,NAV2,HERC1,P2RX4,DLG1,TMOD3
GO:BP	heart morphogenesis	GO:0003007	1	0	214	203	1	18812	FLRT2
GO:BP	developmental process involved in reproduction	GO:0003006	1	0	643	203	8	18812	OSBP2,PFN4,BCL2,SPACA1,RNF8,DMRT1,TDRD1,DLG1
GO:BP	regionalization	GO:0003002	1	0	350	203	4	18812	SPRY1,BPTF,RELN,TDRD1
GO:BP	response to ischemia	GO:0002931	1	0	24	203	1	18812	BCL2
GO:BP	negative regulation of B cell apoptotic process	GO:0002903	1	0	12	203	1	18812	BCL2
GO:BP	regulation of B cell apoptotic process	GO:0002902	1	0	16	203	1	18812	BCL2
GO:BP	negative regulation of myeloid leukocyte mediated immunity	GO:0002887	1	0	7	203	2	18812	BCR,RABGEF1
GO:BP	regulation of myeloid leukocyte mediated immunity	GO:0002886	1	0	38	203	3	18812	BCR,C12ORF4,RABGEF1
GO:BP	positive regulation of response to biotic stimulus	GO:0002833	1	0	278	203	5	18812	TREM2,USP15,NEK7,IPO5,PRKCE
GO:BP	negative regulation of response to biotic stimulus	GO:0002832	1	0	80	203	1	18812	USP15
GO:BP	regulation of response to biotic stimulus	GO:0002831	1	0	370	203	5	18812	TREM2,USP15,NEK7,IPO5,PRKCE
GO:BP	positive regulation of peptide secretion	GO:0002793	1	0	72	203	1	18812	PRKCE
GO:BP	regulation of peptide secretion	GO:0002791	1	0	132	203	1	18812	PRKCE
GO:BP	peptide secretion	GO:0002790	1	0	174	203	1	18812	PRKCE
GO:BP	immune response-regulating cell surface receptor signaling pathway	GO:0002768	1	0	203	203	4	18812	BCL2,RABGEF1,PRKCE,TRAT1
GO:BP	immune response-regulating signaling pathway	GO:0002764	1	0	334	203	8	18812	TREM2,USP15,NEK7,BCL2,RABGEF1,IPO5,PRKCE,TRAT1
GO:BP	positive regulation of myeloid leukocyte differentiation	GO:0002763	1	0	50	203	1	18812	RUNX1
GO:BP	innate immune response-activating signaling pathway	GO:0002758	1	0	193	203	5	18812	TREM2,USP15,NEK7,IPO5,PRKCE
GO:BP	positive regulation of antigen processing and presentation of peptide antigen	GO:0002585	1	0	2	203	1	18812	TREM2
GO:BP	DNA modification	GO:0006304	1	0	65	203	3	18812	FTO,MGMT,CDADC1
GO:BP	DNA recombination	GO:0006310	1	0	278	203	2	18812	POLN,RNF8
GO:BP	potassium ion transport	GO:0006813	1	0	186	203	4	18812	KCNMA1,SLC24A2,KCNH5,DLG1
GO:BP	monoatomic cation transport	GO:0006812	1	0	801	203	17	18812	EPM2A,SLC30A7,NKAIN2,KCNMA1,RYR3,CACHD1,MCUB,SCN11A,NALCN,SLC24A2,RYR2,BCL2,KCNH5,CNTN1,PRKCE,P2RX4,DLG1
GO:BP	monoatomic ion transport	GO:0006811	1	0	973	203	19	18812	EPM2A,SLC30A7,NKAIN2,GRIK4,KCNMA1,RYR3,CACHD1,MCUB,SCN11A,NALCN,SLC24A2,RYR2,BCL2,KCNH5,CNTN1,PRKCE,CNNM1,P2RX4,DLG1
GO:BP	transport	GO:0006810	1	0	3451	203	54	18812	BCR,EPM2A,SLC30A7,NKAIN2,PLIN2,CADPS2,SEL1L,TREM2,UHRF1BP1L,BTBD9,SLC16A6,OSBP2,GRIK4,PPP1R12A,KCNMA1,LRRK2,KHDRBS2,SIDT1,RYR3,SYTL2,CACHD1,MCUB,SCN11A,ANGPT1,NALCN,PTPN23,SLC35F3,RPH3A,SLC24A2,RYR2,MYO1E,GNPTAB,FNBP1L,BCL2,ERC2,SYNE2,SV2B,ARFIP1,C12ORF4,KCNH5,RABGEF1,IPO5,VPS35L,TMEM144,CCDC91,CNTN1,PRKCE,TRAT1,FNBP1,PIK3R4,GCNT3,CNNM1,P2RX4,DLG1
GO:BP	nitric oxide biosynthetic process	GO:0006809	1	0	38	203	1	18812	NOS1
GO:BP	regulation of nitrogen utilization	GO:0006808	1	0	3	203	1	18812	BCL2
GO:BP	nitrogen compound metabolic process	GO:0006807	1	0	9724	203	93	18812	BCR,EPM2A,TNNI3K,AARS2,UPB1,SEL1L,TREM2,EPHB1,FOXP2,BTBD9,CSNK1G1,PPP2R5A,EID2,BPTF,CWC15,TCF20,UBE2E2,USP15,NEK7,PPP1R12A,TRERF1,TTF2,GALNTL6,LRRK2,KHDRBS2,RNF150,PIGN,CLYBL,DZIP3,ZBTB7C,HS6ST3,ADAMTS3,CSGALNACT1,FTO,CHST11,PEAK1,WDR12,TTLL11,MAPK10,ANAPC13,ANGPT1,TMTC4,PTPN23,SMYD3,RARS2,MACROD2,UFSP2,MYO1E,GNPTAB,CTR9,POLN,BCL2,MGMT,RELN,TPK1,RUNX2,AMZ2,PTPRO,CDADC1,MGAT4C,ME1,DAPK2,RNF8,NOS1,…
GO:BP	sulfur compound metabolic process	GO:0006790	1	0	244	203	5	18812	HS6ST3,CSGALNACT1,CHST11,ANGPT1,TPK1
GO:BP	thiamine metabolic process	GO:0006772	1	0	2	203	1	18812	TPK1
GO:BP	water-soluble vitamin metabolic process	GO:0006767	1	0	37	203	2	18812	CLYBL,TPK1
GO:BP	vitamin metabolic process	GO:0006766	1	0	63	203	2	18812	CLYBL,TPK1
GO:BP	nucleoside phosphate metabolic process	GO:0006753	1	0	450	203	4	18812	UPB1,LRRK2,ME1,CMPK2
GO:BP	ubiquinone biosynthetic process	GO:0006744	1	0	18	203	1	18812	COQ3
GO:BP	ubiquinone metabolic process	GO:0006743	1	0	20	203	1	18812	COQ3
GO:BP	NADP metabolic process	GO:0006739	1	0	33	203	1	18812	ME1
GO:BP	NADH metabolic process	GO:0006734	1	0	16	203	1	18812	ME1
GO:BP	cellular aromatic compound metabolic process	GO:0006725	1	0	6399	203	44	18812	AARS2,UPB1,FOXP2,BTBD9,EID2,BPTF,CWC15,TCF20,USP15,NEK7,PPP1R12A,TRERF1,TTF2,LRRK2,CLYBL,ZBTB7C,FTO,WDR12,SMYD3,RARS2,MACROD2,CTR9,POLN,BCL2,MGMT,TPK1,RUNX2,CDADC1,ME1,RNF8,HDAC9,ATR,DMRT1,GTF3C1,RUNX1,CMPK2,PRIM2,AUTS2,ZNF704,LARP1B,TRMT6,WDR43,TDRD1,DLG1
GO:BP	sphingolipid metabolic process	GO:0006665	1	0	117	203	1	18812	CERKL
GO:BP	glycolipid metabolic process	GO:0006664	1	0	70	203	1	18812	PIGN
GO:BP	phosphatidylinositol biosynthetic process	GO:0006661	1	0	82	203	3	18812	PIGN,INPP4B,PIK3R4
GO:BP	glycerophospholipid metabolic process	GO:0006650	1	0	221	203	3	18812	PIGN,INPP4B,PIK3R4
GO:BP	phospholipid metabolic process	GO:0006644	1	0	295	203	3	18812	PIGN,INPP4B,PIK3R4
GO:BP	membrane lipid metabolic process	GO:0006643	1	0	149	203	2	18812	PIGN,CERKL
GO:BP	triglyceride metabolic process	GO:0006641	1	0	80	203	2	18812	SEL1L,GK5
GO:BP	acylglycerol metabolic process	GO:0006639	1	0	105	203	2	18812	SEL1L,GK5
GO:BP	sodium ion transport	GO:0006814	1	0	174	203	5	18812	NKAIN2,SCN11A,NALCN,SLC24A2,CNTN1
GO:BP	neutral lipid metabolic process	GO:0006638	1	0	106	203	2	18812	SEL1L,GK5
GO:BP	calcium ion transport	GO:0006816	1	0	293	203	10	18812	EPM2A,RYR3,CACHD1,MCUB,SCN11A,SLC24A2,RYR2,BCL2,PRKCE,P2RX4
GO:BP	dicarboxylic acid transport	GO:0006835	1	0	62	203	1	18812	EPM2A
GO:BP	apoptotic process	GO:0006915	1	0	1258	203	16	18812	AVEN,USP15,KCNMA1,LRRK2,CHST11,ANGPT1,TMTC4,RYR2,BCL2,MGMT,DAPK2,RASSF2,PRKAA2,ARHGAP10,TMEM117,P2RX4
GO:BP	autophagy	GO:0006914	1	0	395	203	7	18812	EPM2A,LRRK2,FNBP1L,BCL2,PRKAA2,PIK3R4,HERC1
GO:BP	nucleocytoplasmic transport	GO:0006913	1	0	260	203	5	18812	EPM2A,PPP1R12A,LRRK2,ANGPT1,IPO5
GO:BP	phagocytosis, engulfment	GO:0006911	1	0	31	203	1	18812	TREM2
GO:BP	phagocytosis, recognition	GO:0006910	1	0	17	203	1	18812	TREM2
GO:BP	phagocytosis	GO:0006909	1	0	147	203	2	18812	BCR,TREM2
GO:BP	vesicle fusion	GO:0006906	1	0	78	203	1	18812	ERC2
GO:BP	vesicle budding from membrane	GO:0006900	1	0	47	203	1	18812	FNBP1L
GO:BP	receptor-mediated endocytosis	GO:0006898	1	0	174	203	3	18812	ANGPT1,FNBP1L,RABGEF1
GO:BP	endocytosis	GO:0006897	1	0	469	203	9	18812	BCR,TREM2,BTBD9,LRRK2,ANGPT1,MYO1E,FNBP1L,RABGEF1,FNBP1
GO:BP	Golgi to vacuole transport	GO:0006896	1	0	17	203	1	18812	CCDC91
GO:BP	Golgi to plasma membrane transport	GO:0006893	1	0	42	203	1	18812	VPS35L
GO:BP	post-Golgi vesicle-mediated transport	GO:0006892	1	0	72	203	2	18812	VPS35L,CCDC91
GO:BP	endoplasmic reticulum to Golgi vesicle-mediated transport	GO:0006888	1	0	102	203	1	18812	LRRK2
GO:BP	intracellular protein transport	GO:0006886	1	0	517	203	11	18812	BCR,EPM2A,SEL1L,LRRK2,SYTL2,ANGPT1,PTPN23,RPH3A,GNPTAB,ARFIP1,IPO5
GO:BP	regulation of pH	GO:0006885	1	0	77	203	2	18812	LRRK2,BCL2
GO:BP	cell volume homeostasis	GO:0006884	1	0	29	203	1	18812	KCNMA1
GO:BP	intracellular zinc ion homeostasis	GO:0006882	1	0	22	203	1	18812	SLC30A7
GO:BP	intracellular calcium ion homeostasis	GO:0006874	1	0	223	203	9	18812	RYR3,MCUB,TMTC4,SLC24A2,RYR2,BCL2,ERC2,SV2B,PRKCE
GO:BP	intracellular monoatomic ion homeostasis	GO:0006873	1	0	403	203	12	18812	SLC30A7,KCNMA1,LRRK2,RYR3,MCUB,TMTC4,SLC24A2,RYR2,BCL2,ERC2,SV2B,PRKCE
GO:BP	lipid transport	GO:0006869	1	0	331	203	3	18812	PLIN2,UHRF1BP1L,OSBP2
GO:BP	amino acid transport	GO:0006865	1	0	121	203	1	18812	EPM2A
GO:BP	mitochondrial calcium ion transmembrane transport	GO:0006851	1	0	16	203	1	18812	MCUB
GO:BP	mitochondrial transport	GO:0006839	1	0	134	203	2	18812	MCUB,BCL2
GO:BP	neurotransmitter transport	GO:0006836	1	0	129	203	5	18812	CADPS2,LRRK2,RPH3A,ERC2,SV2B
GO:BP	zinc ion transport	GO:0006829	1	0	26	203	1	18812	SLC30A7
GO:BP	DNA dealkylation involved in DNA repair	GO:0006307	1	0	7	203	2	18812	FTO,MGMT
GO:BP	fatty acid biosynthetic process	GO:0006633	1	0	108	203	2	18812	HSD17B12,ACSBG2
GO:BP	lipid metabolic process	GO:0006629	1	0	1005	203	13	18812	SEL1L,TREM2,PIGN,HSD17B12,ACSS3,INPP4B,CERKL,PRKAA2,PRKCE,ACSBG2,GK5,CYP4V2,PIK3R4
GO:BP	regulation of translation	GO:0006417	1	0	260	203	2	18812	KHDRBS2,LARP1B
GO:BP	translational initiation	GO:0006413	1	0	112	203	1	18812	EIF4G3
GO:BP	translation	GO:0006412	1	0	745	203	5	18812	AARS2,KHDRBS2,RARS2,EIF4G3,LARP1B
GO:BP	RNA localization	GO:0006403	1	0	127	203	3	18812	KHDRBS2,SIDT1,ATR
GO:BP	mRNA catabolic process	GO:0006402	1	0	191	203	2	18812	FTO,LARP1B
GO:BP	RNA catabolic process	GO:0006401	1	0	231	203	2	18812	FTO,LARP1B
GO:BP	tRNA modification	GO:0006400	1	0	83	203	1	18812	TRMT6
GO:BP	tRNA metabolic process	GO:0006399	1	0	175	203	3	18812	AARS2,RARS2,TRMT6
GO:BP	mRNA processing	GO:0006397	1	0	1459	203	1	18812	CWC15
GO:BP	RNA processing	GO:0006396	1	0	2498	203	5	18812	CWC15,WDR12,TRMT6,WDR43,TDRD1
GO:BP	transcription initiation at RNA polymerase III promoter	GO:0006384	1	0	9	203	1	18812	GTF3C1
GO:BP	transcription by RNA polymerase III	GO:0006383	1	0	43	203	1	18812	GTF3C1
GO:BP	transcription elongation by RNA polymerase II	GO:0006368	1	0	61	203	4	18812	USP15,CTR9,RNF8,WDR43
GO:BP	transcription by RNA polymerase II	GO:0006366	1	0	1998	203	18	18812	EID2,BPTF,TCF20,USP15,PPP1R12A,TRERF1,ZBTB7C,SMYD3,CTR9,RUNX2,RNF8,HDAC9,DMRT1,RUNX1,AUTS2,ZNF704,WDR43,DLG1
GO:BP	rRNA processing	GO:0006364	1	0	166	203	2	18812	WDR12,WDR43
GO:BP	transcription by RNA polymerase I	GO:0006360	1	0	54	203	1	18812	WDR43
GO:BP	regulation of transcription by RNA polymerase II	GO:0006357	1	0	1911	203	15	18812	EID2,BPTF,TCF20,PPP1R12A,TRERF1,ZBTB7C,SMYD3,CTR9,RUNX2,HDAC9,DMRT1,RUNX1,AUTS2,ZNF704,DLG1
GO:BP	regulation of transcription by RNA polymerase I	GO:0006356	1	0	38	203	1	18812	WDR43
GO:BP	regulation of DNA-templated transcription	GO:0006355	1	0	2606	203	18	18812	FOXP2,EID2,BPTF,TCF20,PPP1R12A,TRERF1,ZBTB7C,SMYD3,CTR9,RUNX2,RNF8,HDAC9,DMRT1,RUNX1,AUTS2,ZNF704,WDR43,DLG1
GO:BP	DNA-templated transcription elongation	GO:0006354	1	0	73	203	4	18812	USP15,CTR9,RNF8,WDR43
GO:BP	DNA-templated transcription initiation	GO:0006352	1	0	139	203	1	18812	GTF3C1
GO:BP	DNA-templated transcription	GO:0006351	1	0	2731	203	20	18812	FOXP2,EID2,BPTF,TCF20,USP15,PPP1R12A,TRERF1,ZBTB7C,SMYD3,CTR9,RUNX2,RNF8,HDAC9,DMRT1,GTF3C1,RUNX1,AUTS2,ZNF704,WDR43,DLG1
GO:BP	chromatin remodeling	GO:0006338	1	0	483	203	8	18812	BPTF,USP15,TTF2,SMYD3,CTR9,RNF8,HDAC9,PRKAA2
GO:BP	nucleosome assembly	GO:0006334	1	0	70	203	1	18812	SMYD3
GO:BP	chromatin organization	GO:0006325	1	0	560	203	8	18812	BPTF,USP15,TTF2,SMYD3,CTR9,RNF8,HDAC9,PRKAA2
GO:BP	tRNA aminoacylation for protein translation	GO:0006418	1	0	43	203	2	18812	AARS2,RARS2
GO:BP	fatty acid metabolic process	GO:0006631	1	0	267	203	3	18812	HSD17B12,ACSBG2,CYP4V2
GO:BP	alanyl-tRNA aminoacylation	GO:0006419	1	0	3	203	1	18812	AARS2
GO:BP	regulation of translational fidelity	GO:0006450	1	0	17	203	1	18812	AARS2
GO:BP	protein targeting to mitochondrion	GO:0006626	1	0	62	203	1	18812	LRRK2
GO:BP	protein targeting to vacuole	GO:0006623	1	0	33	203	1	18812	GNPTAB
GO:BP	protein targeting to lysosome	GO:0006622	1	0	22	203	1	18812	GNPTAB
GO:BP	protein targeting to membrane	GO:0006612	1	0	88	203	2	18812	ZDHHC4,RABGEF1
GO:BP	ribosomal protein import into nucleus	GO:0006610	1	0	3	203	1	18812	IPO5
GO:BP	NLS-bearing protein import into nucleus	GO:0006607	1	0	8	203	1	18812	IPO5
GO:BP	protein import into nucleus	GO:0006606	1	0	122	203	4	18812	EPM2A,LRRK2,ANGPT1,IPO5
GO:BP	protein targeting	GO:0006605	1	0	210	203	4	18812	ZDHHC4,LRRK2,GNPTAB,RABGEF1
GO:BP	melanin metabolic process	GO:0006582	1	0	21	203	1	18812	BCL2
GO:BP	arginine catabolic process	GO:0006527	1	0	8	203	1	18812	NOS1
GO:BP	arginine metabolic process	GO:0006525	1	0	18	203	1	18812	NOS1
GO:BP	amino acid metabolic process	GO:0006520	1	0	239	203	4	18812	AARS2,UPB1,RARS2,NOS1
GO:BP	peptide metabolic process	GO:0006518	1	0	889	203	5	18812	AARS2,KHDRBS2,RARS2,EIF4G3,LARP1B
GO:BP	ubiquitin-dependent protein catabolic process	GO:0006511	1	0	454	203	5	18812	EPM2A,LRRK2,RNF150,PTPN23,RNF8
GO:BP	proteolysis	GO:0006508	1	0	1181	203	10	18812	EPM2A,SEL1L,USP15,LRRK2,RNF150,ADAMTS3,PTPN23,UFSP2,AMZ2,RNF8
GO:BP	GPI anchor biosynthetic process	GO:0006506	1	0	19	203	1	18812	PIGN
GO:BP	GPI anchor metabolic process	GO:0006505	1	0	21	203	1	18812	PIGN
GO:BP	protein lipidation	GO:0006497	1	0	32	203	1	18812	PIGN
GO:BP	protein O-linked glycosylation	GO:0006493	1	0	69	203	2	18812	GALNTL6,TMTC4
GO:BP	N-glycan processing	GO:0006491	1	0	11	203	1	18812	GNPTAB
GO:BP	protein N-linked glycosylation	GO:0006487	1	0	57	203	1	18812	MGAT4C
GO:BP	protein glycosylation	GO:0006486	1	0	189	203	3	18812	GALNTL6,TMTC4,MGAT4C
GO:BP	protein deacetylation	GO:0006476	1	0	22	203	1	18812	PRKAA2
GO:BP	protein acetylation	GO:0006473	1	0	19	203	1	18812	PRKAA2
GO:BP	protein dephosphorylation	GO:0006470	1	0	136	203	4	18812	EPM2A,PPP2R5A,PTPN23,PTPRO
GO:BP	arginyl-tRNA aminoacylation	GO:0006420	1	0	3	203	1	18812	RARS2
GO:BP	regulation of antigen processing and presentation of peptide antigen	GO:0002583	1	0	6	203	1	18812	TREM2
GO:BP	positive regulation of antigen processing and presentation of peptide or polysaccharide antigen via MHC class II	GO:0002582	1	0	2	203	1	18812	TREM2
GO:BP	regulation of antigen processing and presentation of peptide or polysaccharide antigen via MHC class II	GO:0002580	1	0	5	203	1	18812	TREM2
GO:BP	RNA methylation	GO:0001510	1	0	77	203	1	18812	TRMT6
GO:BP	action potential	GO:0001508	1	0	95	203	3	18812	SCN11A,RYR2,DLG1
GO:BP	ossification	GO:0001503	1	0	295	203	4	18812	BCL2,RUNX2,RASSF2,RUNX1
GO:BP	skeletal system development	GO:0001501	1	0	413	203	5	18812	CHST11,RUNX2,RASSF2,RUNX1,DLG1
GO:BP	response to acid chemical	GO:0001101	1	0	76	203	2	18812	BCL2,IPO5
GO:BP	mitochondrial RNA metabolic process	GO:0000959	1	0	48	203	1	18812	AARS2
GO:BP	actomyosin contractile ring assembly	GO:0000915	1	0	4	203	1	18812	IQGAP2
GO:BP	assembly of actomyosin apparatus involved in cytokinesis	GO:0000912	1	0	4	203	1	18812	IQGAP2
GO:BP	cytokinesis	GO:0000910	1	0	138	203	3	18812	IQGAP2,PRKCE,PIK3R4
GO:BP	cell morphogenesis	GO:0000902	1	0	703	203	14	18812	PHACTR1,EPHB1,LRRK2,CDH9,FLRT2,SEMA5A,SCN11A,BCL2,RELN,PTPRO,CNTN1,HECW1,ARHGEF26,DLG1
GO:BP	sister chromatid segregation	GO:0000819	1	0	166	203	1	18812	STAG1
GO:BP	syncytium formation by plasma membrane fusion	GO:0000768	1	0	49	203	1	18812	DOCK1
GO:BP	DNA synthesis involved in DNA repair	GO:0000731	1	0	29	203	1	18812	POLN
GO:BP	recombinational repair	GO:0000725	1	0	150	203	1	18812	POLN
GO:BP	double-strand break repair via homologous recombination	GO:0000724	1	0	147	203	1	18812	POLN
GO:BP	telomere maintenance	GO:0000723	1	0	117	203	2	18812	NEK7,ATR
GO:BP	embryonic axis specification	GO:0000578	1	0	31	203	1	18812	TDRD1
GO:BP	maturation of LSU-rRNA	GO:0000470	1	0	25	203	1	18812	WDR12
GO:BP	maturation of 5.8S rRNA from tricistronic rRNA transcript (SSU-rRNA, 5.8S rRNA, LSU-rRNA)	GO:0000466	1	0	18	203	1	18812	WDR12
GO:BP	maturation of LSU-rRNA from tricistronic rRNA transcript (SSU-rRNA, 5.8S rRNA, LSU-rRNA)	GO:0000463	1	0	14	203	1	18812	WDR12
GO:BP	maturation of SSU-rRNA from tricistronic rRNA transcript (SSU-rRNA, 5.8S rRNA, LSU-rRNA)	GO:0000462	1	0	26	203	1	18812	WDR43
GO:BP	maturation of 5.8S rRNA	GO:0000460	1	0	28	203	1	18812	WDR12
GO:BP	mRNA splicing, via spliceosome	GO:0000398	1	0	1365	203	1	18812	CWC15
GO:BP	RNA splicing, via transesterification reactions with bulged adenosine as nucleophile	GO:0000377	1	0	1365	203	1	18812	CWC15
GO:BP	RNA splicing, via transesterification reactions	GO:0000375	1	0	1365	203	1	18812	CWC15
GO:BP	angiogenesis	GO:0001525	1	0	377	203	5	18812	EPHB1,ANGPT1,HDAC9,TEK,AKT3
GO:BP	response to reactive oxygen species	GO:0000302	1	0	115	203	2	18812	LRRK2,BCL2
GO:BP	cilium or flagellum-dependent cell motility	GO:0001539	1	0	130	203	1	18812	PFN4
GO:BP	regulation of cell growth	GO:0001558	1	0	249	203	3	18812	EPM2A,SEMA5A,BCL2
GO:BP	immunological synapse formation	GO:0001771	1	0	10	203	1	18812	DLG1
GO:BP	neuron migration	GO:0001764	1	0	133	203	3	18812	PHACTR1,FLRT2,RELN
GO:BP	morphogenesis of a branching structure	GO:0001763	1	0	183	203	4	18812	SPRY1,LRRK2,BCL2,DLG1
GO:BP	organ induction	GO:0001759	1	0	18	203	1	18812	SPRY1
GO:BP	neural crest cell migration	GO:0001755	1	0	48	203	1	18812	SEMA5A
GO:BP	morphogenesis of a polarized epithelium	GO:0001738	1	0	55	203	1	18812	CPLANE1
GO:BP	establishment of planar polarity	GO:0001736	1	0	34	203	1	18812	CPLANE1
GO:BP	endodermal cell fate commitment	GO:0001711	1	0	12	203	1	18812	CTR9
GO:BP	endoderm formation	GO:0001706	1	0	51	203	2	18812	LAMA3,CTR9
GO:BP	formation of primary germ layer	GO:0001704	1	0	108	203	2	18812	LAMA3,CTR9
GO:BP	in utero embryonic development	GO:0001701	1	0	357	203	6	18812	BPTF,ADAMTS3,CHST11,ANGPT1,MYO1E,CTR9
GO:BP	intracellular glucose homeostasis	GO:0001678	1	0	100	203	2	18812	PRKAA2,PRKCE
GO:BP	long-chain fatty acid metabolic process	GO:0001676	1	0	55	203	1	18812	ACSBG2
GO:BP	acrosome assembly	GO:0001675	1	0	23	203	2	18812	PFN4,SPACA1
GO:BP	ameboidal-type cell migration	GO:0001667	1	0	344	203	8	18812	SEMA5A,ANGPT1,PTPN23,HDAC9,TEK,AKT3,PRKCE,P2RX4
GO:BP	response to hypoxia	GO:0001666	1	0	146	203	4	18812	KCNMA1,BCL2,NOS1,PRKCE
GO:BP	behavioral fear response	GO:0001662	1	0	34	203	2	18812	BCL2,BRINP1
GO:BP	temperature homeostasis	GO:0001659	1	0	129	203	1	18812	FTO
GO:BP	branching involved in ureteric bud morphogenesis	GO:0001658	1	0	50	203	2	18812	BCL2,DLG1
GO:BP	ureteric bud development	GO:0001657	1	0	82	203	3	18812	SPRY1,BCL2,DLG1
GO:BP	metanephros development	GO:0001656	1	0	71	203	2	18812	SPRY1,BCL2
GO:BP	eye development	GO:0001654	1	0	309	203	5	18812	EPHB1,SPRY1,TENM3,BCL2,DLG1
GO:BP	osteoblast differentiation	GO:0001649	1	0	157	203	2	18812	RUNX2,RASSF2
GO:BP	vasculogenesis	GO:0001570	1	0	64	203	1	18812	MYO1E
GO:BP	blood vessel development	GO:0001568	1	0	537	203	10	18812	EPHB1,SCN11A,ANGPT1,LUZP1,MYO1E,HDAC9,TEK,AKT3,CPLANE1,ANTXR1
GO:BP	ovarian follicle development	GO:0001541	1	0	43	203	1	18812	BCL2
GO:BP	microglial cell activation	GO:0001774	1	0	25	203	1	18812	TREM2
GO:BP	mitotic cytokinesis	GO:0000281	1	0	61	203	1	18812	IQGAP2
GO:BP	mitotic cell cycle	GO:0000278	1	0	676	203	13	18812	SPRY1,STAG1,AVEN,UBE2E2,NEK7,PPP1R12A,SPATA17,BCL2,BRINP1,IQGAP2,KCNH5,DLG1,TMOD3
GO:BP	nuclear division	GO:0000280	1	0	343	203	1	18812	STAG1
GO:BP	polysaccharide biosynthetic process	GO:0000271	1	0	48	203	1	18812	EPM2A
GO:BP	microtubule cytoskeleton organization	GO:0000226	1	0	529	203	10	18812	SPRY1,STAG1,PPP1R12A,SPATA17,PARD3B,TTLL11,MPDZ,POLN,PRKAA2,DLG1
GO:BP	protein polyubiquitination	GO:0000209	1	0	215	203	7	18812	UBE2E2,DZIP3,ANAPC13,BCL2,RNF8,UBE2Q2,FBXO28
GO:BP	MAPK cascade	GO:0000165	1	0	516	203	12	18812	TREM2,EPHB1,SPRY1,RANBP9,LRRK2,MAPK10,ANGPT1,TEK,RASSF2,MAPK4,PRKCE,DLG1
GO:BP	establishment of mitotic spindle orientation	GO:0000132	1	0	30	203	1	18812	SPRY1
GO:BP	negative regulation of transcription by RNA polymerase II	GO:0000122	1	0	721	203	5	18812	EID2,BPTF,CTR9,HDAC9,DLG1
GO:BP	G2/M transition of mitotic cell cycle	GO:0000086	1	0	103	203	2	18812	AVEN,KCNH5
GO:BP	G1/S transition of mitotic cell cycle	GO:0000082	1	0	134	203	3	18812	UBE2E2,BCL2,DLG1
GO:BP	DNA damage checkpoint signaling	GO:0000077	1	0	96	203	1	18812	ATR
GO:BP	cell cycle checkpoint signaling	GO:0000075	1	0	143	203	1	18812	ATR
GO:BP	mitotic sister chromatid segregation	GO:0000070	1	0	152	203	1	18812	STAG1
GO:BP	autophagosome assembly	GO:0000045	1	0	95	203	2	18812	EPM2A,LRRK2
GO:BP	transition metal ion transport	GO:0000041	1	0	93	203	1	18812	SLC30A7
GO:BP	reproduction	GO:0000003	1	0	962	203	11	18812	OSBP2,SPATA17,PFN4,BCL2,SPACA1,RNF8,BRINP1,DMRT1,ANTXR1,TDRD1,DLG1
GO:BP	mitochondrial genome maintenance	GO:0000002	1	0	27	203	1	18812	AKT3
GO:BP	cell activation	GO:0001775	1	0	772	203	13	18812	BCR,TREM2,EPHB1,SCN11A,BCL2,RUNX2,HHLA2,MMRN1,RNF8,C12ORF4,RABGEF1,PRKCE,DLG1
GO:BP	leukocyte homeostasis	GO:0001776	1	0	83	203	1	18812	BCL2
GO:BP	plasma membrane repair	GO:0001778	1	0	23	203	1	18812	MYOF
GO:BP	B cell activation involved in immune response	GO:0002312	1	0	74	203	1	18812	RNF8
GO:BP	lymphocyte activation involved in immune response	GO:0002285	1	0	161	203	1	18812	RNF8
GO:BP	neutrophil activation involved in immune response	GO:0002283	1	0	11	203	1	18812	BCR
GO:BP	macrophage activation involved in immune response	GO:0002281	1	0	16	203	1	18812	PRKCE
GO:BP	mast cell activation involved in immune response	GO:0002279	1	0	33	203	3	18812	SCN11A,C12ORF4,RABGEF1
GO:BP	myeloid cell activation involved in immune response	GO:0002275	1	0	64	203	5	18812	BCR,SCN11A,C12ORF4,RABGEF1,PRKCE
GO:BP	myeloid leukocyte activation	GO:0002274	1	0	157	203	6	18812	BCR,TREM2,SCN11A,C12ORF4,RABGEF1,PRKCE
GO:BP	leukocyte activation involved in inflammatory response	GO:0002269	1	0	28	203	1	18812	TREM2
GO:BP	cell activation involved in immune response	GO:0002263	1	0	221	203	6	18812	BCR,SCN11A,RNF8,C12ORF4,RABGEF1,PRKCE
GO:BP	myeloid cell homeostasis	GO:0002262	1	0	144	203	1	18812	TMOD3
GO:BP	lymphocyte homeostasis	GO:0002260	1	0	61	203	1	18812	BCL2
GO:BP	activation of immune response	GO:0002253	1	0	376	203	8	18812	TREM2,USP15,NEK7,BCL2,RABGEF1,IPO5,PRKCE,TRAT1
GO:BP	immune effector process	GO:0002252	1	0	469	203	7	18812	BCR,SCN11A,ANGPT1,RNF8,C12ORF4,RABGEF1,PRKCE
GO:BP	adaptive immune response	GO:0002250	1	0	316	203	1	18812	RNF8
GO:BP	hematopoietic progenitor cell differentiation	GO:0002244	1	0	117	203	2	18812	DOCK1,BCL2
GO:BP	response to molecule of bacterial origin	GO:0002237	1	0	195	203	5	18812	BCR,CTR9,NOS1,CMPK2,PRKCE
GO:BP	toll-like receptor signaling pathway	GO:0002224	1	0	52	203	1	18812	PRKCE
GO:BP	pattern recognition receptor signaling pathway	GO:0002221	1	0	187	203	5	18812	TREM2,USP15,NEK7,IPO5,PRKCE
GO:BP	innate immune response activating cell surface receptor signaling pathway	GO:0002220	1	0	58	203	1	18812	PRKCE
GO:BP	activation of innate immune response	GO:0002218	1	0	209	203	5	18812	TREM2,USP15,NEK7,IPO5,PRKCE
GO:BP	behavioral defense response	GO:0002209	1	0	35	203	2	18812	BCL2,BRINP1
GO:BP	somatic diversification of immunoglobulins involved in immune response	GO:0002208	1	0	47	203	1	18812	RNF8
GO:BP	somatic recombination of immunoglobulin genes involved in immune response	GO:0002204	1	0	47	203	1	18812	RNF8
GO:BP	somatic diversification of immune receptors	GO:0002200	1	0	64	203	1	18812	RNF8
GO:BP	positive regulation of receptor internalization	GO:0002092	1	0	21	203	1	18812	ANGPT1
GO:BP	lymphoid progenitor cell differentiation	GO:0002320	1	0	19	203	1	18812	BCL2
GO:BP	regulation of receptor internalization	GO:0002090	1	0	44	203	1	18812	ANGPT1
GO:BP	B cell lineage commitment	GO:0002326	1	0	4	203	1	18812	BCL2
GO:BP	alpha-beta T cell lineage commitment	GO:0002363	1	0	15	203	1	18812	BCL2
GO:BP	positive regulation of antigen processing and presentation	GO:0002579	1	0	7	203	1	18812	TREM2
GO:BP	regulation of antigen processing and presentation	GO:0002577	1	0	14	203	1	18812	TREM2
GO:BP	myeloid leukocyte differentiation	GO:0002573	1	0	195	203	3	18812	TREM2,RASSF2,RUNX1
GO:BP	somatic diversification of immune receptors via germline recombination within a single locus	GO:0002562	1	0	59	203	1	18812	RNF8
GO:BP	monocyte chemotaxis	GO:0002548	1	0	38	203	1	18812	PTPRO
GO:BP	chronic inflammatory response	GO:0002544	1	0	13	203	1	18812	SCN11A
GO:BP	acute inflammatory response	GO:0002526	1	0	59	203	1	18812	SCN11A
GO:BP	leukocyte differentiation	GO:0002521	1	0	481	203	5	18812	TREM2,BCL2,RUNX2,RASSF2,RUNX1
GO:BP	immune system development	GO:0002520	1	0	166	203	2	18812	BCL2,RNF8
GO:BP	antigen processing and presentation of peptide or polysaccharide antigen via MHC class II	GO:0002504	1	0	25	203	1	18812	TREM2
GO:BP	antigen processing and presentation of peptide antigen via MHC class II	GO:0002495	1	0	21	203	1	18812	TREM2
GO:BP	adaptive immune response based on somatic recombination of immune receptors built from immunoglobulin superfamily domains	GO:0002460	1	0	235	203	1	18812	RNF8
GO:BP	lymphocyte mediated immunity	GO:0002449	1	0	228	203	1	18812	RNF8
GO:BP	mast cell mediated immunity	GO:0002448	1	0	33	203	3	18812	SCN11A,C12ORF4,RABGEF1
GO:BP	neutrophil mediated immunity	GO:0002446	1	0	21	203	1	18812	BCR
GO:BP	myeloid leukocyte mediated immunity	GO:0002444	1	0	67	203	4	18812	BCR,SCN11A,C12ORF4,RABGEF1
GO:BP	leukocyte mediated immunity	GO:0002443	1	0	287	203	5	18812	BCR,SCN11A,RNF8,C12ORF4,RABGEF1
GO:BP	production of molecular mediator of immune response	GO:0002440	1	0	168	203	3	18812	ANGPT1,RNF8,RABGEF1
GO:BP	Fc receptor mediated stimulatory signaling pathway	GO:0002431	1	0	7	203	1	18812	RABGEF1
GO:BP	immune response-activating cell surface receptor signaling pathway	GO:0002429	1	0	191	203	4	18812	BCL2,RABGEF1,PRKCE,TRAT1
GO:BP	immunoglobulin production involved in immunoglobulin-mediated immune response	GO:0002381	1	0	51	203	1	18812	RNF8
GO:BP	immunoglobulin production	GO:0002377	1	0	84	203	1	18812	RNF8
GO:BP	immune system process	GO:0002376	1	0	1914	203	24	18812	BCR,TREM2,COL6A5,USP15,NEK7,SCN11A,ANGPT1,CTR9,BCL2,RUNX2,PTPRO,HHLA2,DAPK2,RNF8,RASSF2,C12ORF4,RUNX1,RABGEF1,EMID1,IPO5,PRKCE,TRAT1,DLG1,TMOD3
GO:BP	cytokine production involved in immune response	GO:0002367	1	0	83	203	2	18812	ANGPT1,RABGEF1
GO:BP	leukocyte activation involved in immune response	GO:0002366	1	0	219	203	6	18812	BCR,SCN11A,RNF8,C12ORF4,RABGEF1,PRKCE
GO:BP	T cell lineage commitment	GO:0002360	1	0	23	203	1	18812	BCL2
GO:BP	lens development in camera-type eye	GO:0002088	1	0	62	203	2	18812	SPRY1,DLG1
GO:BP	osteoblast development	GO:0002076	1	0	15	203	1	18812	RUNX2
GO:BP	epithelial cell development	GO:0002064	1	0	167	203	2	18812	MYO1E,ARHGEF26
GO:BP	tissue homeostasis	GO:0001894	1	0	194	203	3	18812	ANGPT1,BCL2,AKT3
GO:BP	embryonic placenta development	GO:0001892	1	0	71	203	1	18812	BPTF
GO:BP	placenta development	GO:0001890	1	0	119	203	1	18812	BPTF
GO:BP	endothelial cell morphogenesis	GO:0001886	1	0	9	203	1	18812	ARHGEF26
GO:BP	endothelial cell development	GO:0001885	1	0	54	203	1	18812	ARHGEF26
GO:BP	receptor recycling	GO:0001881	1	0	39	203	1	18812	TRAT1
GO:BP	neural fold formation	GO:0001842	1	0	6	203	1	18812	LUZP1
GO:BP	neural tube formation	GO:0001841	1	0	84	203	1	18812	LUZP1
GO:BP	embryonic epithelial tube formation	GO:0001838	1	0	102	203	1	18812	LUZP1
GO:BP	epithelial to mesenchymal transition	GO:0001837	1	0	123	203	1	18812	SPRY1
GO:BP	release of cytochrome c from mitochondria	GO:0001836	1	0	40	203	1	18812	BCL2
GO:BP	blastocyst hatching	GO:0001835	1	0	20	203	1	18812	CTR9
GO:BP	blastocyst growth	GO:0001832	1	0	22	203	1	18812	CTR9
GO:BP	trophectodermal cell differentiation	GO:0001829	1	0	17	203	1	18812	CTR9
GO:BP	inner cell mass cell differentiation	GO:0001826	1	0	7	203	1	18812	CTR9
GO:BP	blastocyst formation	GO:0001825	1	0	40	203	1	18812	CTR9
GO:BP	blastocyst development	GO:0001824	1	0	100	203	1	18812	CTR9
GO:BP	mesonephros development	GO:0001823	1	0	87	203	3	18812	SPRY1,BCL2,DLG1
GO:BP	kidney development	GO:0001822	1	0	236	203	9	18812	SPRY1,LRRK2,ANGPT1,MYO1E,BCL2,PTPRO,CPLANE1,GCNT3,DLG1
GO:BP	positive regulation of cytokine production	GO:0001819	1	0	354	203	2	18812	HHLA2,RUNX1
GO:BP	negative regulation of cytokine production	GO:0001818	1	0	205	203	3	18812	ANGPT1,HDAC9,RABGEF1
GO:BP	regulation of cytokine production	GO:0001817	1	0	559	203	5	18812	ANGPT1,HHLA2,HDAC9,RUNX1,RABGEF1
GO:BP	cytokine production	GO:0001816	1	0	563	203	6	18812	ADAMTS3,ANGPT1,HHLA2,HDAC9,RUNX1,RABGEF1
GO:BP	B cell apoptotic process	GO:0001783	1	0	21	203	1	18812	BCL2
GO:BP	B cell homeostasis	GO:0001782	1	0	29	203	1	18812	BCL2
GO:BP	regulation of receptor recycling	GO:0001919	1	0	19	203	1	18812	TRAT1
GO:BP	negative regulation of receptor recycling	GO:0001920	1	0	5	203	1	18812	TRAT1
GO:BP	regulation of protein phosphorylation	GO:0001932	1	0	477	203	12	18812	EPM2A,TREM2,LRRK2,ANGPT1,SMYD3,BCL2,RELN,NOS1,TEK,RASSF2,RABGEF1,PRKCE
GO:BP	negative regulation of protein phosphorylation	GO:0001933	1	0	118	203	5	18812	EPM2A,LRRK2,ANGPT1,RASSF2,RABGEF1
GO:BP	chondrocyte development	GO:0002063	1	0	30	203	2	18812	CHST11,RUNX2
GO:BP	chondrocyte differentiation	GO:0002062	1	0	96	203	3	18812	CHST11,RUNX2,RUNX1
GO:BP	osteoblast fate commitment	GO:0002051	1	0	3	203	1	18812	RUNX2
GO:BP	cell migration involved in sprouting angiogenesis	GO:0002042	1	0	49	203	2	18812	HDAC9,AKT3
GO:BP	sprouting angiogenesis	GO:0002040	1	0	103	203	4	18812	ANGPT1,HDAC9,TEK,AKT3
GO:BP	regulation of sodium ion transport	GO:0002028	1	0	35	203	2	18812	NKAIN2,CNTN1
GO:BP	regulation of heart rate	GO:0002027	1	0	73	203	2	18812	TNNI3K,RYR2
GO:BP	regulation of the force of heart contraction	GO:0002026	1	0	19	203	1	18812	RYR2
GO:BP	morphogenesis of an epithelium	GO:0002009	1	0	405	203	5	18812	SPRY1,LUZP1,BCL2,CPLANE1,DLG1
GO:BP	renal system process involved in regulation of blood volume	GO:0001977	1	0	5	203	1	18812	PTPRO
GO:BP	nervous system process involved in regulation of systemic arterial blood pressure	GO:0001976	1	0	10	203	1	18812	NAV2
GO:BP	blood vessel remodeling	GO:0001974	1	0	34	203	1	18812	BCR
GO:BP	chemotaxis	GO:0006935	1	0	320	203	8	18812	DOCK4,EPHB1,FLRT2,SEMA5A,ANGPT1,PTPRO,DAPK2,P2RX4
GO:BP	thigmotaxis	GO:0001966	1	0	2	203	1	18812	SCN11A
GO:BP	negative regulation of cytokine-mediated signaling pathway	GO:0001960	1	0	56	203	2	18812	TREM2,RABGEF1
GO:BP	regulation of cytokine-mediated signaling pathway	GO:0001959	1	0	113	203	3	18812	TREM2,ANGPT1,RABGEF1
GO:BP	endochondral ossification	GO:0001958	1	0	24	203	1	18812	RUNX2
GO:BP	positive regulation of cell-matrix adhesion	GO:0001954	1	0	37	203	2	18812	UTRN,TEK
GO:BP	regulation of cell-matrix adhesion	GO:0001952	1	0	84	203	4	18812	PEAK1,UTRN,BCL2,TEK
GO:BP	vasculature development	GO:0001944	1	0	569	203	10	18812	EPHB1,SCN11A,ANGPT1,LUZP1,MYO1E,HDAC9,TEK,AKT3,CPLANE1,ANTXR1
GO:BP	hair follicle development	GO:0001942	1	0	79	203	1	18812	BCL2
GO:BP	postsynaptic membrane organization	GO:0001941	1	0	25	203	1	18812	RELN
GO:BP	positive regulation of endothelial cell proliferation	GO:0001938	1	0	67	203	1	18812	AKT3
GO:BP	regulation of endothelial cell proliferation	GO:0001936	1	0	109	203	1	18812	AKT3
GO:BP	endothelial cell proliferation	GO:0001935	1	0	128	203	3	18812	TEK,AKT3,DLG1
GO:BP	positive regulation of protein phosphorylation	GO:0001934	1	0	330	203	9	18812	TREM2,LRRK2,ANGPT1,SMYD3,BCL2,RELN,NOS1,TEK,RASSF2
GO:BP	positive regulation of cytokine-mediated signaling pathway	GO:0001961	1	0	47	203	1	18812	TREM2
GO:BP	regulation of muscle contraction	GO:0006937	1	0	109	203	5	18812	TNNI3K,DOCK4,RYR2,P2RX4,DLG1
GO:BP	smooth muscle contraction	GO:0006939	1	0	72	203	4	18812	DOCK4,KCNMA1,SCN11A,DLG1
GO:BP	regulation of smooth muscle contraction	GO:0006940	1	0	40	203	1	18812	DOCK4
GO:BP	negative regulation of phosphorus metabolic process	GO:0010563	1	0	178	203	5	18812	EPM2A,LRRK2,ANGPT1,RASSF2,RABGEF1
GO:BP	positive regulation of phosphorus metabolic process	GO:0010562	1	0	397	203	10	18812	TREM2,PPP2R5A,LRRK2,ANGPT1,SMYD3,BCL2,RELN,NOS1,TEK,RASSF2
GO:BP	regulation of glycoprotein biosynthetic process	GO:0010559	1	0	23	203	1	18812	BCL2
GO:BP	negative regulation of macromolecule biosynthetic process	GO:0010558	1	0	1877	203	18	18812	EPM2A,FOXP2,EID2,BPTF,TRERF1,LRRK2,FTO,ANGPT1,CTR9,RUNX2,RNF8,HDAC9,PRKAA2,RABGEF1,NTS,LARP1B,TDRD1,DLG1
GO:BP	positive regulation of macromolecule biosynthetic process	GO:0010557	1	0	1999	203	17	18812	TREM2,BPTF,NEK7,PPP1R12A,ZBTB7C,ZNF804A,ANGPT1,SMYD3,CTR9,RUNX2,HHLA2,RUNX1,NTS,CNTN1,AUTS2,LARP1B,WDR43
GO:BP	regulation of macromolecule biosynthetic process	GO:0010556	1	0	4109	203	35	18812	EPM2A,TREM2,FOXP2,EID2,BPTF,TCF20,NEK7,PPP1R12A,TRERF1,LRRK2,KHDRBS2,ZBTB7C,FTO,ZNF804A,ANGPT1,SMYD3,CTR9,BCL2,RELN,RUNX2,HHLA2,RNF8,HDAC9,DMRT1,PRKAA2,RUNX1,RABGEF1,NTS,CNTN1,AUTS2,ZNF704,LARP1B,WDR43,TDRD1,DLG1
GO:BP	regulation of platelet activation	GO:0010543	1	0	36	203	1	18812	MMRN1
GO:BP	retrotransposon silencing	GO:0010526	1	0	15	203	1	18812	TDRD1
GO:BP	positive regulation of calcium ion transport into cytosol	GO:0010524	1	0	5	203	1	18812	P2RX4
GO:BP	negative regulation of calcium ion transport into cytosol	GO:0010523	1	0	3	203	1	18812	BCL2
GO:BP	regulation of calcium ion transport into cytosol	GO:0010522	1	0	9	203	2	18812	BCL2,P2RX4
GO:BP	positive regulation of autophagy	GO:0010508	1	0	122	203	3	18812	EPM2A,LRRK2,PRKAA2
GO:BP	negative regulation of autophagy	GO:0010507	1	0	61	203	3	18812	LRRK2,BCL2,HERC1
GO:BP	regulation of autophagy	GO:0010506	1	0	237	203	6	18812	EPM2A,LRRK2,BCL2,PRKAA2,PIK3R4,HERC1
GO:BP	proteasomal protein catabolic process	GO:0010498	1	0	381	203	3	18812	EPM2A,SEL1L,LRRK2
GO:BP	regulation of gene expression	GO:0010468	1	0	4032	203	34	18812	EPM2A,TREM2,FOXP2,EID2,BPTF,TCF20,PPP1R12A,TRERF1,LRRK2,KHDRBS2,ZBTB7C,FTO,ZNF804A,ANGPT1,SMYD3,CTR9,BCL2,RELN,RUNX2,HHLA2,RNF8,HDAC9,DMRT1,PRKAA2,RUNX1,RABGEF1,NTS,CNTN1,AUTS2,ZNF704,LARP1B,WDR43,TDRD1,DLG1
GO:BP	gene expression	GO:0010467	1	0	7103	203	43	18812	EPM2A,AARS2,TREM2,FOXP2,EID2,BPTF,CWC15,TCF20,USP15,PPP1R12A,TRERF1,LRRK2,KHDRBS2,ZBTB7C,ADAMTS3,FTO,WDR12,ZNF804A,ANGPT1,SMYD3,RARS2,CTR9,BCL2,RELN,RUNX2,HHLA2,RNF8,HDAC9,DMRT1,PRKAA2,GTF3C1,RUNX1,RABGEF1,NTS,CNTN1,AUTS2,EIF4G3,ZNF704,LARP1B,TRMT6,WDR43,TDRD1,DLG1
GO:BP	fatty acid omega-oxidation	GO:0010430	1	0	2	203	1	18812	CYP4V2
GO:BP	regulation of G2/M transition of mitotic cell cycle	GO:0010389	1	0	80	203	2	18812	AVEN,KCNH5
GO:BP	response to gamma radiation	GO:0010332	1	0	38	203	2	18812	BCL2,ATR
GO:BP	membrane invagination	GO:0010324	1	0	46	203	2	18812	TREM2,FNBP1L
GO:BP	endomembrane system organization	GO:0010256	1	0	433	203	7	18812	LRRK2,FAM174B,PFN4,FNBP1L,SPACA1,ERC2,MYOF
GO:BP	response to organonitrogen compound	GO:0010243	1	0	563	203	10	18812	SEL1L,TREM2,LRRK2,RYR2,BCL2,HDAC9,SDK1,IPO5,PRKCE,P2RX4
GO:BP	response to UV-B	GO:0010224	1	0	16	203	1	18812	BCL2
GO:BP	response to ionizing radiation	GO:0010212	1	0	105	203	3	18812	BCL2,RNF8,ATR
GO:BP	regulation of cell cycle process	GO:0010564	1	0	536	203	9	18812	AVEN,UBE2E2,BCL2,ATR,KCNH5,PRKCE,PIK3R4,DLG1,TMOD3
GO:BP	specification of animal organ identity	GO:0010092	1	0	29	203	1	18812	SPRY1
GO:BP	regulation of cellular ketone metabolic process	GO:0010565	1	0	96	203	1	18812	PRKCE
GO:BP	regulation of endothelial cell migration	GO:0010594	1	0	132	203	5	18812	ANGPT1,HDAC9,TEK,AKT3,P2RX4
GO:BP	fibroblast migration	GO:0010761	1	0	39	203	1	18812	PRKCE
GO:BP	regulation of protein kinase A signaling	GO:0010738	1	0	16	203	1	18812	LRRK2
GO:BP	protein kinase A signaling	GO:0010737	1	0	28	203	2	18812	LRRK2,SCN11A
GO:BP	negative regulation of cell development	GO:0010721	1	0	189	203	2	18812	SEMA5A,BRINP1
GO:BP	positive regulation of cell development	GO:0010720	1	0	294	203	3	18812	BCL2,RELN,RUNX1
GO:BP	negative regulation of epithelial to mesenchymal transition	GO:0010719	1	0	26	203	1	18812	SPRY1
GO:BP	regulation of epithelial to mesenchymal transition	GO:0010717	1	0	78	203	1	18812	SPRY1
GO:BP	negative regulation of cell communication	GO:0010648	1	0	1049	203	17	18812	TREM2,SORCS3,SPRY1,EID2,RANBP9,USP15,LRRK2,CHST11,SLC24A2,CGNL1,BCL2,RUNX2,PTPRO,RASSF2,PRKAA2,RABGEF1,DLG1
GO:BP	positive regulation of cell communication	GO:0010647	1	0	1285	203	20	18812	TREM2,USP15,NEK7,CA8,LRRK2,ADAMTS3,ANGPT1,NALCN,PTPN23,SLC24A2,IGSF11,RELN,ATR,TEK,RASSF2,AKT3,NTS,PRKCE,TRAT1,P2RX4
GO:BP	regulation of cell communication	GO:0010646	1	0	2534	203	42	18812	BCR,RGS18,TREM2,SORCS3,EPHB1,BTBD9,SPRY1,EID2,RANBP9,GRIK4,USP15,NEK7,CA8,LRRK2,ADAMTS3,CHST11,ANGPT1,NALCN,PTPN23,SLC24A2,CGNL1,RYR2,UFSP2,IGSF11,BCL2,RELN,RUNX2,PTPRO,DAPK2,ERC2,ATR,TEK,RASSF2,SV2B,PRKAA2,RABGEF1,AKT3,NTS,PRKCE,TRAT1,P2RX4,DLG1
GO:BP	negative regulation of organelle organization	GO:0010639	1	0	278	203	3	18812	LRRK2,CGNL1,TMOD3
GO:BP	positive regulation of organelle organization	GO:0010638	1	0	400	203	4	18812	NEK7,ERC2,PRKCE,DLG1
GO:BP	positive regulation of epithelial cell migration	GO:0010634	1	0	115	203	6	18812	ANGPT1,HDAC9,TEK,AKT3,PRKCE,P2RX4
GO:BP	negative regulation of epithelial cell migration	GO:0010633	1	0	53	203	1	18812	PTPN23
GO:BP	regulation of epithelial cell migration	GO:0010632	1	0	177	203	7	18812	ANGPT1,PTPN23,HDAC9,TEK,AKT3,PRKCE,P2RX4
GO:BP	epithelial cell migration	GO:0010631	1	0	243	203	7	18812	ANGPT1,PTPN23,HDAC9,TEK,AKT3,PRKCE,P2RX4
GO:BP	negative regulation of gene expression	GO:0010629	1	0	1047	203	11	18812	EPM2A,LRRK2,FTO,ANGPT1,CTR9,HDAC9,PRKAA2,RABGEF1,NTS,LARP1B,TDRD1
GO:BP	positive regulation of gene expression	GO:0010628	1	0	886	203	9	18812	TREM2,ZNF804A,ANGPT1,RUNX2,HHLA2,RUNX1,NTS,CNTN1,LARP1B
GO:BP	programmed cell death involved in cell development	GO:0010623	1	0	22	203	1	18812	BCL2
GO:BP	negative regulation of cardiac muscle hypertrophy	GO:0010614	1	0	13	203	1	18812	P2RX4
GO:BP	regulation of cardiac muscle hypertrophy	GO:0010611	1	0	26	203	1	18812	P2RX4
GO:BP	post-transcriptional regulation of gene expression	GO:0010608	1	0	626	203	3	18812	KHDRBS2,FTO,LARP1B
GO:BP	negative regulation of macromolecule metabolic process	GO:0010605	1	0	2147	203	22	18812	EPM2A,FOXP2,EID2,BPTF,TRERF1,LRRK2,FTO,ANGPT1,CTR9,RUNX2,RNF8,HDAC9,ATR,RASSF2,PRKAA2,RABGEF1,NTS,PRKCE,TRAT1,LARP1B,TDRD1,DLG1
GO:BP	positive regulation of macromolecule metabolic process	GO:0010604	1	0	2516	203	28	18812	TREM2,PPP2R5A,BPTF,NEK7,PPP1R12A,LRRK2,ZBTB7C,FTO,ZNF804A,ANGPT1,SMYD3,CTR9,BCL2,MGMT,RELN,RUNX2,HHLA2,RNF8,NOS1,TEK,RASSF2,PRKAA2,RUNX1,NTS,CNTN1,AUTS2,LARP1B,WDR43
GO:BP	positive regulation of endothelial cell migration	GO:0010595	1	0	83	203	5	18812	ANGPT1,HDAC9,TEK,AKT3,P2RX4
GO:BP	vascular endothelial growth factor production	GO:0010573	1	0	32	203	1	18812	ADAMTS3
GO:BP	regulation of fibroblast migration	GO:0010762	1	0	24	203	1	18812	PRKCE
GO:BP	response to manganese ion	GO:0010042	1	0	4	203	1	18812	LRRK2
GO:BP	response to metal ion	GO:0010038	1	0	177	203	7	18812	NEK7,KCNMA1,LRRK2,RYR2,BCL2,PRKAA2,CPNE4
GO:BP	embryo development	GO:0009790	1	0	910	203	14	18812	BCR,BPTF,LAMA3,ADAMTS3,CHST11,ANGPT1,LUZP1,MYO1E,CTR9,TTC39C,RUNX2,CPLANE1,TDRD1,DLG1
GO:BP	hormone-mediated signaling pathway	GO:0009755	1	0	137	203	1	18812	UFSP2
GO:BP	response to glucose	GO:0009749	1	0	106	203	2	18812	PRKAA2,PRKCE
GO:BP	response to hexose	GO:0009746	1	0	108	203	2	18812	PRKAA2,PRKCE
GO:BP	response to carbohydrate	GO:0009743	1	0	117	203	2	18812	PRKAA2,PRKCE
GO:BP	response to hormone	GO:0009725	1	0	487	203	8	18812	SCN11A,SMYD3,UFSP2,BCL2,NOS1,HDAC9,PRKAA2,PRKCE
GO:BP	response to endogenous stimulus	GO:0009719	1	0	1104	203	20	18812	TREM2,SPRY1,EID2,USP15,LRRK2,FLRT2,ADAMTS3,CHST11,SCN11A,RYR2,SMYD3,UFSP2,BCL2,RUNX2,NOS1,HDAC9,PRKAA2,IPO5,PRKCE,P2RX4
GO:BP	anatomical structure morphogenesis	GO:0009653	1	0	2012	203	36	18812	PHACTR1,BCR,NEBL,EPHB1,SPRY1,DOCK1,TENM3,LRRK2,CDH9,PFN4,FLRT2,LAMA3,SEMA5A,CHST11,SCN11A,ANGPT1,LUZP1,MYO1E,CTR9,BCL2,RELN,SPACA1,TTC39C,RUNX2,PTPRO,HDAC9,TEK,AKT3,CNTN1,HECW1,CPLANE1,GCNT3,HERC1,ARHGEF26,DLG1,TMOD3
GO:BP	response to high light intensity	GO:0009644	1	0	4	203	1	18812	SCN11A
GO:BP	response to light intensity	GO:0009642	1	0	12	203	1	18812	SCN11A
GO:BP	response to toxic substance	GO:0009636	1	0	131	203	3	18812	SCN11A,BCL2,ABTB2
GO:BP	response to abiotic stimulus	GO:0009628	1	0	685	203	10	18812	EPHB1,USP15,KCNMA1,SCN11A,RYR2,BCL2,RNF8,NOS1,ATR,PRKCE
GO:BP	response to fungus	GO:0009620	1	0	30	203	1	18812	USP15
GO:BP	response to bacterium	GO:0009617	1	0	445	203	6	18812	BCR,MACROD2,CTR9,NOS1,CMPK2,PRKCE
GO:BP	response to virus	GO:0009615	1	0	291	203	1	18812	BCL2
GO:BP	response to mechanical stimulus	GO:0009612	1	0	109	203	2	18812	SCN11A,RYR2
GO:BP	response to wounding	GO:0009611	1	0	353	203	5	18812	TREM2,BCL2,MMRN1,PRKCE,MYOF
GO:BP	response to biotic stimulus	GO:0009607	1	0	1131	203	13	18812	BCR,TREM2,COL6A5,USP15,NEK7,MACROD2,CTR9,BCL2,NOS1,EMID1,IPO5,CMPK2,PRKCE
GO:BP	response to external stimulus	GO:0009605	1	0	1916	203	30	18812	BCR,PLIN2,DOCK4,TREM2,COL6A5,EPHB1,USP15,NEK7,LRRK2,FLRT2,SEMA5A,SCN11A,ANGPT1,RYR2,MACROD2,ALB,CTR9,BCL2,PTPRO,MMRN1,DAPK2,NOS1,PRKAA2,RABGEF1,EMID1,IPO5,CMPK2,PRKCE,PIK3R4,P2RX4
GO:BP	detection of chemical stimulus	GO:0009593	1	0	1418	203	2	18812	RYR2,OR51F2
GO:BP	detection of abiotic stimulus	GO:0009582	1	0	81	203	2	18812	EPHB1,SCN11A
GO:BP	detection of external stimulus	GO:0009581	1	0	82	203	2	18812	EPHB1,SCN11A
GO:BP	RNA modification	GO:0009451	1	0	148	203	2	18812	FTO,TRMT6
GO:BP	response to light stimulus	GO:0009416	1	0	221	203	3	18812	SCN11A,BCL2,ATR
GO:BP	response to UV	GO:0009411	1	0	123	203	2	18812	BCL2,ATR
GO:BP	post-embryonic development	GO:0009791	1	0	80	203	3	18812	CHST11,MYO1E,BCL2
GO:BP	response to iron ion	GO:0010039	1	0	11	203	1	18812	BCL2
GO:BP	embryo development ending in birth or egg hatching	GO:0009792	1	0	580	203	9	18812	BPTF,ADAMTS3,CHST11,ANGPT1,LUZP1,MYO1E,CTR9,RUNX2,DLG1
GO:BP	embryonic pattern specification	GO:0009880	1	0	60	203	1	18812	TDRD1
GO:BP	response to inorganic substance	GO:0010035	1	0	283	203	9	18812	NEK7,KCNMA1,LRRK2,SCN11A,RYR2,BCL2,RUNX2,PRKAA2,CPNE4
GO:BP	response to organic substance	GO:0010033	1	0	1773	203	24	18812	BCR,SEL1L,TREM2,KCNMA1,LRRK2,SCN11A,ANGPT1,TMTC4,RYR2,SMYD3,UFSP2,CTR9,BCL2,PARP8,NOS1,HDAC9,BRINP1,SDK1,PRKAA2,RABGEF1,IPO5,CMPK2,PRKCE,P2RX4
GO:BP	glial cell differentiation	GO:0010001	1	0	177	203	2	18812	RELN,CNTN1
GO:BP	oocyte differentiation	GO:0009994	1	0	47	203	2	18812	BCL2,TDRD1
GO:BP	response to extracellular stimulus	GO:0009991	1	0	278	203	6	18812	PLIN2,LRRK2,ALB,BCL2,PRKAA2,PIK3R4
GO:BP	cell-cell recognition	GO:0009988	1	0	52	203	1	18812	DLG1
GO:BP	cellular process	GO:0009987	1	0	17603	203	185	18812	PHACTR1,BCR,EPM2A,SLC30A7,TNNI3K,PLIN2,BBS9,AARS2,RGS18,DOCK4,CADPS2,UPB1,NEBL,SEL1L,TREM2,SORCS3,DNAH8,UHRF1BP1L,EPHB1,FOXP2,BTBD9,CSNK1G1,SPRY1,STAG1,PPP2R5A,AVEN,SLC16A6,EID2,BPTF,CWC15,DOCK1,RANBP9,TCF20,OSBP2,GRIK4,UBE2E2,ODF2,TENM3,USP15,NEK7,CA8,PPP1R12A,TRERF1,TTF2,KCNMA1,GALNTL6,SPATA17,ZDHHC4,LRRK2,CDH9,KHDRBS2,FAM174B,PIGN,ARHGAP26,CLYBL,ZBTB7C,RYR3,SYTL2,HS6ST3,HSD17B12,PFN4,FLRT2,LAM…
GO:BP	cytidine deamination	GO:0009972	1	0	5	203	1	18812	CDADC1
GO:BP	negative regulation of signal transduction	GO:0009968	1	0	991	203	15	18812	TREM2,SPRY1,EID2,RANBP9,USP15,LRRK2,CHST11,CGNL1,BCL2,RUNX2,PTPRO,RASSF2,PRKAA2,RABGEF1,DLG1
GO:BP	positive regulation of signal transduction	GO:0009967	1	0	1146	203	16	18812	TREM2,USP15,NEK7,CA8,LRRK2,ADAMTS3,ANGPT1,RELN,ATR,TEK,RASSF2,AKT3,NTS,PRKCE,TRAT1,P2RX4
GO:BP	regulation of signal transduction	GO:0009966	1	0	2210	203	32	18812	BCR,RGS18,TREM2,EPHB1,SPRY1,EID2,RANBP9,USP15,NEK7,CA8,LRRK2,ADAMTS3,CHST11,ANGPT1,CGNL1,UFSP2,BCL2,RELN,RUNX2,PTPRO,DAPK2,ATR,TEK,RASSF2,PRKAA2,RABGEF1,AKT3,NTS,PRKCE,TRAT1,P2RX4,DLG1
GO:BP	anterior/posterior pattern specification	GO:0009952	1	0	192	203	2	18812	BPTF,TDRD1
GO:BP	anterior/posterior axis specification	GO:0009948	1	0	44	203	1	18812	TDRD1
GO:BP	hormone transport	GO:0009914	1	0	224	203	1	18812	PRKCE
GO:BP	epidermal cell differentiation	GO:0009913	1	0	169	203	1	18812	BCR
GO:BP	positive regulation of catabolic process	GO:0009896	1	0	398	203	5	18812	EPM2A,LRRK2,FTO,PRKAA2,PRKCE
GO:BP	negative regulation of catabolic process	GO:0009895	1	0	254	203	4	18812	LRRK2,BCL2,LARP1B,HERC1
GO:BP	regulation of catabolic process	GO:0009894	1	0	758	203	9	18812	EPM2A,LRRK2,FTO,BCL2,PRKAA2,PRKCE,LARP1B,PIK3R4,HERC1
GO:BP	positive regulation of metabolic process	GO:0009893	1	0	2733	203	31	18812	EPM2A,TREM2,PPP2R5A,BPTF,NEK7,PPP1R12A,LRRK2,CLYBL,ZBTB7C,FTO,ZNF804A,ANGPT1,SMYD3,CTR9,BCL2,MGMT,RELN,RUNX2,HHLA2,RNF8,NOS1,TEK,RASSF2,PRKAA2,RUNX1,NTS,CNTN1,AUTS2,PRKCE,LARP1B,WDR43
GO:BP	negative regulation of metabolic process	GO:0009892	1	0	2298	203	26	18812	BCR,EPM2A,FOXP2,EID2,BPTF,TRERF1,LRRK2,FTO,ANGPT1,CTR9,BCL2,RUNX2,RNF8,HDAC9,ATR,RASSF2,PRKAA2,RABGEF1,AKT3,NTS,PRKCE,TRAT1,LARP1B,HERC1,TDRD1,DLG1
GO:BP	positive regulation of biosynthetic process	GO:0009891	1	0	2069	203	17	18812	TREM2,BPTF,NEK7,PPP1R12A,ZBTB7C,ZNF804A,ANGPT1,SMYD3,CTR9,RUNX2,HHLA2,RUNX1,NTS,CNTN1,AUTS2,LARP1B,WDR43
GO:BP	negative regulation of biosynthetic process	GO:0009890	1	0	1918	203	18	18812	EPM2A,FOXP2,EID2,BPTF,TRERF1,LRRK2,FTO,ANGPT1,CTR9,RUNX2,RNF8,HDAC9,PRKAA2,RABGEF1,NTS,LARP1B,TDRD1,DLG1
GO:BP	regulation of biosynthetic process	GO:0009889	1	0	4223	203	35	18812	EPM2A,TREM2,FOXP2,EID2,BPTF,TCF20,NEK7,PPP1R12A,TRERF1,LRRK2,KHDRBS2,ZBTB7C,FTO,ZNF804A,ANGPT1,SMYD3,CTR9,BCL2,RELN,RUNX2,HHLA2,RNF8,HDAC9,DMRT1,PRKAA2,RUNX1,RABGEF1,NTS,CNTN1,AUTS2,ZNF704,LARP1B,WDR43,TDRD1,DLG1
GO:BP	tissue development	GO:0009888	1	0	1518	203	20	18812	BCR,NEBL,EPHB1,SPRY1,BPTF,LAMA3,SEMA5A,FTO,CHST11,LUZP1,MYO1E,CTR9,BCL2,RUNX2,PTPRO,RUNX1,CPLANE1,GCNT3,ARHGEF26,DLG1
GO:BP	animal organ morphogenesis	GO:0009887	1	0	813	203	13	18812	BCR,EPHB1,SPRY1,TENM3,LRRK2,FLRT2,CHST11,BCL2,TTC39C,RUNX2,AKT3,GCNT3,DLG1
GO:BP	axis specification	GO:0009798	1	0	71	203	1	18812	TDRD1
GO:BP	positive regulation of fibroblast migration	GO:0010763	1	0	9	203	1	18812	PRKCE
GO:BP	positive regulation of sodium ion transport	GO:0010765	1	0	12	203	1	18812	CNTN1
GO:BP	positive regulation of cell morphogenesis	GO:0010770	1	0	18	203	1	18812	RELN
GO:BP	vesicle organization	GO:0016050	1	0	243	203	5	18812	PFN4,FNBP1L,BCL2,SPACA1,ERC2
GO:BP	cell growth	GO:0016049	1	0	300	203	3	18812	EPM2A,SEMA5A,BCL2
GO:BP	detection of temperature stimulus	GO:0016048	1	0	16	203	2	18812	EPHB1,SCN11A
GO:BP	cellular component organization	GO:0016043	1	0	6153	203	82	18812	PHACTR1,BCR,EPM2A,PLIN2,BBS9,UPB1,NEBL,TREM2,UHRF1BP1L,EPHB1,BTBD9,SPRY1,STAG1,EID2,BPTF,RANBP9,ODF2,USP15,NEK7,PPP1R12A,TTF2,KCNMA1,SPATA17,LRRK2,CDH9,FAM174B,CLYBL,HSD17B12,PFN4,FLRT2,SEMA5A,ADAMTS3,SCN11A,PEAK1,PARD3B,TTLL11,MPDZ,ZNF804A,ANGPT1,PTPN23,RPH3A,CGNL1,SMYD3,MYO1E,GNPTAB,CTR9,FNBP1L,POLN,BCL2,RELN,SPACA1,TTC39C,PTPRO,ME1,RNF8,ERC2,HDAC9,ATR,TEK,SDK1,ARFIP1,PRKAA2,IQGAP2,RABGEF1,AKT3…
GO:BP	lipid catabolic process	GO:0016042	1	0	263	203	1	18812	PRKCE
GO:BP	viral process	GO:0016032	1	0	275	203	1	18812	BCL2
GO:BP	energy derivation by oxidation of organic compounds	GO:0015980	1	0	256	203	1	18812	EPM2A
GO:BP	nucleobase-containing compound transport	GO:0015931	1	0	161	203	2	18812	KHDRBS2,SIDT1
GO:BP	long-chain fatty acid transport	GO:0015909	1	0	51	203	1	18812	PLIN2
GO:BP	fatty acid transport	GO:0015908	1	0	81	203	1	18812	PLIN2
GO:BP	thiamine transport	GO:0015888	1	0	8	203	1	18812	SLC35F3
GO:BP	organic acid transport	GO:0015849	1	0	265	203	2	18812	EPM2A,PLIN2
GO:BP	peptide transport	GO:0015833	1	0	193	203	1	18812	PRKCE
GO:BP	L-glutamate transmembrane transport	GO:0015813	1	0	23	203	1	18812	EPM2A
GO:BP	L-amino acid transport	GO:0015807	1	0	74	203	1	18812	EPM2A
GO:BP	acidic amino acid transport	GO:0015800	1	0	37	203	1	18812	EPM2A
GO:BP	monocarboxylic acid transport	GO:0015718	1	0	122	203	1	18812	PLIN2
GO:BP	organic anion transport	GO:0015711	1	0	337	203	2	18812	EPM2A,PLIN2
GO:BP	organic cation transport	GO:0015695	1	0	43	203	1	18812	SLC35F3
GO:BP	protein transport	GO:0015031	1	0	959	203	15	18812	BCR,EPM2A,CADPS2,SEL1L,TREM2,LRRK2,SYTL2,ANGPT1,PTPN23,RPH3A,GNPTAB,ARFIP1,IPO5,VPS35L,PRKCE
GO:BP	heparan sulfate proteoglycan biosynthetic process, enzymatic modification	GO:0015015	1	0	5	203	1	18812	HS6ST3
GO:BP	heparan sulfate proteoglycan biosynthetic process	GO:0015012	1	0	28	203	1	18812	HS6ST3
GO:BP	positive regulation of smooth muscle cell migration	GO:0014911	1	0	16	203	2	18812	DOCK4,BCL2
GO:BP	regulation of smooth muscle cell migration	GO:0014910	1	0	34	203	2	18812	DOCK4,BCL2
GO:BP	smooth muscle cell migration	GO:0014909	1	0	42	203	2	18812	DOCK4,BCL2
GO:BP	carbohydrate biosynthetic process	GO:0016051	1	0	145	203	2	18812	EPM2A,CHST11
GO:BP	myotube cell development	GO:0014904	1	0	35	203	2	18812	SMYD3,BCL2
GO:BP	carbohydrate catabolic process	GO:0016052	1	0	118	203	1	18812	GK5
GO:BP	organic acid catabolic process	GO:0016054	1	0	189	203	1	18812	NOS1
GO:BP	protein processing	GO:0016485	1	0	168	203	2	18812	LRRK2,ADAMTS3
GO:BP	cytosolic transport	GO:0016482	1	0	97	203	4	18812	UHRF1BP1L,LRRK2,ARFIP1,CCDC91
GO:BP	cell migration	GO:0016477	1	0	1144	203	23	18812	PHACTR1,BCR,DOCK4,TREM2,EPHB1,DOCK1,LRRK2,FLRT2,LAMA3,SEMA5A,PEAK1,ANGPT1,PTPN23,BCL2,RELN,PTPRO,DAPK2,HDAC9,TEK,RABGEF1,AKT3,PRKCE,P2RX4
GO:BP	somatic recombination of immunoglobulin gene segments	GO:0016447	1	0	52	203	1	18812	RNF8
GO:BP	somatic diversification of immunoglobulins	GO:0016445	1	0	56	203	1	18812	RNF8
GO:BP	somatic cell DNA recombination	GO:0016444	1	0	59	203	1	18812	RNF8
GO:BP	dendrite development	GO:0016358	1	0	159	203	6	18812	PHACTR1,EPHB1,LRRK2,RELN,SDK1,HECW1
GO:BP	calcium-dependent cell-cell adhesion via plasma membrane cell adhesion molecules	GO:0016339	1	0	24	203	1	18812	CDH9
GO:BP	morphogenesis of embryonic epithelium	GO:0016331	1	0	126	203	1	18812	LUZP1
GO:BP	dephosphorylation	GO:0016311	1	0	201	203	4	18812	EPM2A,PPP2R5A,PTPN23,PTPRO
GO:BP	N-glycan processing to lysosome	GO:0016256	1	0	1	203	1	18812	GNPTAB
GO:BP	negative regulation of macroautophagy	GO:0016242	1	0	26	203	1	18812	LRRK2
GO:BP	regulation of macroautophagy	GO:0016241	1	0	99	203	4	18812	EPM2A,LRRK2,PRKAA2,PIK3R4
GO:BP	positive regulation of macroautophagy	GO:0016239	1	0	60	203	1	18812	EPM2A
GO:BP	macroautophagy	GO:0016236	1	0	226	203	4	18812	EPM2A,LRRK2,PRKAA2,PIK3R4
GO:BP	telomere capping	GO:0016233	1	0	34	203	1	18812	NEK7
GO:BP	endosomal transport	GO:0016197	1	0	217	203	6	18812	UHRF1BP1L,LRRK2,PTPN23,ARFIP1,VPS35L,PIK3R4
GO:BP	vesicle-mediated transport	GO:0016192	1	0	1157	203	22	18812	BCR,CADPS2,TREM2,UHRF1BP1L,BTBD9,LRRK2,SYTL2,SCN11A,ANGPT1,PTPN23,RPH3A,MYO1E,FNBP1L,ERC2,SV2B,ARFIP1,C12ORF4,RABGEF1,VPS35L,CCDC91,FNBP1,PIK3R4
GO:BP	synaptic vesicle priming	GO:0016082	1	0	17	203	2	18812	RPH3A,ERC2
GO:BP	synaptic vesicle exocytosis	GO:0016079	1	0	67	203	5	18812	CADPS2,LRRK2,RPH3A,ERC2,SV2B
GO:BP	rRNA metabolic process	GO:0016072	1	0	193	203	3	18812	WDR12,GTF3C1,WDR43
GO:BP	mRNA metabolic process	GO:0016071	1	0	1667	203	4	18812	CWC15,FTO,LARP1B,TRMT6
GO:BP	RNA metabolic process	GO:0016070	1	0	5307	203	29	18812	AARS2,FOXP2,EID2,BPTF,CWC15,TCF20,USP15,PPP1R12A,TRERF1,ZBTB7C,FTO,WDR12,SMYD3,RARS2,CTR9,RUNX2,RNF8,HDAC9,DMRT1,GTF3C1,RUNX1,PRIM2,AUTS2,ZNF704,LARP1B,TRMT6,WDR43,TDRD1,DLG1
GO:BP	immunoglobulin mediated immune response	GO:0016064	1	0	111	203	1	18812	RNF8
GO:BP	Wnt signaling pathway	GO:0016055	1	0	346	203	5	18812	EPM2A,CSNK1G1,LRRK2,PTPRO,PRKAA2
GO:BP	organic acid biosynthetic process	GO:0016053	1	0	229	203	3	18812	UPB1,HSD17B12,ACSBG2
GO:BP	myotube differentiation	GO:0014902	1	0	100	203	3	18812	DOCK1,SMYD3,BCL2
GO:BP	striated muscle hypertrophy	GO:0014897	1	0	45	203	1	18812	P2RX4
GO:BP	muscle hypertrophy	GO:0014896	1	0	45	203	1	18812	P2RX4
GO:BP	glial cell proliferation	GO:0014009	1	0	33	203	1	18812	EPM2A
GO:BP	oligodendrocyte development	GO:0014003	1	0	30	203	1	18812	CNTN1
GO:BP	programmed cell death	GO:0012501	1	0	1317	203	16	18812	AVEN,USP15,KCNMA1,LRRK2,CHST11,ANGPT1,TMTC4,RYR2,BCL2,MGMT,DAPK2,RASSF2,PRKAA2,ARHGAP10,TMEM117,P2RX4
GO:BP	response to auditory stimulus	GO:0010996	1	0	18	203	1	18812	SCN11A
GO:BP	negative regulation of neuron projection development	GO:0010977	1	0	80	203	1	18812	SEMA5A
GO:BP	positive regulation of neuron projection development	GO:0010976	1	0	75	203	3	18812	ZNF804A,RELN,CNTN1
GO:BP	regulation of neuron projection development	GO:0010975	1	0	266	203	6	18812	LRRK2,SEMA5A,ZNF804A,RELN,CNTN1,HECW1
GO:BP	negative regulation of G2/M transition of mitotic cell cycle	GO:0010972	1	0	50	203	1	18812	AVEN
GO:BP	transport along microtubule	GO:0010970	1	0	118	203	1	18812	RABGEF1
GO:BP	magnesium ion homeostasis	GO:0010960	1	0	8	203	1	18812	CNNM1
GO:BP	regulation of metal ion transport	GO:0010959	1	0	200	203	6	18812	NKAIN2,BCL2,CNTN1,PRKCE,P2RX4,DLG1
GO:BP	negative regulation of protein processing	GO:0010955	1	0	13	203	1	18812	LRRK2
GO:BP	negative regulation of cell cycle process	GO:0010948	1	0	222	203	4	18812	AVEN,BCL2,ATR,DLG1
GO:BP	cellular component assembly involved in morphogenesis	GO:0010927	1	0	88	203	5	18812	NEBL,PFN4,SPACA1,CNTN1,TMOD3
GO:BP	positive regulation of sequestering of triglyceride	GO:0010890	1	0	8	203	1	18812	PLIN2
GO:BP	regulation of sequestering of triglyceride	GO:0010889	1	0	12	203	1	18812	PLIN2
GO:BP	positive regulation of lipid storage	GO:0010884	1	0	20	203	1	18812	PLIN2
GO:BP	regulation of lipid storage	GO:0010883	1	0	36	203	2	18812	PLIN2,FTO
GO:BP	regulation of cardiac muscle contraction by calcium ion signaling	GO:0010882	1	0	10	203	1	18812	RYR2
GO:BP	lipid localization	GO:0010876	1	0	374	203	4	18812	PLIN2,UHRF1BP1L,OSBP2,FTO
GO:BP	telomere maintenance via telomere lengthening	GO:0010833	1	0	61	203	1	18812	NEK7
GO:BP	regulation of myotube differentiation	GO:0010830	1	0	34	203	1	18812	BCL2
GO:BP	regulation of hormone levels	GO:0010817	1	0	369	203	1	18812	PRKCE
GO:BP	positive regulation of cell-substrate adhesion	GO:0010811	1	0	89	203	4	18812	HSD17B12,UTRN,TEK,PRKCE
GO:BP	regulation of cell-substrate adhesion	GO:0010810	1	0	158	203	6	18812	HSD17B12,PEAK1,UTRN,BCL2,TEK,PRKCE
GO:BP	primary neural tube formation	GO:0014020	1	0	78	203	1	18812	LUZP1
GO:BP	mesenchymal cell development	GO:0014031	1	0	6	203	1	18812	BCL2
GO:BP	neural crest cell development	GO:0014032	1	0	67	203	1	18812	SEMA5A
GO:BP	neural crest cell differentiation	GO:0014033	1	0	75	203	1	18812	SEMA5A
GO:BP	negative regulation of skeletal muscle cell proliferation	GO:0014859	1	0	5	203	1	18812	EPHB1
GO:BP	regulation of skeletal muscle cell proliferation	GO:0014857	1	0	14	203	2	18812	EPHB1,ANGPT1
GO:BP	skeletal muscle cell proliferation	GO:0014856	1	0	19	203	2	18812	EPHB1,ANGPT1
GO:BP	striated muscle cell proliferation	GO:0014855	1	0	53	203	2	18812	EPHB1,ANGPT1
GO:BP	response to muscle activity	GO:0014850	1	0	11	203	2	18812	RYR2,PRKAA2
GO:BP	urinary tract smooth muscle contraction	GO:0014848	1	0	7	203	1	18812	KCNMA1
GO:BP	regulation of skeletal muscle satellite cell proliferation	GO:0014842	1	0	9	203	2	18812	EPHB1,ANGPT1
GO:BP	skeletal muscle satellite cell proliferation	GO:0014841	1	0	13	203	2	18812	EPHB1,ANGPT1
GO:BP	urinary bladder smooth muscle contraction	GO:0014832	1	0	5	203	1	18812	KCNMA1
GO:BP	gastro-intestinal system smooth muscle contraction	GO:0014831	1	0	5	203	1	18812	SCN11A
GO:BP	vascular associated smooth muscle contraction	GO:0014829	1	0	16	203	1	18812	DOCK4
GO:BP	intestine smooth muscle contraction	GO:0014827	1	0	2	203	1	18812	SCN11A
GO:BP	response to xenobiotic stimulus	GO:0009410	1	0	154	203	4	18812	PPP1R12A,SCN11A,BCL2,PRKAA2
GO:BP	response to activity	GO:0014823	1	0	18	203	2	18812	RYR2,PRKAA2
GO:BP	skeletal muscle satellite cell differentiation	GO:0014816	1	0	9	203	1	18812	EPHB1
GO:BP	muscle cell migration	GO:0014812	1	0	55	203	2	18812	DOCK4,BCL2
GO:BP	release of sequestered calcium ion into cytosol by sarcoplasmic reticulum	GO:0014808	1	0	17	203	2	18812	RYR3,RYR2
GO:BP	regulation of muscle hypertrophy	GO:0014743	1	0	28	203	1	18812	P2RX4
GO:BP	negative regulation of muscle hypertrophy	GO:0014741	1	0	14	203	1	18812	P2RX4
GO:BP	skeletal muscle satellite cell activation	GO:0014719	1	0	6	203	1	18812	EPHB1
GO:BP	striated muscle tissue development	GO:0014706	1	0	168	203	1	18812	NEBL
GO:BP	response to purine-containing compound	GO:0014074	1	0	77	203	2	18812	RYR2,P2RX4
GO:BP	response to isoquinoline alkaloid	GO:0014072	1	0	9	203	1	18812	PRKCE
GO:BP	response to organic cyclic compound	GO:0014070	1	0	465	203	8	18812	LRRK2,RYR2,SMYD3,UFSP2,BCL2,SDK1,PRKCE,P2RX4
GO:BP	positive regulation of neuron maturation	GO:0014042	1	0	2	203	1	18812	BCL2
GO:BP	regulation of neuron maturation	GO:0014041	1	0	6	203	2	18812	LRRK2,BCL2
GO:BP	phasic smooth muscle contraction	GO:0014821	1	0	14	203	2	18812	SCN11A,DLG1
GO:BP	response to cold	GO:0009409	1	0	31	203	1	18812	SCN11A
GO:BP	2'-deoxyribonucleotide metabolic process	GO:0009394	1	0	28	203	2	18812	UPB1,CMPK2
GO:BP	pole plasm assembly	GO:0007315	1	0	5	203	1	18812	TDRD1
GO:BP	oocyte anterior/posterior axis specification	GO:0007314	1	0	5	203	1	18812	TDRD1
GO:BP	oocyte axis specification	GO:0007309	1	0	6	203	1	18812	TDRD1
GO:BP	oocyte construction	GO:0007308	1	0	6	203	1	18812	TDRD1
GO:BP	female gamete generation	GO:0007292	1	0	109	203	2	18812	BCL2,TDRD1
GO:BP	spermatid nucleus differentiation	GO:0007289	1	0	20	203	1	18812	RNF8
GO:BP	spermatid development	GO:0007286	1	0	157	203	4	18812	OSBP2,PFN4,SPACA1,RNF8
GO:BP	spermatogenesis	GO:0007283	1	0	352	203	5	18812	OSBP2,PFN4,SPACA1,RNF8,TDRD1
GO:BP	germ cell development	GO:0007281	1	0	262	203	6	18812	OSBP2,PFN4,BCL2,SPACA1,RNF8,TDRD1
GO:BP	gamete generation	GO:0007276	1	0	494	203	6	18812	OSBP2,PFN4,BCL2,SPACA1,RNF8,TDRD1
GO:BP	multicellular organism development	GO:0007275	1	0	3357	203	47	18812	PHACTR1,BCR,EPM2A,NEBL,TREM2,EPHB1,FOXP2,SPRY1,BPTF,TENM3,MAMDC2,LRRK2,DPPA4,FLRT2,LAMA3,SEMA5A,ADAMTS3,CHST11,SCN11A,ZNF804A,ANGPT1,LUZP1,MACROD2,MYO1E,CTR9,BCL2,RELN,TTC39C,RUNX2,PTPRO,RNF8,HDAC9,TEK,BRINP1,RASSF2,SDK1,RUNX1,AKT3,CNTN1,HECW1,CPLANE1,GCNT3,ANTXR1,NAV2,HERC1,TDRD1,DLG1
GO:BP	neuromuscular synaptic transmission	GO:0007274	1	0	14	203	1	18812	ERC2
GO:BP	ensheathment of neurons	GO:0007272	1	0	105	203	2	18812	CNTN1,DLG1
GO:BP	synaptic transmission, cholinergic	GO:0007271	1	0	16	203	1	18812	NALCN
GO:BP	neurotransmitter secretion	GO:0007269	1	0	87	203	5	18812	CADPS2,LRRK2,RPH3A,ERC2,SV2B
GO:BP	Rho protein signal transduction	GO:0007266	1	0	106	203	3	18812	BCR,LRRK2,TEK
GO:BP	Ras protein signal transduction	GO:0007265	1	0	76	203	2	18812	SPRY1,RABGEF1
GO:BP	small GTPase-mediated signal transduction	GO:0007264	1	0	346	203	9	18812	BCR,DOCK4,SPRY1,DOCK1,LRRK2,CGNL1,RELN,TEK,RABGEF1
GO:BP	nitric oxide mediated signal transduction	GO:0007263	1	0	15	203	1	18812	NOS1
GO:BP	receptor signaling pathway via JAK-STAT	GO:0007259	1	0	120	203	1	18812	CTR9
GO:BP	JNK cascade	GO:0007254	1	0	123	203	4	18812	EPHB1,LRRK2,MAPK10,RASSF2
GO:BP	canonical NF-kappaB signal transduction	GO:0007249	1	0	211	203	3	18812	ANGPT1,RASSF2,PRKCE
GO:BP	integrin-mediated signaling pathway	GO:0007229	1	0	94	203	1	18812	ADAMTS3
GO:BP	smoothened signaling pathway	GO:0007224	1	0	124	203	2	18812	RUNX2,HHAT
GO:BP	Notch signaling pathway	GO:0007219	1	0	150	203	1	18812	WDR12
GO:BP	regulation of mitotic cell cycle	GO:0007346	1	0	361	203	8	18812	AVEN,UBE2E2,NEK7,BCL2,BRINP1,KCNH5,DLG1,TMOD3
GO:BP	neuropeptide signaling pathway	GO:0007218	1	0	78	203	1	18812	NTS
GO:BP	blastoderm segmentation	GO:0007350	1	0	18	203	1	18812	TDRD1
GO:BP	gastrulation	GO:0007369	1	0	155	203	2	18812	LAMA3,CTR9
GO:BP	sensory perception of chemical stimulus	GO:0007606	1	0	1451	203	2	18812	OR51F2,NAV2
GO:BP	sensory perception of sound	GO:0007605	1	0	116	203	2	18812	TMTC4,NAV2
GO:BP	sensory perception	GO:0007600	1	0	1716	203	6	18812	EPHB1,BTBD9,SCN11A,TMTC4,OR51F2,NAV2
GO:BP	hemostasis	GO:0007599	1	0	131	203	1	18812	MMRN1
GO:BP	blood coagulation	GO:0007596	1	0	128	203	1	18812	MMRN1
GO:BP	body fluid secretion	GO:0007589	1	0	59	203	1	18812	PRKCE
GO:BP	excretion	GO:0007588	1	0	19	203	2	18812	KCNMA1,SCN11A
GO:BP	digestion	GO:0007586	1	0	80	203	1	18812	GCNT3
GO:BP	respiratory gaseous exchange by respiratory system	GO:0007585	1	0	53	203	2	18812	FTO,CHST11
GO:BP	sex differentiation	GO:0007548	1	0	203	203	2	18812	BCL2,DMRT1
GO:BP	neuromuscular junction development	GO:0007528	1	0	48	203	1	18812	LRRK2
GO:BP	myoblast fusion	GO:0007520	1	0	37	203	1	18812	DOCK1
GO:BP	skeletal muscle tissue development	GO:0007519	1	0	129	203	2	18812	EPHB1,BCL2
GO:BP	muscle organ development	GO:0007517	1	0	233	203	3	18812	EPHB1,SCN11A,BCL2
GO:BP	heart development	GO:0007507	1	0	433	203	4	18812	NEBL,FLRT2,LUZP1,CPLANE1
GO:BP	endoderm development	GO:0007492	1	0	74	203	3	18812	BPTF,LAMA3,CTR9
GO:BP	sensory organ development	GO:0007423	1	0	474	203	7	18812	BCR,EPHB1,SPRY1,TENM3,BCL2,TTC39C,DLG1
GO:BP	brain development	GO:0007420	1	0	480	203	13	18812	PHACTR1,BCR,FOXP2,BPTF,LRRK2,MACROD2,BCL2,RELN,BRINP1,AKT3,CNTN1,CPLANE1,HERC1
GO:BP	central nervous system development	GO:0007417	1	0	673	203	15	18812	PHACTR1,BCR,EPHB1,FOXP2,BPTF,LRRK2,MACROD2,BCL2,RELN,BRINP1,AKT3,CNTN1,CPLANE1,NAV2,HERC1
GO:BP	synapse assembly	GO:0007416	1	0	124	203	2	18812	EPHB1,FLRT2
GO:BP	axon guidance	GO:0007411	1	0	176	203	6	18812	EPHB1,FLRT2,SEMA5A,RELN,PTPRO,CNTN1
GO:BP	axonogenesis	GO:0007409	1	0	322	203	8	18812	EPHB1,FLRT2,SEMA5A,SCN11A,BCL2,RELN,PTPRO,CNTN1
GO:BP	neuroblast proliferation	GO:0007405	1	0	64	203	1	18812	LRRK2
GO:BP	nervous system development	GO:0007399	1	0	1663	203	29	18812	PHACTR1,BCR,EPM2A,TREM2,EPHB1,FOXP2,BPTF,TENM3,MAMDC2,LRRK2,FLRT2,SEMA5A,SCN11A,ZNF804A,LUZP1,MACROD2,BCL2,RELN,PTPRO,BRINP1,SDK1,RUNX1,AKT3,CNTN1,HECW1,CPLANE1,NAV2,HERC1,DLG1
GO:BP	pattern specification process	GO:0007389	1	0	383	203	4	18812	SPRY1,BPTF,RELN,TDRD1
GO:BP	tripartite regional subdivision	GO:0007351	1	0	13	203	1	18812	TDRD1
GO:BP	sensory perception of smell	GO:0007608	1	0	1383	203	2	18812	OR51F2,NAV2
GO:BP	glutamate receptor signaling pathway	GO:0007215	1	0	39	203	1	18812	GRIK4
GO:BP	positive regulation of cytosolic calcium ion concentration	GO:0007204	1	0	71	203	3	18812	RYR2,BCL2,P2RX4
GO:BP	vacuole organization	GO:0007033	1	0	178	203	3	18812	EPM2A,LRRK2,GNPTAB
GO:BP	Golgi organization	GO:0007030	1	0	112	203	2	18812	LRRK2,FAM174B
GO:BP	endoplasmic reticulum organization	GO:0007029	1	0	81	203	1	18812	LRRK2
GO:BP	cytoplasm organization	GO:0007028	1	0	14	203	1	18812	TDRD1
GO:BP	microtubule-based movement	GO:0007018	1	0	331	203	3	18812	DNAH8,PFN4,RABGEF1
GO:BP	microtubule-based process	GO:0007017	1	0	764	203	13	18812	DNAH8,SPRY1,STAG1,PPP1R12A,SPATA17,PFN4,PARD3B,TTLL11,MPDZ,POLN,PRKAA2,RABGEF1,DLG1
GO:BP	actin filament organization	GO:0007015	1	0	350	203	10	18812	PHACTR1,NEBL,CGNL1,MYO1E,BCL2,ARFIP1,IQGAP2,PRKCE,DLG1,TMOD3
GO:BP	cytoskeleton organization	GO:0007010	1	0	1153	203	24	18812	PHACTR1,BCR,NEBL,SPRY1,STAG1,RANBP9,PPP1R12A,SPATA17,PARD3B,TTLL11,MPDZ,CGNL1,MYO1E,POLN,BCL2,ARFIP1,PRKAA2,IQGAP2,PRKCE,THSD7B,ARHGAP10,ANTXR1,DLG1,TMOD3
GO:BP	plasma membrane organization	GO:0007009	1	0	135	203	2	18812	FNBP1L,MYOF
GO:BP	mitochondrial membrane organization	GO:0007006	1	0	77	203	1	18812	BCL2
GO:BP	mitochondrion organization	GO:0007005	1	0	386	203	5	18812	EPM2A,LRRK2,BCL2,AKT3,CAMKMT
GO:BP	telomere maintenance via telomerase	GO:0007004	1	0	51	203	1	18812	NEK7
GO:BP	nucleus organization	GO:0006997	1	0	111	203	1	18812	RNF8
GO:BP	organelle organization	GO:0006996	1	0	2776	203	46	18812	PHACTR1,BCR,EPM2A,PLIN2,BBS9,NEBL,SPRY1,STAG1,RANBP9,ODF2,NEK7,PPP1R12A,SPATA17,LRRK2,FAM174B,PFN4,PARD3B,TTLL11,MPDZ,PTPN23,CGNL1,MYO1E,GNPTAB,FNBP1L,POLN,BCL2,RELN,SPACA1,TTC39C,RNF8,ERC2,ATR,ARFIP1,PRKAA2,IQGAP2,AKT3,PRKCE,CAMKMT,THSD7B,ARHGAP10,CPLANE1,ANTXR1,NAV2,TDRD1,DLG1,TMOD3
GO:BP	response to unfolded protein	GO:0006986	1	0	78	203	2	18812	TMTC4,PARP8
GO:BP	response to oxidative stress	GO:0006979	1	0	250	203	3	18812	LRRK2,BCL2,PRKAA2
GO:BP	DNA damage response	GO:0006974	1	0	688	203	9	18812	UBE2E2,TTF2,FTO,MACROD2,POLN,BCL2,MGMT,RNF8,ATR
GO:BP	response to osmotic stress	GO:0006970	1	0	48	203	2	18812	USP15,KCNMA1
GO:BP	immune response	GO:0006955	1	0	1280	203	15	18812	BCR,TREM2,COL6A5,USP15,NEK7,SCN11A,ANGPT1,BCL2,RNF8,C12ORF4,RABGEF1,EMID1,IPO5,PRKCE,TRAT1
GO:BP	inflammatory response	GO:0006954	1	0	512	203	5	18812	BCR,TREM2,NEK7,SCN11A,RABGEF1
GO:BP	defense response	GO:0006952	1	0	1275	203	12	18812	BCR,TREM2,COL6A5,USP15,NEK7,SCN11A,BCL2,BRINP1,RABGEF1,EMID1,IPO5,PRKCE
GO:BP	response to stress	GO:0006950	1	0	2794	203	36	18812	BCR,PLIN2,SEL1L,TREM2,COL6A5,UBE2E2,USP15,NEK7,TTF2,KCNMA1,LRRK2,FTO,SCN11A,TMTC4,MACROD2,ALB,POLN,BCL2,MGMT,RELN,MMRN1,PARP8,RNF8,NOS1,ATR,BRINP1,PRKAA2,RABGEF1,AKT3,EMID1,IPO5,PRKCE,PIK3R4,TMEM117,P2RX4,MYOF
GO:BP	syncytium formation	GO:0006949	1	0	50	203	1	18812	DOCK1
GO:BP	regulation of striated muscle contraction	GO:0006942	1	0	66	203	4	18812	TNNI3K,RYR2,P2RX4,DLG1
GO:BP	striated muscle contraction	GO:0006941	1	0	128	203	5	18812	TNNI3K,RYR3,RYR2,P2RX4,DLG1
GO:BP	vacuolar transport	GO:0007034	1	0	133	203	4	18812	PTPN23,GNPTAB,CCDC91,PIK3R4
GO:BP	dopamine receptor signaling pathway	GO:0007212	1	0	28	203	1	18812	LRRK2
GO:BP	lysosome organization	GO:0007040	1	0	72	203	2	18812	LRRK2,GNPTAB
GO:BP	cell-cell junction assembly	GO:0007043	1	0	121	203	4	18812	CDH9,MPDZ,PTPRO,DLG1
GO:BP	G protein-coupled receptor signaling pathway	GO:0007186	1	0	2198	203	7	18812	RGS18,TREM2,SCN11A,ATRNL1,OR51F2,IQGAP2,NTS
GO:BP	transforming growth factor beta receptor complex assembly	GO:0007181	1	0	1	203	1	18812	EID2
GO:BP	transforming growth factor beta receptor signaling pathway	GO:0007179	1	0	155	203	4	18812	SPRY1,EID2,USP15,CHST11
GO:BP	transmembrane receptor protein serine/threonine kinase signaling pathway	GO:0007178	1	0	298	203	5	18812	SPRY1,EID2,USP15,CHST11,RUNX2
GO:BP	transmembrane receptor protein tyrosine kinase signaling pathway	GO:0007169	1	0	471	203	10	18812	EPHB1,SPRY1,FLRT2,ADAMTS3,ANGPT1,MYO1E,RUNX2,TEK,RABGEF1,ANKS1B
GO:BP	enzyme-linked receptor protein signaling pathway	GO:0007167	1	0	749	203	13	18812	EPHB1,SPRY1,EID2,USP15,FLRT2,ADAMTS3,CHST11,ANGPT1,MYO1E,RUNX2,TEK,RABGEF1,ANKS1B
GO:BP	cell surface receptor signaling pathway	GO:0007166	1	0	2132	203	29	18812	EPM2A,TREM2,EPHB1,CSNK1G1,SPRY1,EID2,GRIK4,USP15,LRRK2,FLRT2,SEMA5A,ADAMTS3,CHST11,WDR12,ANGPT1,MYO1E,CTR9,BCL2,RELN,RUNX2,PTPRO,HHAT,TEK,PRKAA2,RABGEF1,ANKS1B,PRKCE,TRAT1,P2RX4
GO:BP	signal transduction	GO:0007165	1	0	5797	203	66	18812	BCR,EPM2A,RGS18,DOCK4,TREM2,EPHB1,CSNK1G1,SPRY1,PPP2R5A,EID2,DOCK1,RANBP9,GRIK4,TENM3,USP15,NEK7,CA8,PPP1R12A,LRRK2,ARHGAP26,FLRT2,SEMA5A,ADAMTS3,CHST11,SCN11A,WDR12,ATRNL1,MAPK10,ANGPT1,TMTC4,CGNL1,RYR2,UFSP2,MYO1E,CTR9,FNBP1L,BCL2,RELN,RUNX2,PTPRO,HHAT,OR51F2,PARP8,DAPK2,RNF8,NOS1,ATR,TEK,RASSF2,PRKAA2,IQGAP2,RABGEF1,AKT3,MAPK4,IPO5,NTS,ANKS1B,PRKCE,TRAT1,FNBP1,PIK3R4,ARHGAP10,RCAN2,TMEM117,P2R…
GO:BP	establishment of tissue polarity	GO:0007164	1	0	34	203	1	18812	CPLANE1
GO:BP	establishment or maintenance of cell polarity	GO:0007163	1	0	166	203	5	18812	EPHB1,SPRY1,PARD3B,TEK,DLG1
GO:BP	negative regulation of cell adhesion	GO:0007162	1	0	202	203	2	18812	ANGPT1,DLG1
GO:BP	cell-matrix adhesion	GO:0007160	1	0	166	203	5	18812	BCR,PEAK1,UTRN,BCL2,TEK
GO:BP	leukocyte cell-cell adhesion	GO:0007159	1	0	288	203	2	18812	HHLA2,DLG1
GO:BP	heterophilic cell-cell adhesion via plasma membrane cell adhesion molecules	GO:0007157	1	0	34	203	1	18812	TENM3
GO:BP	homophilic cell adhesion via plasma membrane adhesion molecules	GO:0007156	1	0	109	203	3	18812	CDH9,PTPN23,IGSF11
GO:BP	cell adhesion	GO:0007155	1	0	1031	203	22	18812	BCR,EPHB1,TENM3,PPP1R12A,CDH9,HSD17B12,FLRT2,LAMA3,PEAK1,PARD3B,UTRN,ANGPT1,PTPN23,IGSF11,BCL2,HHLA2,MMRN1,TEK,CNTN1,PRKCE,ANTXR1,DLG1
GO:BP	cell communication	GO:0007154	1	0	6255	203	80	18812	BCR,EPM2A,TNNI3K,PLIN2,RGS18,DOCK4,CADPS2,TREM2,SORCS3,EPHB1,BTBD9,CSNK1G1,SPRY1,PPP2R5A,EID2,DOCK1,RANBP9,GRIK4,TENM3,USP15,NEK7,CA8,PPP1R12A,LRRK2,ARHGAP26,FLRT2,SEMA5A,ADAMTS3,CHST11,SCN11A,WDR12,ATRNL1,UTRN,MAPK10,ANGPT1,NALCN,TMTC4,PTPN23,RPH3A,SLC24A2,CGNL1,RYR2,UFSP2,MYO1E,ALB,CTR9,FNBP1L,IGSF11,BCL2,RELN,RUNX2,PTPRO,HHAT,OR51F2,PARP8,DAPK2,RNF8,ERC2,NOS1,ATR,TEK,RASSF2,SV2B,PRKAA2,IQGAP2,…
GO:BP	centrosome cycle	GO:0007098	1	0	113	203	1	18812	PPP1R12A
GO:BP	nuclear migration	GO:0007097	1	0	17	203	1	18812	SYNE2
GO:BP	sister chromatid cohesion	GO:0007062	1	0	47	203	1	18812	STAG1
GO:BP	chromosome segregation	GO:0007059	1	0	313	203	2	18812	STAG1,POLN
GO:BP	mitotic spindle organization	GO:0007052	1	0	111	203	1	18812	STAG1
GO:BP	spindle organization	GO:0007051	1	0	170	203	4	18812	STAG1,SPATA17,POLN,DLG1
GO:BP	cell cycle	GO:0007049	1	0	1256	203	23	18812	BCR,EPM2A,SPRY1,STAG1,AVEN,UBE2E2,NEK7,PPP1R12A,SPATA17,WDR12,PARD3B,ANAPC13,POLN,BCL2,RNF8,ATR,BRINP1,IQGAP2,KCNH5,PRKCE,PIK3R4,DLG1,TMOD3
GO:BP	cell-substrate junction assembly	GO:0007044	1	0	66	203	4	18812	BCR,PEAK1,BCL2,TEK
GO:BP	lysosomal transport	GO:0007041	1	0	106	203	2	18812	GNPTAB,CCDC91
GO:BP	learning or memory	GO:0007611	1	0	172	203	7	18812	EPM2A,TREM2,SORCS3,BTBD9,SLC24A2,RELN,BRINP1
GO:BP	learning	GO:0007612	1	0	102	203	4	18812	EPM2A,SORCS3,SLC24A2,RELN
GO:BP	short-term memory	GO:0007614	1	0	7	203	1	18812	BRINP1
GO:BP	pyrimidine deoxyribonucleoside monophosphate metabolic process	GO:0009176	1	0	8	203	1	18812	UPB1
GO:BP	pyrimidine ribonucleoside monophosphate catabolic process	GO:0009175	1	0	4	203	1	18812	UPB1
GO:BP	pyrimidine ribonucleoside monophosphate metabolic process	GO:0009173	1	0	13	203	1	18812	UPB1
GO:BP	nucleotide catabolic process	GO:0009166	1	0	129	203	1	18812	UPB1
GO:BP	nucleotide biosynthetic process	GO:0009165	1	0	205	203	1	18812	CMPK2
GO:BP	nucleoside catabolic process	GO:0009164	1	0	19	203	2	18812	UPB1,CDADC1
GO:BP	deoxyribonucleoside monophosphate metabolic process	GO:0009162	1	0	21	203	1	18812	UPB1
GO:BP	ribonucleoside monophosphate metabolic process	GO:0009161	1	0	49	203	1	18812	UPB1
GO:BP	deoxyribonucleoside monophosphate catabolic process	GO:0009159	1	0	14	203	1	18812	UPB1
GO:BP	ribonucleoside monophosphate catabolic process	GO:0009158	1	0	14	203	1	18812	UPB1
GO:BP	purine ribonucleotide metabolic process	GO:0009150	1	0	334	203	1	18812	LRRK2
GO:BP	pyrimidine nucleoside triphosphate biosynthetic process	GO:0009148	1	0	19	203	1	18812	CMPK2
GO:BP	pyrimidine nucleoside triphosphate metabolic process	GO:0009147	1	0	24	203	1	18812	CMPK2
GO:BP	purine nucleoside triphosphate metabolic process	GO:0009144	1	0	181	203	1	18812	LRRK2
GO:BP	nucleoside triphosphate biosynthetic process	GO:0009142	1	0	74	203	1	18812	CMPK2
GO:BP	nucleoside triphosphate metabolic process	GO:0009141	1	0	197	203	2	18812	LRRK2,CMPK2
GO:BP	pyrimidine nucleoside diphosphate biosynthetic process	GO:0009139	1	0	6	203	1	18812	CMPK2
GO:BP	pyrimidine nucleoside diphosphate metabolic process	GO:0009138	1	0	8	203	1	18812	CMPK2
GO:BP	nucleoside diphosphate biosynthetic process	GO:0009133	1	0	10	203	1	18812	CMPK2
GO:BP	nucleoside diphosphate metabolic process	GO:0009132	1	0	103	203	1	18812	CMPK2
GO:BP	pyrimidine nucleoside monophosphate catabolic process	GO:0009131	1	0	6	203	1	18812	UPB1
GO:BP	pyrimidine nucleoside monophosphate metabolic process	GO:0009129	1	0	16	203	1	18812	UPB1
GO:BP	nucleoside monophosphate catabolic process	GO:0009125	1	0	17	203	1	18812	UPB1
GO:BP	nucleoside monophosphate metabolic process	GO:0009123	1	0	65	203	2	18812	UPB1,CMPK2
GO:BP	ribonucleoside metabolic process	GO:0009119	1	0	25	203	1	18812	CDADC1
GO:BP	pyrimidine deoxyribonucleoside monophosphate catabolic process	GO:0009178	1	0	6	203	1	18812	UPB1
GO:BP	nucleotide metabolic process	GO:0009117	1	0	441	203	4	18812	UPB1,LRRK2,ME1,CMPK2
GO:BP	deoxyribonucleoside diphosphate metabolic process	GO:0009186	1	0	3	203	1	18812	CMPK2
GO:BP	pyrimidine deoxyribonucleoside diphosphate metabolic process	GO:0009196	1	0	2	203	1	18812	CMPK2
GO:BP	response to radiation	GO:0009314	1	0	304	203	4	18812	SCN11A,BCL2,RNF8,ATR
GO:BP	protein secretion	GO:0009306	1	0	240	203	6	18812	SEL1L,TREM2,PTPN23,GNPTAB,ARFIP1,PRKCE
GO:BP	rRNA transcription	GO:0009303	1	0	24	203	1	18812	GTF3C1
GO:BP	cellular response to starvation	GO:0009267	1	0	138	203	6	18812	PLIN2,LRRK2,ALB,BCL2,PRKAA2,PIK3R4
GO:BP	response to temperature stimulus	GO:0009266	1	0	98	203	3	18812	EPHB1,SCN11A,NOS1
GO:BP	2'-deoxyribonucleotide biosynthetic process	GO:0009265	1	0	10	203	1	18812	CMPK2
GO:BP	deoxyribonucleotide catabolic process	GO:0009264	1	0	19	203	1	18812	UPB1
GO:BP	deoxyribonucleotide biosynthetic process	GO:0009263	1	0	11	203	1	18812	CMPK2
GO:BP	deoxyribonucleotide metabolic process	GO:0009262	1	0	30	203	2	18812	UPB1,CMPK2
GO:BP	ribonucleotide catabolic process	GO:0009261	1	0	116	203	1	18812	UPB1
GO:BP	ribonucleotide metabolic process	GO:0009259	1	0	351	203	2	18812	UPB1,LRRK2
GO:BP	glucan biosynthetic process	GO:0009250	1	0	33	203	1	18812	EPM2A
GO:BP	glycolipid biosynthetic process	GO:0009247	1	0	48	203	1	18812	PIGN
GO:BP	cobalamin metabolic process	GO:0009235	1	0	9	203	1	18812	CLYBL
GO:BP	thiamine diphosphate biosynthetic process	GO:0009229	1	0	5	203	1	18812	TPK1
GO:BP	pyrimidine deoxyribonucleotide catabolic process	GO:0009223	1	0	8	203	1	18812	UPB1
GO:BP	pyrimidine ribonucleotide catabolic process	GO:0009222	1	0	6	203	1	18812	UPB1
GO:BP	pyrimidine deoxyribonucleotide biosynthetic process	GO:0009221	1	0	5	203	1	18812	CMPK2
GO:BP	pyrimidine deoxyribonucleotide metabolic process	GO:0009219	1	0	12	203	2	18812	UPB1,CMPK2
GO:BP	pyrimidine ribonucleotide metabolic process	GO:0009218	1	0	28	203	1	18812	UPB1
GO:BP	pyrimidine deoxyribonucleoside triphosphate biosynthetic process	GO:0009212	1	0	4	203	1	18812	CMPK2
GO:BP	pyrimidine deoxyribonucleoside triphosphate metabolic process	GO:0009211	1	0	6	203	1	18812	CMPK2
GO:BP	purine ribonucleoside triphosphate metabolic process	GO:0009205	1	0	176	203	1	18812	LRRK2
GO:BP	ribonucleoside triphosphate metabolic process	GO:0009199	1	0	183	203	1	18812	LRRK2
GO:BP	pyrimidine deoxyribonucleoside diphosphate biosynthetic process	GO:0009197	1	0	2	203	1	18812	CMPK2
GO:BP	deoxyribonucleoside diphosphate biosynthetic process	GO:0009189	1	0	2	203	1	18812	CMPK2
GO:BP	nucleoside metabolic process	GO:0009116	1	0	38	203	3	18812	UPB1,MACROD2,CDADC1
GO:BP	vitamin biosynthetic process	GO:0009110	1	0	20	203	1	18812	TPK1
GO:BP	glycoprotein biosynthetic process	GO:0009101	1	0	256	203	7	18812	GALNTL6,HS6ST3,CSGALNACT1,CHST11,TMTC4,BCL2,MGAT4C
GO:BP	adult locomotory behavior	GO:0008344	1	0	72	203	1	18812	BTBD9
GO:BP	determination of adult lifespan	GO:0008340	1	0	30	203	1	18812	LRRK2
GO:BP	associative learning	GO:0008306	1	0	59	203	1	18812	RELN
GO:BP	negative regulation of cell population proliferation	GO:0008285	1	0	476	203	5	18812	EPHB1,SPRY1,ZBTB7C,BCL2,DLG1
GO:BP	positive regulation of cell population proliferation	GO:0008284	1	0	656	203	5	18812	BCL2,RUNX2,HHLA2,AKT3,DLG1
GO:BP	cell population proliferation	GO:0008283	1	0	1429	203	15	18812	EPM2A,EPHB1,SPRY1,EID2,LRRK2,ZBTB7C,FTO,CHST11,ANGPT1,BCL2,RUNX2,HHLA2,TEK,AKT3,DLG1
GO:BP	regulation of G protein-coupled receptor signaling pathway	GO:0008277	1	0	97	203	2	18812	RGS18,TREM2
GO:BP	cell death	GO:0008219	1	0	1317	203	16	18812	AVEN,USP15,KCNMA1,LRRK2,CHST11,ANGPT1,TMTC4,RYR2,BCL2,MGMT,DAPK2,RASSF2,PRKAA2,ARHGAP10,TMEM117,P2RX4
GO:BP	regulation of blood pressure	GO:0008217	1	0	105	203	4	18812	PTPRO,NOS1,NAV2,P2RX4
GO:BP	negative regulation of DNA replication	GO:0008156	1	0	15	203	1	18812	ATR
GO:BP	actin polymerization or depolymerization	GO:0008154	1	0	155	203	3	18812	PRKCE,DLG1,TMOD3
GO:BP	metabolic process	GO:0008152	1	0	11538	203	109	18812	BCR,EPM2A,TNNI3K,AARS2,UPB1,SEL1L,TREM2,EPHB1,FOXP2,BTBD9,CSNK1G1,PPP2R5A,EID2,BPTF,CWC15,TCF20,UBE2E2,USP15,NEK7,PPP1R12A,TRERF1,TTF2,GALNTL6,LRRK2,KHDRBS2,RNF150,PIGN,CLYBL,DZIP3,ZBTB7C,HS6ST3,HSD17B12,ADAMTS3,CSGALNACT1,FTO,CHST11,PEAK1,WDR12,TTLL11,ZNF804A,MAPK10,ANAPC13,ANGPT1,TMTC4,PTPN23,PGM2L1,SMYD3,RARS2,ACSS3,MACROD2,UFSP2,MYO1E,GNPTAB,CTR9,FNBP1L,POLN,INPP4B,BCL2,MGMT,RELN,TPK1,RUNX2,A…
GO:BP	biological_process	GO:0008150	1	0	18812	203	203	18812	PHACTR1,BCR,EPM2A,SLC30A7,NKAIN2,TNNI3K,PLIN2,BBS9,AARS2,RGS18,DOCK4,CADPS2,UPB1,NEBL,SEL1L,TREM2,SORCS3,COL6A5,DNAH8,UHRF1BP1L,EPHB1,FOXP2,BTBD9,CSNK1G1,SPRY1,STAG1,PPP2R5A,AVEN,SLC16A6,EID2,BPTF,CWC15,DOCK1,RANBP9,TCF20,OSBP2,GRIK4,UBE2E2,ODF2,TENM3,USP15,NEK7,CA8,PPP1R12A,TRERF1,TTF2,KCNMA1,MAMDC2,GALNTL6,SPATA17,ZDHHC4,LRRK2,CDH9,KHDRBS2,SIDT1,RNF150,FAM174B,PIGN,ARHGAP26,CLYBL,DPPA4,DZIP3,ZB…
GO:BP	protein localization	GO:0008104	1	0	1862	203	31	18812	BCR,EPM2A,BBS9,CADPS2,SEL1L,TREM2,PPP2R5A,ZDHHC4,LRRK2,SYTL2,LRBA,PARD3B,ANGPT1,PTPN23,RPH3A,CGNL1,RYR2,SMYD3,GNPTAB,BCL2,RELN,ATR,ARFIP1,PRKAA2,RABGEF1,IPO5,VPS35L,PRKCE,NBEA,CPLANE1,DLG1
GO:BP	axo-dendritic transport	GO:0008088	1	0	54	203	1	18812	RABGEF1
GO:BP	regulation of actin polymerization or depolymerization	GO:0008064	1	0	129	203	3	18812	PRKCE,DLG1,TMOD3
GO:BP	cell recognition	GO:0008037	1	0	93	203	2	18812	TREM2,DLG1
GO:BP	tRNA processing	GO:0008033	1	0	123	203	1	18812	TRMT6
GO:BP	regulation of heart contraction	GO:0008016	1	0	130	203	4	18812	TNNI3K,RYR2,P2RX4,DLG1
GO:BP	blood circulation	GO:0008015	1	0	318	203	10	18812	BCR,TNNI3K,DOCK4,ANGPT1,RYR2,PTPRO,NOS1,NAV2,P2RX4,DLG1
GO:BP	chemosensory behavior	GO:0007635	1	0	15	203	1	18812	SCN11A
GO:BP	locomotory behavior	GO:0007626	1	0	163	203	6	18812	BTBD9,LRRK2,RELN,CNTN1,PRKCE,NAV2
GO:BP	circadian rhythm	GO:0007623	1	0	135	203	3	18812	BTBD9,SCN11A,PRKAA2
GO:BP	rhythmic behavior	GO:0007622	1	0	24	203	1	18812	BTBD9
GO:BP	long-term memory	GO:0007616	1	0	22	203	2	18812	BTBD9,RELN
GO:BP	glial cell migration	GO:0008347	1	0	41	203	2	18812	TREM2,RELN
GO:BP	maternal determination of anterior/posterior axis, embryo	GO:0008358	1	0	5	203	1	18812	TDRD1
GO:BP	regulation of cell shape	GO:0008360	1	0	102	203	1	18812	DLG1
GO:BP	regulation of cell size	GO:0008361	1	0	122	203	3	18812	KCNMA1,SEMA5A,AKT3
GO:BP	glycoprotein metabolic process	GO:0009100	1	0	310	203	8	18812	GALNTL6,HS6ST3,CSGALNACT1,CHST11,TMTC4,GNPTAB,BCL2,MGAT4C
GO:BP	glutamine family amino acid catabolic process	GO:0009065	1	0	20	203	1	18812	NOS1
GO:BP	glutamine family amino acid metabolic process	GO:0009064	1	0	64	203	1	18812	NOS1
GO:BP	amino acid catabolic process	GO:0009063	1	0	85	203	1	18812	NOS1
GO:BP	macromolecule biosynthetic process	GO:0009059	1	0	7473	203	53	18812	EPM2A,AARS2,TREM2,FOXP2,EID2,BPTF,CWC15,TCF20,USP15,NEK7,PPP1R12A,TRERF1,GALNTL6,LRRK2,KHDRBS2,PIGN,ZBTB7C,HS6ST3,ADAMTS3,CSGALNACT1,FTO,CHST11,WDR12,ZNF804A,ANGPT1,TMTC4,SMYD3,RARS2,CTR9,POLN,BCL2,RELN,RUNX2,HHLA2,MGAT4C,RNF8,HDAC9,DMRT1,PRKAA2,GTF3C1,RUNX1,RABGEF1,NTS,PRIM2,CNTN1,AUTS2,EIF4G3,ZNF704,LARP1B,TRMT6,WDR43,TDRD1,DLG1
GO:BP	biosynthetic process	GO:0009058	1	0	8262	203	64	18812	EPM2A,AARS2,UPB1,TREM2,FOXP2,EID2,BPTF,CWC15,TCF20,USP15,NEK7,PPP1R12A,TRERF1,GALNTL6,LRRK2,KHDRBS2,PIGN,ZBTB7C,HS6ST3,HSD17B12,ADAMTS3,CSGALNACT1,FTO,CHST11,WDR12,ZNF804A,ANGPT1,TMTC4,SMYD3,RARS2,CTR9,POLN,INPP4B,BCL2,RELN,TPK1,RUNX2,HHLA2,MGAT4C,RNF8,NOS1,CERKL,HDAC9,DMRT1,PRKAA2,GTF3C1,COQ3,RUNX1,RABGEF1,CMPK2,NTS,PRIM2,CNTN1,AUTS2,EIF4G3,ZNF704,ACSBG2,LARP1B,GK5,PIK3R4,TRMT6,WDR43,TDRD1,DLG1
GO:BP	macromolecule catabolic process	GO:0009057	1	0	1037	203	9	18812	EPM2A,SEL1L,LRRK2,RNF150,FTO,PTPN23,RNF8,LARP1B,PIK3R4
GO:BP	catabolic process	GO:0009056	1	0	1919	203	19	18812	EPM2A,UPB1,SEL1L,TREM2,LRRK2,RNF150,FTO,PTPN23,FNBP1L,BCL2,CDADC1,RNF8,NOS1,PRKAA2,PRKCE,LARP1B,GK5,PIK3R4,HERC1
GO:BP	phospholipid biosynthetic process	GO:0008654	1	0	162	203	3	18812	PIGN,INPP4B,PIK3R4
GO:BP	amino acid biosynthetic process	GO:0008652	1	0	56	203	1	18812	UPB1
GO:BP	carbohydrate transport	GO:0008643	1	0	111	203	1	18812	TMEM144
GO:BP	apoptotic mitochondrial changes	GO:0008637	1	0	76	203	1	18812	BCL2
GO:BP	response to heat	GO:0009408	1	0	53	203	2	18812	SCN11A,NOS1
GO:BP	intrinsic apoptotic signaling pathway in response to oxidative stress	GO:0008631	1	0	43	203	1	18812	BCL2
GO:BP	intrinsic apoptotic signaling pathway in response to osmotic stress	GO:0008627	1	0	8	203	1	18812	USP15
GO:BP	extrinsic apoptotic signaling pathway via death domain receptors	GO:0008625	1	0	60	203	1	18812	BCL2
GO:BP	lipid biosynthetic process	GO:0008610	1	0	497	203	7	18812	PIGN,HSD17B12,INPP4B,CERKL,PRKAA2,ACSBG2,PIK3R4
GO:BP	anterior/posterior axis specification, embryo	GO:0008595	1	0	13	203	1	18812	TDRD1
GO:BP	regulation of smoothened signaling pathway	GO:0008589	1	0	70	203	1	18812	RUNX2
GO:BP	female gonad development	GO:0008585	1	0	74	203	1	18812	BCL2
GO:BP	male gonad development	GO:0008584	1	0	101	203	1	18812	BCL2
GO:BP	epidermis development	GO:0008544	1	0	268	203	2	18812	BCR,BCL2
GO:BP	fibroblast growth factor receptor signaling pathway	GO:0008543	1	0	68	203	3	18812	SPRY1,FLRT2,RUNX2
GO:BP	gonad development	GO:0008406	1	0	161	203	1	18812	BCL2
GO:BP	RNA splicing	GO:0008380	1	0	1445	203	1	18812	CWC15
GO:BP	axon ensheathment	GO:0008366	1	0	105	203	2	18812	CNTN1,DLG1
GO:BP	intrinsic apoptotic signaling pathway in response to DNA damage	GO:0008630	1	0	81	203	1	18812	BCL2
GO:BP	negative regulation of angiogenesis	GO:0016525	1	0	77	203	1	18812	TEK
GO:BP	mRNA modification	GO:0016556	1	0	29	203	1	18812	TRMT6
GO:BP	protein ubiquitination	GO:0016567	1	0	563	203	12	18812	EPM2A,UBE2E2,LRRK2,DZIP3,ANAPC13,ANGPT1,BCL2,RNF8,UBE2Q2,PRKCE,HECW1,FBXO28
GO:BP	protein deubiquitination	GO:0016579	1	0	81	203	1	18812	USP15
GO:BP	pointed-end actin filament capping	GO:0051694	1	0	7	203	1	18812	TMOD3
GO:BP	actin filament capping	GO:0051693	1	0	33	203	1	18812	TMOD3
GO:BP	localization within membrane	GO:0051668	1	0	532	203	10	18812	EPM2A,TREM2,PPP2R5A,ZDHHC4,PTPN23,RELN,RABGEF1,VPS35L,NBEA,DLG1
GO:BP	establishment of centrosome localization	GO:0051660	1	0	8	203	2	18812	PARD3B,DLG1
GO:BP	spindle localization	GO:0051653	1	0	49	203	2	18812	SPRY1,SPATA17
GO:BP	maintenance of location in cell	GO:0051651	1	0	172	203	3	18812	RYR3,RYR2,PRKCE
GO:BP	establishment of vesicle localization	GO:0051650	1	0	127	203	4	18812	CADPS2,LRRK2,MYO1E,FNBP1L
GO:BP	vesicle localization	GO:0051648	1	0	138	203	4	18812	CADPS2,LRRK2,MYO1E,FNBP1L
GO:BP	nucleus localization	GO:0051647	1	0	25	203	1	18812	SYNE2
GO:BP	mitochondrion localization	GO:0051646	1	0	35	203	1	18812	LRRK2
GO:BP	centrosome localization	GO:0051642	1	0	28	203	3	18812	PARD3B,SYNE2,DLG1
GO:BP	organelle localization	GO:0051640	1	0	443	203	12	18812	CADPS2,SPRY1,SPATA17,LRRK2,SCN11A,PARD3B,MYO1E,FNBP1L,SYNE2,C12ORF4,RABGEF1,DLG1
[truncated: 5,584 more rows]

## Sheet: S.T6
Supplementary Table S6 GO Enrichment Analysis of 241 TBPSGs (human genebase background)
[truncated: 302 more rows]

[truncated: 2 more sheets: S.T7, S.T8]
